# Supplementary material for: Cross-link assisted spatial proteomics to map sub-organelle proteomes and membrane protein topologies
Source: Nat Commun. 2024 Apr 17;15:3290. doi: 10.1038/s41467-024-47569-x (PMC11024108; doi:10.1038/s41467-024-47569-x)
Supplement: Supplementary file 4 — Supplementary Data 1-11 [file 41467_2024_47569_MOESM4_ESM.xlsx]

## Sheet: Description
	Table Legend
	Supplementary Data 1_Combined (DSSO)	All protein-protein interactions identified in DSSO-cross-linked human mitochondria from three biological replicates, filtered by 2% FDR at unique cross-linked residue pairs level.
	Supplementary Data 2_Rep1 (DSSO)	All protein-protein interactions identified in DSSO-cross-linked human mitochondria from the first biological replicate, filtered by 2% FDR at unique cross-linked residue pairs level.
	Supplementary Data 3_Rep2 (DSSO)	All protein-protein interactions identified in the DSSO-cross-linked mitochondria from the second biological replicate, filtered by 2% FDR at unique cross-linked residue pairs level.
	Supplementary Data 4_Rep3 (DSSO)	All protein-protein interactions identified in DSSO-cross-linked human mitochondria from the third biological replicate, filtered by 2% FDR at unique cross-linked residue pairs level.
	Supplementary Data 5 (DSSO)	Localization markers (LMs) and their first-tier interactors for DSSO-cross-linked human mitochondria.
	Supplementary Data 6 (SVs)	All protein-protein interactions identified in synaptic vesicles from mouse brains, filtered by 2% FDR at unique cross-linked residue pairs level.
	Supplementary Data 7 (SVs)	Synaptic vesicles localization markers (LMs).
	Supplementary Data 8_Primer	Primer sequence list.
	Supplementary Data 9 (DSBSO)	All protein-protein interactions identified in DSBSO-cross-linked human mitochondria, filtered by 2% FDR at unique cross-linked residue pairs level.
	Supplementary Data 10 (DSBSO)	Localization markers (LMs) and their first-tier interactors for mitochondria of DSBSO dataset
	Supplementary Data 11	Output from the Python tool for automated CLASP prediction when applied to the dataset of DSSO-cross-linked mitochondria.
	Column Legend (Supplementary Data 1-4, 6 and 9)
	Column Name	Column Description
	gene_a/gene_b	The gene name of protein a/b.
	ppi_score	The score of protein-protein interaction between a and b.
	target_decoy	The crosslink is target or decoy.
	length_protein_a/b	The protein length of protein a/b.
	protein_a/b	The protein name and UniProt accession number of protein a/b.
	crosslinks_ab/ba	The crosslinks of protein a/b.
	score_ab/ba	The score for each crosslink of protein a/b.
	Column Legend (Supplementary Data 5 and 10)
		Column Name	Column Description
		Entry	Unique and stable UniProtKB entry identifier.
		Gene names	Gene name of the protein.
		Protein names	Protein name of the protein.
		Length	Protein length of the canonical sequence.
	Before CLASP	First assigned protein grouping	Initial assignment based on the Subcellular localization of the protein. They are divived into two groups "Mitochondrion" (if previously assigned to this organelle in Uniprot, MitoCarta3.0 and/or MitCoP) and "New proposed mitochondrial protein" (if not present in the above-mentioned databases).
		Subcellular location [Uniprot_Evidence]	Subcellular localization of the protein. This is defined by Uniprot database and evidences.
		Topological information [Uniprot_Evidence]	Topological information of the protein. This is defined by Uniprot database and evidences.
		Evidence (mitochondrion)	Evidences for the mitochondrial localization, sub-mitochondrial localization and topology of the mitochondrial proteins. Evidences are from "Literature (pubmed PMID)", "Structures (database: PDB)" and "Imaging (database: The Human Protein Atlas)". The new proposed mitochondrial proteins are marked as "No evidence".
		TMHMM TM prediction probability (transmembrane region and probability score)	Transmembrane domain predicted by prediction software TMHMM. The format transmem[2-28] 0.8 indicates that the predicted region is from amino acid 2 to 28 with a probability score of 0.8. Proteins with known transmembrane regions from the Uniprot database and literature are labeled as "TM known". Soluble proteins are labeled as "no TM".
	After CLASP	Protein Annotation (Comparison CLASP annotation to published protein information) (This is corresponding to Figure 2A)	Protein annotation after comparing CLASP annotation with published protein localization and topology information. The proteins are divided into five categories. "1. LM" means localization marker proteins (LMs); "2. Consistent" means that the CLASP annotation of the protein is consistent with published protein localization and topology information in mitochondria; "3. Contradict previous reports" …
		Protein Annotation (breakdown) (This is corresponding to Figure 2A)	The breakdown of the protein annotation after comparing CLASP annotation with published protein localization and topology information. The proteins are divided into six categories. "1. LM" means localization marker proteins (LMs); "2. Consistent" means that the CLASP annotation of the protein is consistent with published protein localization; "2. Consistent (membrane)" means that the CLASP annota…
		Subcellular location after CLASP annotation	Subcellular localization of the protein after CLASP annotation.
		Topological information after CLASP annotation	Topological information of the protein after CLASP annotation.
		Single sub-compartment localization (Yes or No)	Protein with a single sub-compartment localization after CLASP annotation is labeled as "Yes", otherwise labeled as "No".
		Nr. supporting cross-link (from LMs)	Unique residue pairs supporting the CLASP prediction (from LMs), here the LMs and ambiguous proteins don't put this information
	Column Legend (Supplementary Data 7)
	Column Name	Column Description
	Entry	Unique and stable UniProtKB entry identifier.
	Gene names	Gene name of the protein.
	Protein names	Protein name of the protein.
	Length	Protein length of the canonical sequence.
	Subcellular location [Uniprot_Evidence]	Subcellular localization of the protein. This is defined by Uniprot database and anually curated evidence.
	Topological information [Uniprot_Evidence]	Topological information of the protein. This is defined by Uniprot database and manually curated evidence.
	Evidence (synaptic vesicle)	Evidence for the synaptic vesicle localization and topology of the proteins. Evidence comes from from "Literature (pubmed PMID)" and "Structures (database: PDB)".
	Column Legend (Supplementary Data 11)
	predicted_gene	Gene product (protein) annotated by CLASP prediction
	predicting_gene	LMs providing information for CLASP prediction
	predicted_gene_residue	Cross-linked residue(s) of the predicted gene product (protein) used for CLASP prediction
	predicting_gene_residue	Cross-linked residue(s) of LMs that provides information for CLASP prediction
	predicted_subcellular_location	Predicted subcellular localization for the gene product (protein) annotated by CLASP prediction
	predicted_topology	Predicted membrane topology for the gene product (protein) annotated by CLASP prediction
	predicting_crosslinks	Cross-links to provide information for CLASP prediction
	predicted_by_transmembrane	To label if the cross-links are at transmembrane region
	transmembrane_regions	Transmembrane information about the predicted gene
	predicting_gene_is_lm	"TRUE" means the information come from LMs; otherwise the supporting information is not confident

## Sheet: Supp Data 1_Combined (DSSO)
gene_a	gene_b	ppi_score	target_decoy	length_protein_a	length_protein_b	protein_a	protein_b	crosslinks_ab	crosslinks_ba	score_ab	score_ba
ESYT2	DAP3	2.34784e-05	target	921	398	sp|A0FGR8|ESYT2	sp|P51398|DAP3	ESYT2-405-ESYT2-411#ESYT2-411-ESYT2-431#ESYT2-523-ESYT2-659#ESYT2-885-DAP3-321#ESYT2-411-PIP4K2C-259	DAP3-175-DAP3-212#DAP3-203-DAP3-218#DAP3-207-DAP3-218#ESYT2-885-DAP3-321#ATP5F1B-124-DAP3-218#HSPD1-133-DAP3-218#HSPD1-523-DAP3-378#HSPD1-91-DAP3-203#ATP5F1A-167-DAP3-218#HSPA9-300-DAP3-321#MDH2-239-DAP3-218#MDH2-301-DAP3-218#MDH2-307-DAP3-218	8.58047098478864e-15#1.06596611940563e-13#1.67916735948097e-15#9.96441917434016e-07#1.48792320206936e-06	8.18241594797626e-12#7.05642386998652e-36#5.88724276097518e-24#9.96441917434016e-07#2.15496409771934e-09#1.03049371917421e-12#2.62753312468987e-18#1.78712639720886e-09#1.21133320993843e-10#2.3234527045051e-09#4.11195241830061e-26#9.72371289855695e-24#6.87518402553773e-30
ESYT2	PIP4K2C	0.000263721	target	921	421	sp|A0FGR8|ESYT2	sp|Q8TBX8|PIP4K2C	ESYT2-405-ESYT2-411#ESYT2-411-ESYT2-431#ESYT2-523-ESYT2-659#ESYT2-885-DAP3-321#ESYT2-411-PIP4K2C-259	ESYT2-411-PIP4K2C-259	8.58047098478864e-15#1.06596611940563e-13#1.67916735948097e-15#9.96441917434016e-07#1.48792320206936e-06	1.48792320206936e-06
GTPBP10	HSPA9	2.13072e-28	target	387	679	sp|A4D1E9|GTPBP10	sp|P38646|HSPA9	GTPBP10-11-GTPBP10-184#GTPBP10-11-GTPBP10-341#GTPBP10-111-GTPBP10-356#GTPBP10-126-GTPBP10-81#GTPBP10-184-GTPBP10-56#GTPBP10-219-GTPBP10-265#GTPBP10-222-GTPBP10-265#GTPBP10-265-GTPBP10-356#GTPBP10-341-GTPBP10-383#GTPBP10-41-GTPBP10-81#GTPBP10-76-GTPBP10-86#GTPBP10-356-HSPA9-625#GTPBP10-356-MDH2-239#GTPBP10-184-MRPL11-169	HSPA9-106-HSPA9-121#HSPA9-106-HSPA9-135#HSPA9-106-HSPA9-138#HSPA9-106-HSPA9-291#HSPA9-106-HSPA9-300#HSPA9-106-HSPA9-314#HSPA9-106-HSPA9-316#HSPA9-106-HSPA9-394#HSPA9-106-HSPA9-76#HSPA9-121-HSPA9-138#HSPA9-135-HSPA9-138#HSPA9-135-HSPA9-206#HSPA9-135-HSPA9-288#HSPA9-135-HSPA9-300#HSPA9-135-HSPA9-368#HSPA9-135-HSPA9-394#HSPA9-135-HSPA9-467#HSPA9-135-HSPA9-563#HSPA9-135-HSPA9-610#HSPA9-135-HSPA9-612#…	2.13684954436319e-09#8.17565841198151e-10#3.94957300589983e-28#8.80518283485336e-13#1.89343908547672e-08#1.38450976909183e-05#2.27924382771328e-12#3.8860284889116e-15#9.86489551342927e-05#6.31270039493511e-13#1.76148938781405e-17#3.2010167779011e-28#4.87499863226797e-07#3.51212527894571e-35	3.85895799980378e-24#1.45652430925689e-15#1.21224125946231e-06#1.33002808742521e-09#1.34830052159303e-15#3.68423722241699e-14#6.14295307798687e-09#1.21133320993843e-10#9.26762368273652e-16#3.51606405293213e-18#1.26066338965423e-27#4.13230064563789e-11#1.02477768284324e-10#2.46055519907662e-22#1.40065137651723e-17#5.37665301419125e-13#9.09896943498142e-05#1.28574924714821e-18#1.18427838586277e-19#…
GTPBP10	MDH2	3.24499e-07	target	387	338	sp|A4D1E9|GTPBP10	sp|P40926|MDH2	GTPBP10-11-GTPBP10-184#GTPBP10-11-GTPBP10-341#GTPBP10-111-GTPBP10-356#GTPBP10-126-GTPBP10-81#GTPBP10-184-GTPBP10-56#GTPBP10-219-GTPBP10-265#GTPBP10-222-GTPBP10-265#GTPBP10-265-GTPBP10-356#GTPBP10-341-GTPBP10-383#GTPBP10-41-GTPBP10-81#GTPBP10-76-GTPBP10-86#GTPBP10-356-HSPA9-625#GTPBP10-356-MDH2-239#GTPBP10-184-MRPL11-169	MDH2-105-MDH2-105#MDH2-105-MDH2-239#MDH2-105-MDH2-241#MDH2-105-MDH2-296#MDH2-105-MDH2-301#MDH2-105-MDH2-307#MDH2-105-MDH2-314#MDH2-105-MDH2-329#MDH2-105-MDH2-78#MDH2-105-MDH2-91#MDH2-157-MDH2-185#MDH2-157-MDH2-203#MDH2-157-MDH2-215#MDH2-157-MDH2-239#MDH2-157-MDH2-241#MDH2-157-MDH2-296#MDH2-157-MDH2-307#MDH2-157-MDH2-314#MDH2-157-MDH2-324#MDH2-157-MDH2-45#MDH2-157-MDH2-78#MDH2-157-MDH2-91#MDH2-185…	2.13684954436319e-09#8.17565841198151e-10#3.94957300589983e-28#8.80518283485336e-13#1.89343908547672e-08#1.38450976909183e-05#2.27924382771328e-12#3.8860284889116e-15#9.86489551342927e-05#6.31270039493511e-13#1.76148938781405e-17#3.2010167779011e-28#4.87499863226797e-07#3.51212527894571e-35	2.4359300881049e-08#3.3988022016478e-07#4.06413306091267e-08#7.15396807929367e-12#1.18540620547023e-06#9.37861308991286e-07#4.43640933220989e-07#1.18540620547023e-06#1.18277243900719e-11#7.36579860745991e-07#5.38404956836187e-16#7.39291187849192e-21#2.901205676285e-26#7.86890700177911e-23#3.88804453648202e-18#1.55974874374372e-12#4.93693203315413e-13#1.72058562166237e-17#3.12506488689998e-14#4.44…
GTPBP10	MRPL11	2.33781e-35	target	387	192	sp|A4D1E9|GTPBP10	sp|Q9Y3B7|MRPL11	GTPBP10-11-GTPBP10-184#GTPBP10-11-GTPBP10-341#GTPBP10-111-GTPBP10-356#GTPBP10-126-GTPBP10-81#GTPBP10-184-GTPBP10-56#GTPBP10-219-GTPBP10-265#GTPBP10-222-GTPBP10-265#GTPBP10-265-GTPBP10-356#GTPBP10-341-GTPBP10-383#GTPBP10-41-GTPBP10-81#GTPBP10-76-GTPBP10-86#GTPBP10-356-HSPA9-625#GTPBP10-356-MDH2-239#GTPBP10-184-MRPL11-169	MRPL11-13-MRPL11-69#MRPL11-13-MRPL11-73#MRPL11-179-MRPL11-99#MRPL11-73-MRPL11-81#GTPBP10-184-MRPL11-169#MDH2-157-MRPL11-169#MDH2-296-MRPL11-169#MDH2-301-MRPL11-51#MDH2-335-MRPL11-191#TUFM-347-MRPL11-169#MRPL12-139-MRPL11-13#MRPL12-139-MRPL11-51#MRPL12-143-MRPL11-13#MRPL12-143-MRPL11-51#MRPL12-148-MRPL11-13#MRPL12-148-MRPL11-51#MRPL12-165-MRPL11-157#MRPL12-165-MRPL11-51#MRPL12-165-MRPL11-73#MRPL12…	2.13684954436319e-09#8.17565841198151e-10#3.94957300589983e-28#8.80518283485336e-13#1.89343908547672e-08#1.38450976909183e-05#2.27924382771328e-12#3.8860284889116e-15#9.86489551342927e-05#6.31270039493511e-13#1.76148938781405e-17#3.2010167779011e-28#4.87499863226797e-07#3.51212527894571e-35	2.26221429209084e-14#8.40244278105052e-17#7.48074388330321e-26#3.45458471374968e-11#3.51212527894571e-35#1.04778008110123e-09#2.2466775281275e-10#5.04481824680842e-09#9.53340488751124e-15#1.42687814858141e-13#5.02733538898217e-16#7.97125986413632e-26#1.48792320206936e-06#4.43640933220989e-07#8.52050675672877e-09#9.37861308991286e-07#5.22173128318883e-11#2.37690616805502e-33#3.94111965369729e-16#3…
SLC35A4	OPA1	2.32318e-16	target	103	960	sp|L0R6Q1|SLC35A4	sp|O60313|OPA1	SLC35A4-10-SLC35A4-12#SLC35A4-10-SLC35A4-18#SLC35A4-12-SLC35A4-12#SLC35A4-12-SLC35A4-18#SLC35A4-10-OPA1-228#SLC35A4-12-OPA1-228#SLC35A4-5-OPA1-204#SLC35A4-18-IMMT-714	OPA1-241-OPA1-245#OPA1-241-OPA1-960#OPA1-204-OPA1-372#OPA1-214-OPA1-689#OPA1-228-OPA1-372#OPA1-228-OPA1-474#OPA1-228-OPA1-530#OPA1-228-OPA1-568#OPA1-228-OPA1-663#OPA1-228-OPA1-689#OPA1-228-OPA1-923#OPA1-228-OPA1-926#OPA1-228-OPA1-960#OPA1-238-OPA1-245#OPA1-238-OPA1-568#OPA1-238-OPA1-911#OPA1-238-OPA1-926#OPA1-238-OPA1-960#OPA1-241-OPA1-568#OPA1-241-OPA1-911#OPA1-241-OPA1-923#OPA1-245-OPA1-960#OPA…	2.24341545265719e-19#3.56600029833386e-09#5.05711858992039e-24#2.14663196054914e-12#2.4550796395312e-06#2.16181907952604e-10#3.26696579222707e-13#1.55974874374372e-12	1.63304609884033e-07#2.83254586571249e-06#8.17565841198151e-10#4.78935395150402e-08#1.03012358995938e-39#6.11819799833831e-17#3.46992004057656e-06#4.33085539448996e-36#2.40633574417341e-06#9.47098063948093e-09#1.17773577624441e-09#1.45732584079377e-12#1.91322360848896e-24#1.52440246795642e-14#5.96701029386114e-16#4.20459763371064e-10#1.80871380353325e-11#2.0072576662851e-09#0.000978564188624091#0…
SLC35A4	IMMT	1.03421e-12	target	103	758	sp|L0R6Q1|SLC35A4	sp|Q16891|IMMT	SLC35A4-10-SLC35A4-12#SLC35A4-10-SLC35A4-18#SLC35A4-12-SLC35A4-12#SLC35A4-12-SLC35A4-18#SLC35A4-10-OPA1-228#SLC35A4-12-OPA1-228#SLC35A4-5-OPA1-204#SLC35A4-18-IMMT-714	IMMT-101-IMMT-102#IMMT-101-IMMT-110#IMMT-101-IMMT-119#IMMT-101-IMMT-122#IMMT-101-IMMT-130#IMMT-101-IMMT-77#IMMT-102-IMMT-102#IMMT-102-IMMT-110#IMMT-102-IMMT-119#IMMT-102-IMMT-122#IMMT-102-IMMT-130#IMMT-102-IMMT-77#IMMT-110-IMMT-110#IMMT-110-IMMT-122#IMMT-110-IMMT-714#IMMT-110-IMMT-77#IMMT-119-IMMT-122#IMMT-119-IMMT-130#IMMT-119-IMMT-180#IMMT-122-IMMT-130#IMMT-122-IMMT-180#IMMT-122-IMMT-315#IMMT-1…	2.24341545265719e-19#3.56600029833386e-09#5.05711858992039e-24#2.14663196054914e-12#2.4550796395312e-06#2.16181907952604e-10#3.26696579222707e-13#1.55974874374372e-12	7.87970080276778e-11#6.10459561162107e-50#2.75766859760691e-21#9.19795249221558e-15#2.42717905010808e-07#1.31278773216107e-21#5.64425221745342e-16#7.49483704708918e-05#1.7071913069057e-26#4.5779714710069e-17#0.000188072536605617#6.14964603186263e-23#1.68136699133002e-10#4.58045201410244e-24#9.38380605032069e-15#3.77085915089941e-19#1.2223042715099e-08#2.77002327398797e-17#3.06728309171162e-08#3.6…
MIEF1	NDUFAB1	4.39675e-32	target	463	156	sp|L0R8F8|MIEF1	sp|O14561|NDUFAB1	MIEF1-127-MIEF1-138#MIEF1-44-NDUFAB1-92#MIEF1-65-MRPL19-205	MIEF1-44-NDUFAB1-92	1.60302786463679e-08#3.28162854018395e-33#1.46343746675329e-09	3.28162854018395e-33
MIEF1	MRPL19	1.96072e-08	target	463	292	sp|L0R8F8|MIEF1	sp|P49406|MRPL19	MIEF1-127-MIEF1-138#MIEF1-44-NDUFAB1-92#MIEF1-65-MRPL19-205	MRPL19-178-MRPL19-205#MRPL19-178-MRPL19-214#MRPL19-181-MRPL19-214#MIEF1-65-MRPL19-205	1.60302786463679e-08#3.28162854018395e-33#1.46343746675329e-09	2.01871583230406e-12#2.46589096768091e-31#9.84992912047617e-15#1.46343746675329e-09
HAX1	COA7	8.3303e-13	target	279	231	sp|O00165|HAX1	sp|Q96BR5|COA7	HAX1-205-HAX1-215#HAX1-205-HAX1-218#HAX1-209-HAX1-218#HAX1-218-HAX1-218#HAX1-218-COA7-82#HAX1-131-FAM136A-99#HAX1-205-FAM136A-89#HAX1-205-FAM136A-99#HAX1-215-FAM136A-99#HAX1-218-FAM136A-99#HAX1-215-CHCHD5-26#HAX1-218-CLPB-134	COA7-106-COA7-211#COA7-106-COA7-223#COA7-106-COA7-82#COA7-133-COA7-211#COA7-133-COA7-90#COA7-173-COA7-206#COA7-177-COA7-206#COA7-195-COA7-211#COA7-202-COA7-211#COA7-211-COA7-219#COA7-211-COA7-49#COA7-211-COA7-56#COA7-211-COA7-73#COA7-211-COA7-82#COA7-211-COA7-90#COA7-219-COA7-82#COA7-49-COA7-82#COA7-56-COA7-82#COA7-59-COA7-90#HAX1-218-COA7-82#TRIAP1-29-COA7-211#TRIAP1-29-COA7-219#TRIAP1-29-COA7-8…	3.12261220890426e-09#2.82497258220321e-22#1.4008024247518e-30#1.53138117496078e-11#2.67542215959934e-13#3.28016838141891e-13#3.14257948832566e-06#1.5106214866859e-20#2.09067846658919e-19#1.80938748596556e-10#2.71648330062813e-11#6.93101500595454e-20	0.000391775515366183#4.43628082857717e-15#5.33421357724688e-57#9.1499470454016e-08#1.74780398539428e-47#1.48602788966185e-32#1.44679987794365e-32#4.08019415465317e-27#1.05841851326582e-26#8.45385419092962e-21#5.5345614586601e-12#1.10665695772223e-15#1.00979013495244e-11#4.98819575450543e-16#3.77109612249716e-12#5.35359831392118e-14#1.55027905135395e-14#9.35638707700115e-36#2.45829841750339e-38#2.…
HAX1	FAM136A	4.70353e-23	target	279	138	sp|O00165|HAX1	sp|Q96C01|FAM136A	HAX1-205-HAX1-215#HAX1-205-HAX1-218#HAX1-209-HAX1-218#HAX1-218-HAX1-218#HAX1-218-COA7-82#HAX1-131-FAM136A-99#HAX1-205-FAM136A-89#HAX1-205-FAM136A-99#HAX1-215-FAM136A-99#HAX1-218-FAM136A-99#HAX1-215-CHCHD5-26#HAX1-218-CLPB-134	FAM136A-104-FAM136A-89#FAM136A-113-FAM136A-89#FAM136A-127-FAM136A-130#FAM136A-127-FAM136A-138#FAM136A-127-FAM136A-99#FAM136A-130-FAM136A-130#FAM136A-130-FAM136A-18#FAM136A-130-FAM136A-27#FAM136A-138-FAM136A-89#FAM136A-18-FAM136A-48#FAM136A-27-FAM136A-99#FAM136A-48-FAM136A-99#FAM136A-89-FAM136A-89#FAM136A-89-FAM136A-99#FAM136A-99-FAM136A-99#HAX1-131-FAM136A-99#HAX1-205-FAM136A-89#HAX1-205-FAM136A-…	3.12261220890426e-09#2.82497258220321e-22#1.4008024247518e-30#1.53138117496078e-11#2.67542215959934e-13#3.28016838141891e-13#3.14257948832566e-06#1.5106214866859e-20#2.09067846658919e-19#1.80938748596556e-10#2.71648330062813e-11#6.93101500595454e-20	4.44503530174145e-16#1.63690123981936e-09#8.66217628177135e-15#4.37951852970866e-09#2.77786435825368e-10#3.89546725870615e-22#2.17174187124917e-20#5.06996110776842e-32#8.64291545620196e-05#1.91271408161918e-51#9.69479852992742e-12#1.32961398319974e-28#6.55480440766217e-15#1.84804510017332e-15#4.1290232105279e-53#3.28016838141891e-13#3.14257948832566e-06#1.5106214866859e-20#2.09067846658919e-19#1.…
HAX1	CHCHD5	3.28694e-10	target	279	110	sp|O00165|HAX1	sp|Q9BSY4|CHCHD5	HAX1-205-HAX1-215#HAX1-205-HAX1-218#HAX1-209-HAX1-218#HAX1-218-HAX1-218#HAX1-218-COA7-82#HAX1-131-FAM136A-99#HAX1-205-FAM136A-89#HAX1-205-FAM136A-99#HAX1-215-FAM136A-99#HAX1-218-FAM136A-99#HAX1-215-CHCHD5-26#HAX1-218-CLPB-134	HAX1-215-CHCHD5-26#FAM136A-99-CHCHD5-26	3.12261220890426e-09#2.82497258220321e-22#1.4008024247518e-30#1.53138117496078e-11#2.67542215959934e-13#3.28016838141891e-13#3.14257948832566e-06#1.5106214866859e-20#2.09067846658919e-19#1.80938748596556e-10#2.71648330062813e-11#6.93101500595454e-20	2.71648330062813e-11#1.71653348919924e-33
HAX1	CLPB	2.15807e-19	target	279	707	sp|O00165|HAX1	sp|Q9H078|CLPB	HAX1-205-HAX1-215#HAX1-205-HAX1-218#HAX1-209-HAX1-218#HAX1-218-HAX1-218#HAX1-218-COA7-82#HAX1-131-FAM136A-99#HAX1-205-FAM136A-89#HAX1-205-FAM136A-99#HAX1-215-FAM136A-99#HAX1-218-FAM136A-99#HAX1-215-CHCHD5-26#HAX1-218-CLPB-134	CLPB-134-CLPB-313#CLPB-283-CLPB-313#CLPB-283-CLPB-321#CLPB-283-CLPB-325#CLPB-313-CLPB-321#CLPB-313-CLPB-444#CLPB-321-CLPB-685#CLPB-392-CLPB-623#CLPB-441-CLPB-444#CLPB-441-CLPB-480#CLPB-441-CLPB-482#CLPB-444-CLPB-482#CLPB-480-CLPB-480#CLPB-533-CLPB-541#CLPB-538-CLPB-673#CLPB-541-CLPB-658#CLPB-541-CLPB-673#CLPB-658-CLPB-658#CLPB-658-CLPB-673#CLPB-658-CLPB-677#CLPB-658-CLPB-702#CLPB-662-CLPB-677#CLP…	3.12261220890426e-09#2.82497258220321e-22#1.4008024247518e-30#1.53138117496078e-11#2.67542215959934e-13#3.28016838141891e-13#3.14257948832566e-06#1.5106214866859e-20#2.09067846658919e-19#1.80938748596556e-10#2.71648330062813e-11#6.93101500595454e-20	2.01443039151983e-13#1.37655329316787e-19#2.07707031140589e-17#2.77358030024677e-11#2.62018599487757e-17#9.10412088494434e-06#1.13940997513791e-14#7.29465179173234e-21#3.10886229085388e-41#0.000144075812879185#1.30656094143481e-05#2.50103207642499e-12#1.69132796884065e-05#8.40244278105052e-17#0.00441268786248186#5.3063879348325e-13#3.37411423902228e-18#1.59625731485368e-07#5.40471363230653e-21#0.…
AP3B1	AP3M1	1.78283e-07	target	1094	418	sp|O00203|AP3B1	sp|Q9Y2T2|AP3M1	AP3B1-592-AP3B1-596#AP3B1-64-AP3M1-135	AP3B1-64-AP3M1-135	8.85677307265804e-16#1.02037056983092e-09	1.02037056983092e-09
NDUFS8	NDUFA5	6.23712e-40	target	210	116	sp|O00217|NDUFS8	sp|Q16718|NDUFA5	NDUFS8-49-NDUFA5-7	NDUFA5-40-NDUFA5-46#NDUFA5-60-NDUFA5-60#NDUFA5-66-NDUFA5-7#NDUFS8-49-NDUFA5-7#NDUFS3-259-NDUFA5-46#NDUFS3-56-NDUFA5-46#NDUFA7-80-NDUFA5-40#NDUFA7-80-NDUFA5-46#NDUFA7-92-NDUFA5-40#NDUFA7-92-NDUFA5-46#NDUFA7-93-NDUFA5-40#NDUFA7-93-NDUFA5-46#NDUFA7-93-NDUFA5-55#NDUFA10-268-NDUFA5-60#COX6C-2-NDUFA5-7#HSPD1-196-NDUFA5-40#HSPD1-196-NDUFA5-60#MUT-621-NDUFA5-46#CPT2-305-NDUFA5-60#ATP5F1A-498-NDUFA5-40#AT…	1.41431304257128e-41	1.48717768436664e-28#7.84623587647185e-27#0.000716375490693993#1.41431304257128e-41#2.99974449850342e-08#1.53438806835624e-14#2.07463502905178e-42#5.41232412964678e-34#1.13314343106285e-22#1.12261037410995e-36#3.99647391571801e-22#1.50796938338356e-29#4.28699532665414e-31#4.80154855067431e-22#2.31012370327136e-07#1.12024504533835e-08#8.52050675672877e-09#4.20523622082957e-14#2.27406789137259e-11#…
PSMD12	PSMD13	1.62773e-05	target	456	376	sp|O00232|PSMD12	sp|Q9UNM6|PSMD13	PSMD12-368-PSMD13-321	PSMD12-368-PSMD13-321	7.82804479295449e-08	7.82804479295449e-08
PGRMC1	RPN1	1.25189e-27	target	195	607	sp|O00264|PGRMC1	sp|P04843|RPN1	PGRMC1-102-PGRMC1-105#PGRMC1-102-PGRMC1-187#PGRMC1-102-RPN1-564#PGRMC1-102-RPN1-579#PGRMC1-102-LCLAT1-221	RPN1-516-RPN1-524#RPN1-524-RPN1-559#RPN1-538-RPN1-553#RPN1-553-RPN1-553#RPN1-553-RPN1-592#RPN1-564-RPN1-576#RPN1-564-RPN1-592#PGRMC1-102-RPN1-564#PGRMC1-102-RPN1-579	1.63217724137105e-16#4.14449485758284e-10#2.96306306996854e-25#1.18609941340547e-06#1.06596611940563e-13	3.11341402761885e-08#7.11075288091749e-30#2.89847877847691e-40#1.10369861967121e-31#6.36094284947784e-09#4.2950032167523e-09#2.51896197119552e-18#2.96306306996854e-25#1.18609941340547e-06
PGRMC1	LCLAT1	1.82702e-11	target	195	414	sp|O00264|PGRMC1	sp|Q6UWP7|LCLAT1	PGRMC1-102-PGRMC1-105#PGRMC1-102-PGRMC1-187#PGRMC1-102-RPN1-564#PGRMC1-102-RPN1-579#PGRMC1-102-LCLAT1-221	PGRMC1-102-LCLAT1-221	1.63217724137105e-16#4.14449485758284e-10#2.96306306996854e-25#1.18609941340547e-06#1.06596611940563e-13	1.06596611940563e-13
PDHX	PDHA1	1.2275e-34	target	501	390	sp|O00330|PDHX	sp|P08559|PDHA1	PDHX-120-PDHX-155#PDHX-120-PDHX-173#PDHX-120-PDHX-194#PDHX-145-PDHX-172#PDHX-145-PDHX-194#PDHX-155-PDHX-173#PDHX-155-PDHX-194#PDHX-155-PDHX-223#PDHX-172-PDHX-172#PDHX-172-PDHX-194#PDHX-172-PDHX-218#PDHX-172-PDHX-223#PDHX-172-PDHX-488#PDHX-173-PDHX-218#PDHX-173-PDHX-223#PDHX-194-PDHX-213#PDHX-194-PDHX-218#PDHX-194-PDHX-223#PDHX-194-PDHX-227#PDHX-314-PDHX-460#PDHX-321-PDHX-460#PDHX-379-PDHX-399#PDH…	PDHA1-147-PDHA1-313#PDHA1-277-PDHA1-77#PDHA1-277-PDHA1-83#PDHA1-277-PDHA1-142#PDHA1-277-PDHA1-313#PDHA1-77-PDHA1-83#PDHA1-77-PDHA1-313#PDHA1-83-PDHA1-142#PDHA1-83-PDHA1-313#PDHA1-18-PDHA1-3#PDHA1-244-PDHA1-244#PDHA1-313-PDHA1-321#PDHA1-313-PDHA1-39#PDHA1-313-PDHA1-40#PDHA1-321-PDHA1-336#PDHX-194-PDHA1-277#PDHX-58-PDHA1-77#NDUFAB1-97-PDHA1-321#ATP5H-78-PDHA1-277	3.82542921926739e-19#1.74072061448284e-05#3.32850521365912e-30#1.05500941488764e-22#6.99474795109673e-09#1.02477768284324e-10#3.15889804556754e-26#3.75584337727513e-16#1.60959996769559e-10#1.37099036744465e-24#5.32618944333515e-09#4.32090412634382e-20#0.000120521963042629#2.05004600755004e-12#1.04278529362798e-17#2.61993791956705e-30#2.6574479534292e-23#2.38928330172516e-26#1.72519380350054e-07#7…	1.69132796884065e-05#1.16355670959093e-05#3.50241176640214e-09#2.275963727597e-05#1.35719931963394e-18#1.41351298202487e-16#1.32987031430312e-12#5.55411032408309e-05#1.76524275050157e-25#8.80518283485336e-13#6.97261082494624e-32#4.34481510003996e-08#4.87418994025769e-21#5.12556708807989e-06#4.12183671125508e-28#1.3638941356731e-31#5.43256047231914e-14#4.38609672223549e-09#2.17658498099203e-23
PDHX	DLD	4.68351e-56	target	501	509	sp|O00330|PDHX	sp|P09622|DLD	PDHX-120-PDHX-155#PDHX-120-PDHX-173#PDHX-120-PDHX-194#PDHX-145-PDHX-172#PDHX-145-PDHX-194#PDHX-155-PDHX-173#PDHX-155-PDHX-194#PDHX-155-PDHX-223#PDHX-172-PDHX-172#PDHX-172-PDHX-194#PDHX-172-PDHX-218#PDHX-172-PDHX-223#PDHX-172-PDHX-488#PDHX-173-PDHX-218#PDHX-173-PDHX-223#PDHX-194-PDHX-213#PDHX-194-PDHX-218#PDHX-194-PDHX-223#PDHX-194-PDHX-227#PDHX-314-PDHX-460#PDHX-321-PDHX-460#PDHX-379-PDHX-399#PDH…	DLD-127-DLD-143#DLD-132-DLD-159#DLD-132-DLD-166#DLD-132-DLD-277#DLD-132-DLD-430#DLD-143-DLD-143#DLD-143-DLD-159#DLD-143-DLD-166#DLD-143-DLD-277#DLD-143-DLD-430#DLD-143-DLD-445#DLD-143-DLD-505#DLD-143-DLD-66#DLD-146-DLD-166#DLD-146-DLD-505#DLD-146-DLD-66#DLD-155-DLD-159#DLD-155-DLD-166#DLD-155-DLD-267#DLD-155-DLD-72#DLD-159-DLD-159#DLD-159-DLD-267#DLD-159-DLD-273#DLD-159-DLD-277#DLD-159-DLD-346#DL…	3.82542921926739e-19#1.74072061448284e-05#3.32850521365912e-30#1.05500941488764e-22#6.99474795109673e-09#1.02477768284324e-10#3.15889804556754e-26#3.75584337727513e-16#1.60959996769559e-10#1.37099036744465e-24#5.32618944333515e-09#4.32090412634382e-20#0.000120521963042629#2.05004600755004e-12#1.04278529362798e-17#2.61993791956705e-30#2.6574479534292e-23#2.38928330172516e-26#1.72519380350054e-07#7…	7.34321164773778e-12#1.62317567980905e-19#1.38535201935268e-35#1.03833325975457e-31#1.17064019223404e-55#6.87373447495141e-25#1.1160100289677e-21#5.53027874512932e-26#1.17036165000771e-30#7.93698255914667e-32#4.32545036862418e-21#9.70572418970963e-19#2.73343049447659e-11#2.45274604987975e-09#5.65796428275154e-13#5.3063879348325e-13#2.86791085159504e-10#2.49544123884297e-05#0.00363868739912811#6.7…
PDHX	DLAT	8.89648e-58	target	501	647	sp|O00330|PDHX	sp|P10515|DLAT	PDHX-120-PDHX-155#PDHX-120-PDHX-173#PDHX-120-PDHX-194#PDHX-145-PDHX-172#PDHX-145-PDHX-194#PDHX-155-PDHX-173#PDHX-155-PDHX-194#PDHX-155-PDHX-223#PDHX-172-PDHX-172#PDHX-172-PDHX-194#PDHX-172-PDHX-218#PDHX-172-PDHX-223#PDHX-172-PDHX-488#PDHX-173-PDHX-218#PDHX-173-PDHX-223#PDHX-194-PDHX-213#PDHX-194-PDHX-218#PDHX-194-PDHX-223#PDHX-194-PDHX-227#PDHX-314-PDHX-460#PDHX-321-PDHX-460#PDHX-379-PDHX-399#PDH…	DLAT-362-DLAT-362#DLAT-362-DLAT-368#DLAT-362-DLAT-376#DLAT-362-DLAT-387#DLAT-362-DLAT-466#DLAT-362-DLAT-473#DLAT-362-DLAT-547#DLAT-363-DLAT-547#DLAT-368-DLAT-386#DLAT-368-DLAT-387#DLAT-368-DLAT-473#DLAT-376-DLAT-387#DLAT-376-DLAT-466#DLAT-376-DLAT-547#DLAT-387-DLAT-473#DLAT-466-DLAT-473#PDHX-172-DLAT-376#PDHX-173-DLAT-362#PDHX-173-DLAT-368#PDHX-173-DLAT-376#PDHX-173-DLAT-387#PDHX-194-DLAT-362#PDH…	3.82542921926739e-19#1.74072061448284e-05#3.32850521365912e-30#1.05500941488764e-22#6.99474795109673e-09#1.02477768284324e-10#3.15889804556754e-26#3.75584337727513e-16#1.60959996769559e-10#1.37099036744465e-24#5.32618944333515e-09#4.32090412634382e-20#0.000120521963042629#2.05004600755004e-12#1.04278529362798e-17#2.61993791956705e-30#2.6574479534292e-23#2.38928330172516e-26#1.72519380350054e-07#7…	1.35081847276146e-24#6.65249160025965e-27#1.78476248321537e-24#5.164351750619e-22#1.29589613575879e-19#6.01147778445713e-22#1.2681421976017e-10#0.00535852987765931#9.51676101302812e-12#1.77726190404131e-27#4.65593763734052e-31#2.77869132068424e-28#0.000120521963042629#1.30472259484311e-42#3.07253227535658e-18#7.18233150298152e-24#1.58298126143918e-19#8.45610244879114e-12#2.68321370974674e-09#3.45…
PDHX	HSPD1	1.90347e-14	target	501	573	sp|O00330|PDHX	sp|P10809|HSPD1	PDHX-120-PDHX-155#PDHX-120-PDHX-173#PDHX-120-PDHX-194#PDHX-145-PDHX-172#PDHX-145-PDHX-194#PDHX-155-PDHX-173#PDHX-155-PDHX-194#PDHX-155-PDHX-223#PDHX-172-PDHX-172#PDHX-172-PDHX-194#PDHX-172-PDHX-218#PDHX-172-PDHX-223#PDHX-172-PDHX-488#PDHX-173-PDHX-218#PDHX-173-PDHX-223#PDHX-194-PDHX-213#PDHX-194-PDHX-218#PDHX-194-PDHX-223#PDHX-194-PDHX-227#PDHX-314-PDHX-460#PDHX-321-PDHX-460#PDHX-379-PDHX-399#PDH…	HSPD1-125-HSPD1-125#HSPD1-125-HSPD1-130#HSPD1-125-HSPD1-133#HSPD1-125-HSPD1-191#HSPD1-125-HSPD1-196#HSPD1-125-HSPD1-233#HSPD1-125-HSPD1-292#HSPD1-125-HSPD1-301#HSPD1-125-HSPD1-352#HSPD1-125-HSPD1-369#HSPD1-125-HSPD1-417#HSPD1-125-HSPD1-418#HSPD1-125-HSPD1-469#HSPD1-125-HSPD1-473#HSPD1-125-HSPD1-481#HSPD1-125-HSPD1-523#HSPD1-125-HSPD1-58#HSPD1-125-HSPD1-72#HSPD1-125-HSPD1-75#HSPD1-125-HSPD1-82#HSP…	3.82542921926739e-19#1.74072061448284e-05#3.32850521365912e-30#1.05500941488764e-22#6.99474795109673e-09#1.02477768284324e-10#3.15889804556754e-26#3.75584337727513e-16#1.60959996769559e-10#1.37099036744465e-24#5.32618944333515e-09#4.32090412634382e-20#0.000120521963042629#2.05004600755004e-12#1.04278529362798e-17#2.61993791956705e-30#2.6574479534292e-23#2.38928330172516e-26#1.72519380350054e-07#7…	4.04913346425445e-22#9.82190168599794e-05#1.96490647583391e-24#3.57607121707459e-23#2.32360752438921e-11#8.96451682760166e-11#1.50259713686508e-06#2.34649229074915e-19#1.82077776459422e-18#2.83254586571249e-06#7.14346466736384e-13#1.37780239549138e-21#3.33414058332719e-14#7.06059618206283e-31#5.41431030988517e-26#8.29886138861072e-22#1.04781412037481e-11#2.06987852786238e-20#5.36170769531995e-20#…
PDHX	PDHB	2.33629e-10	target	501	359	sp|O00330|PDHX	sp|P11177|PDHB	PDHX-120-PDHX-155#PDHX-120-PDHX-173#PDHX-120-PDHX-194#PDHX-145-PDHX-172#PDHX-145-PDHX-194#PDHX-155-PDHX-173#PDHX-155-PDHX-194#PDHX-155-PDHX-223#PDHX-172-PDHX-172#PDHX-172-PDHX-194#PDHX-172-PDHX-218#PDHX-172-PDHX-223#PDHX-172-PDHX-488#PDHX-173-PDHX-218#PDHX-173-PDHX-223#PDHX-194-PDHX-213#PDHX-194-PDHX-218#PDHX-194-PDHX-223#PDHX-194-PDHX-227#PDHX-314-PDHX-460#PDHX-321-PDHX-460#PDHX-379-PDHX-399#PDH…	PDHX-172-PDHB-227#PDHX-173-PDHB-354#PDHA1-142-PDHB-347#DLD-267-PDHB-227#DLAT-362-PDHB-227#DLAT-368-PDHB-354#DLAT-376-PDHB-347	3.82542921926739e-19#1.74072061448284e-05#3.32850521365912e-30#1.05500941488764e-22#6.99474795109673e-09#1.02477768284324e-10#3.15889804556754e-26#3.75584337727513e-16#1.60959996769559e-10#1.37099036744465e-24#5.32618944333515e-09#4.32090412634382e-20#0.000120521963042629#2.05004600755004e-12#1.04278529362798e-17#2.61993791956705e-30#2.6574479534292e-23#2.38928330172516e-26#1.72519380350054e-07#7…	1.63147727246042e-08#2.01136805424552e-08#3.15398163595495e-08#8.13894475497397e-09#1.27572290253335e-13#8.14853009458812e-22#1.54441741925181e-10
PDHX	MAP4	9.53221e-05	target	501	1239	sp|O00330|PDHX	sp|P27816|MAP4	PDHX-120-PDHX-155#PDHX-120-PDHX-173#PDHX-120-PDHX-194#PDHX-145-PDHX-172#PDHX-145-PDHX-194#PDHX-155-PDHX-173#PDHX-155-PDHX-194#PDHX-155-PDHX-223#PDHX-172-PDHX-172#PDHX-172-PDHX-194#PDHX-172-PDHX-218#PDHX-172-PDHX-223#PDHX-172-PDHX-488#PDHX-173-PDHX-218#PDHX-173-PDHX-223#PDHX-194-PDHX-213#PDHX-194-PDHX-218#PDHX-194-PDHX-223#PDHX-194-PDHX-227#PDHX-314-PDHX-460#PDHX-321-PDHX-460#PDHX-379-PDHX-399#PDH…	PDHX-194-MAP4-838#HSPD1-91-MAP4-64	3.82542921926739e-19#1.74072061448284e-05#3.32850521365912e-30#1.05500941488764e-22#6.99474795109673e-09#1.02477768284324e-10#3.15889804556754e-26#3.75584337727513e-16#1.60959996769559e-10#1.37099036744465e-24#5.32618944333515e-09#4.32090412634382e-20#0.000120521963042629#2.05004600755004e-12#1.04278529362798e-17#2.61993791956705e-30#2.6574479534292e-23#2.38928330172516e-26#1.72519380350054e-07#7…	9.93507402634025e-07#2.42717905010808e-07
PDHX	PRDX3	4.46494e-24	target	501	256	sp|O00330|PDHX	sp|P30048|PRDX3	PDHX-120-PDHX-155#PDHX-120-PDHX-173#PDHX-120-PDHX-194#PDHX-145-PDHX-172#PDHX-145-PDHX-194#PDHX-155-PDHX-173#PDHX-155-PDHX-194#PDHX-155-PDHX-223#PDHX-172-PDHX-172#PDHX-172-PDHX-194#PDHX-172-PDHX-218#PDHX-172-PDHX-223#PDHX-172-PDHX-488#PDHX-173-PDHX-218#PDHX-173-PDHX-223#PDHX-194-PDHX-213#PDHX-194-PDHX-218#PDHX-194-PDHX-223#PDHX-194-PDHX-227#PDHX-314-PDHX-460#PDHX-321-PDHX-460#PDHX-379-PDHX-399#PDH…	PRDX3-149-PRDX3-149#PRDX3-149-PRDX3-241#PRDX3-149-PRDX3-248#PRDX3-149-PRDX3-253#PRDX3-149-PRDX3-91#PRDX3-217-PRDX3-248#PRDX3-217-PRDX3-253#PRDX3-241-PRDX3-248#PRDX3-241-PRDX3-83#PRDX3-248-PRDX3-248#PRDX3-248-PRDX3-83#PRDX3-248-PRDX3-91#PDHX-194-PRDX3-248#BCAT2-353-PRDX3-248#CS-103-PRDX3-248#CS-321-PRDX3-149#CS-321-PRDX3-248#CS-382-PRDX3-248#CS-43-PRDX3-248#ATP5H-63-PRDX3-248#ATP5H-78-PRDX3-149#AT…	3.82542921926739e-19#1.74072061448284e-05#3.32850521365912e-30#1.05500941488764e-22#6.99474795109673e-09#1.02477768284324e-10#3.15889804556754e-26#3.75584337727513e-16#1.60959996769559e-10#1.37099036744465e-24#5.32618944333515e-09#4.32090412634382e-20#0.000120521963042629#2.05004600755004e-12#1.04278529362798e-17#2.61993791956705e-30#2.6574479534292e-23#2.38928330172516e-26#1.72519380350054e-07#7…	2.37623855913491e-45#1.33834050642248e-34#1.36691803282998e-40#3.84052270557218e-23#2.21220623768474e-05#1.21013891241055e-19#2.29324047757991e-05#5.82581555444842e-29#8.53576496067752e-16#1.7594615896388e-35#1.2473352935057e-26#7.50976633819811e-21#3.33835051889568e-24#1.92140343843515e-07#4.03795711111585e-12#3.71387573758601e-09#2.76802988716006e-12#1.69081902843955e-11#8.8316027742314e-20#6.2…
PDHX	MDH2	8.92723e-09	target	501	338	sp|O00330|PDHX	sp|P40926|MDH2	PDHX-120-PDHX-155#PDHX-120-PDHX-173#PDHX-120-PDHX-194#PDHX-145-PDHX-172#PDHX-145-PDHX-194#PDHX-155-PDHX-173#PDHX-155-PDHX-194#PDHX-155-PDHX-223#PDHX-172-PDHX-172#PDHX-172-PDHX-194#PDHX-172-PDHX-218#PDHX-172-PDHX-223#PDHX-172-PDHX-488#PDHX-173-PDHX-218#PDHX-173-PDHX-223#PDHX-194-PDHX-213#PDHX-194-PDHX-218#PDHX-194-PDHX-223#PDHX-194-PDHX-227#PDHX-314-PDHX-460#PDHX-321-PDHX-460#PDHX-379-PDHX-399#PDH…	MDH2-105-MDH2-105#MDH2-105-MDH2-239#MDH2-105-MDH2-241#MDH2-105-MDH2-296#MDH2-105-MDH2-301#MDH2-105-MDH2-307#MDH2-105-MDH2-314#MDH2-105-MDH2-329#MDH2-105-MDH2-78#MDH2-105-MDH2-91#MDH2-157-MDH2-185#MDH2-157-MDH2-203#MDH2-157-MDH2-215#MDH2-157-MDH2-239#MDH2-157-MDH2-241#MDH2-157-MDH2-296#MDH2-157-MDH2-307#MDH2-157-MDH2-314#MDH2-157-MDH2-324#MDH2-157-MDH2-45#MDH2-157-MDH2-78#MDH2-157-MDH2-91#MDH2-185…	3.82542921926739e-19#1.74072061448284e-05#3.32850521365912e-30#1.05500941488764e-22#6.99474795109673e-09#1.02477768284324e-10#3.15889804556754e-26#3.75584337727513e-16#1.60959996769559e-10#1.37099036744465e-24#5.32618944333515e-09#4.32090412634382e-20#0.000120521963042629#2.05004600755004e-12#1.04278529362798e-17#2.61993791956705e-30#2.6574479534292e-23#2.38928330172516e-26#1.72519380350054e-07#7…	2.4359300881049e-08#3.3988022016478e-07#4.06413306091267e-08#7.15396807929367e-12#1.18540620547023e-06#9.37861308991286e-07#4.43640933220989e-07#1.18540620547023e-06#1.18277243900719e-11#7.36579860745991e-07#5.38404956836187e-16#7.39291187849192e-21#2.901205676285e-26#7.86890700177911e-23#3.88804453648202e-18#1.55974874374372e-12#4.93693203315413e-13#1.72058562166237e-17#3.12506488689998e-14#4.44…
PDHX	ECI1	4.70019e-09	target	501	302	sp|O00330|PDHX	sp|P42126|ECI1	PDHX-120-PDHX-155#PDHX-120-PDHX-173#PDHX-120-PDHX-194#PDHX-145-PDHX-172#PDHX-145-PDHX-194#PDHX-155-PDHX-173#PDHX-155-PDHX-194#PDHX-155-PDHX-223#PDHX-172-PDHX-172#PDHX-172-PDHX-194#PDHX-172-PDHX-218#PDHX-172-PDHX-223#PDHX-172-PDHX-488#PDHX-173-PDHX-218#PDHX-173-PDHX-223#PDHX-194-PDHX-213#PDHX-194-PDHX-218#PDHX-194-PDHX-223#PDHX-194-PDHX-227#PDHX-314-PDHX-460#PDHX-321-PDHX-460#PDHX-379-PDHX-399#PDH…	ECI1-260-ECI1-283#ECI1-283-ECI1-89#ECI1-288-ECI1-89#PDHX-145-ECI1-260#NDUFAB1-97-ECI1-260#CS-382-ECI1-260#ATP5F1B-133-ECI1-260#NEFL-211-ECI1-260#PDHA1-277-ECI1-260#COX5B-57-ECI1-260#HSPD1-133-ECI1-283#HSPD1-133-ECI1-89#HSPD1-191-ECI1-260#HSPD1-196-ECI1-283#HSPD1-205-ECI1-89#HSPD1-359-ECI1-89#HSPD1-364-ECI1-260#HSPD1-369-ECI1-260#HSPD1-75-ECI1-283#ACADM-212-ECI1-260#ETFA-139-ECI1-260#ATP5F1A-167-E…	3.82542921926739e-19#1.74072061448284e-05#3.32850521365912e-30#1.05500941488764e-22#6.99474795109673e-09#1.02477768284324e-10#3.15889804556754e-26#3.75584337727513e-16#1.60959996769559e-10#1.37099036744465e-24#5.32618944333515e-09#4.32090412634382e-20#0.000120521963042629#2.05004600755004e-12#1.04278529362798e-17#2.61993791956705e-30#2.6574479534292e-23#2.38928330172516e-26#1.72519380350054e-07#7…	1.66145952514562e-08#3.44817801603038e-21#2.32022509505304e-14#8.24559156831191e-10#4.04988272855677e-14#1.32909496746524e-10#2.61591862878509e-10#2.12867945384209e-06#9.82102299671297e-11#4.52443416957458e-08#9.23472419750937e-07#7.91713787322116e-14#2.80514995184656e-06#7.0396456181426e-08#2.42950325849616e-08#1.72597656963049e-14#1.26135890579189e-10#1.19207638117826e-13#1.8992840864962e-13#9.…
PDHX	MRPL12	1.62052e-09	target	501	198	sp|O00330|PDHX	sp|P52815|MRPL12	PDHX-120-PDHX-155#PDHX-120-PDHX-173#PDHX-120-PDHX-194#PDHX-145-PDHX-172#PDHX-145-PDHX-194#PDHX-155-PDHX-173#PDHX-155-PDHX-194#PDHX-155-PDHX-223#PDHX-172-PDHX-172#PDHX-172-PDHX-194#PDHX-172-PDHX-218#PDHX-172-PDHX-223#PDHX-172-PDHX-488#PDHX-173-PDHX-218#PDHX-173-PDHX-223#PDHX-194-PDHX-213#PDHX-194-PDHX-218#PDHX-194-PDHX-223#PDHX-194-PDHX-227#PDHX-314-PDHX-460#PDHX-321-PDHX-460#PDHX-379-PDHX-399#PDH…	MRPL12-139-MRPL12-143#MRPL12-139-MRPL12-175#MRPL12-139-MRPL12-185#MRPL12-143-MRPL12-143#MRPL12-143-MRPL12-148#MRPL12-143-MRPL12-165#MRPL12-143-MRPL12-175#MRPL12-143-MRPL12-180#MRPL12-143-MRPL12-185#MRPL12-148-MRPL12-148#MRPL12-148-MRPL12-165#MRPL12-148-MRPL12-175#MRPL12-148-MRPL12-185#MRPL12-165-MRPL12-165#MRPL12-165-MRPL12-175#MRPL12-165-MRPL12-180#MRPL12-165-MRPL12-185#MRPL12-175-MRPL12-175#MRP…	3.82542921926739e-19#1.74072061448284e-05#3.32850521365912e-30#1.05500941488764e-22#6.99474795109673e-09#1.02477768284324e-10#3.15889804556754e-26#3.75584337727513e-16#1.60959996769559e-10#1.37099036744465e-24#5.32618944333515e-09#4.32090412634382e-20#0.000120521963042629#2.05004600755004e-12#1.04278529362798e-17#2.61993791956705e-30#2.6574479534292e-23#2.38928330172516e-26#1.72519380350054e-07#7…	2.92148028996842e-19#1.2783683960737e-13#1.2782187087865e-22#4.38162999534475e-21#1.85540842908719e-06#9.18605856397354e-14#1.12637911461886e-05#7.48498498227448e-19#1.11402618563635e-28#1.66342319158625e-10#4.26453237117216e-11#1.48792320206936e-06#1.73219323854035e-09#3.42646734786407e-12#3.19036511379536e-33#2.19063491925182e-21#3.94336733655664e-12#7.65532057951926e-36#1.06390509291123e-18#1.…
IPO5	RANBP6	6.15985e-06	target	1097	1105	sp|O00410|IPO5	sp|O60518|RANBP6	IPO5-613-IPO5-690#IPO5-503-IPO5-548#IPO5-613-RANBP6-698#IPO5-27-ARMCX3-180#IPO5-27-ARMCX3-182	IPO5-613-RANBP6-698	1.71608668002938e-16#6.74286297905059e-31#5.04481824680842e-09#1.08692847863975e-08#3.98144032248828e-36	5.04481824680842e-09
IPO5	ARMCX3	1.91652e-34	target	1097	379	sp|O00410|IPO5	sp|Q9UH62|ARMCX3	IPO5-613-IPO5-690#IPO5-503-IPO5-548#IPO5-613-RANBP6-698#IPO5-27-ARMCX3-180#IPO5-27-ARMCX3-182	ARMCX3-260-ARMCX3-295#IPO5-27-ARMCX3-180#IPO5-27-ARMCX3-182	1.71608668002938e-16#6.74286297905059e-31#5.04481824680842e-09#1.08692847863975e-08#3.98144032248828e-36	1.77813723922013e-51#1.08692847863975e-08#3.98144032248828e-36
POLRMT	MRPL12	1.71393e-09	target	1230	198	sp|O00411|POLRMT	sp|P52815|MRPL12	POLRMT-1223-POLRMT-372#POLRMT-169-POLRMT-201#POLRMT-419-POLRMT-428#POLRMT-622-POLRMT-767#POLRMT-106-MRPL12-180#POLRMT-106-MRPL12-185#POLRMT-106-TFAM-174#POLRMT-143-TFAM-147	MRPL12-139-MRPL12-143#MRPL12-139-MRPL12-175#MRPL12-139-MRPL12-185#MRPL12-143-MRPL12-143#MRPL12-143-MRPL12-148#MRPL12-143-MRPL12-165#MRPL12-143-MRPL12-175#MRPL12-143-MRPL12-180#MRPL12-143-MRPL12-185#MRPL12-148-MRPL12-148#MRPL12-148-MRPL12-165#MRPL12-148-MRPL12-175#MRPL12-148-MRPL12-185#MRPL12-165-MRPL12-165#MRPL12-165-MRPL12-175#MRPL12-165-MRPL12-180#MRPL12-165-MRPL12-185#MRPL12-175-MRPL12-175#MRP…	3.62126385516042e-20#5.08973330872417e-39#8.66624405940325e-09#1.05541171725301e-19#2.83254586571249e-06#1.13287403905654e-10#1.92140343843515e-07#2.05004600755004e-12	2.92148028996842e-19#1.2783683960737e-13#1.2782187087865e-22#4.38162999534475e-21#1.85540842908719e-06#9.18605856397354e-14#1.12637911461886e-05#7.48498498227448e-19#1.11402618563635e-28#1.66342319158625e-10#4.26453237117216e-11#1.48792320206936e-06#1.73219323854035e-09#3.42646734786407e-12#3.19036511379536e-33#2.19063491925182e-21#3.94336733655664e-12#7.65532057951926e-36#1.06390509291123e-18#1.…
POLRMT	TFAM	3.10151e-14	target	1230	246	sp|O00411|POLRMT	sp|Q00059|TFAM	POLRMT-1223-POLRMT-372#POLRMT-169-POLRMT-201#POLRMT-419-POLRMT-428#POLRMT-622-POLRMT-767#POLRMT-106-MRPL12-180#POLRMT-106-MRPL12-185#POLRMT-106-TFAM-174#POLRMT-143-TFAM-147	TFAM-111-TFAM-118#TFAM-111-TFAM-147#TFAM-111-TFAM-52#TFAM-118-TFAM-136#TFAM-118-TFAM-141#TFAM-118-TFAM-147#TFAM-118-TFAM-154#TFAM-118-TFAM-52#TFAM-118-TFAM-76#TFAM-136-TFAM-147#TFAM-136-TFAM-52#TFAM-136-TFAM-62#TFAM-141-TFAM-76#TFAM-147-TFAM-52#TFAM-147-TFAM-62#TFAM-147-TFAM-69#TFAM-147-TFAM-76#TFAM-174-TFAM-76#TFAM-186-TFAM-197#TFAM-52-TFAM-62#TFAM-52-TFAM-76#TFAM-62-TFAM-62#TFAM-76-TFAM-76#POLR…	3.62126385516042e-20#5.08973330872417e-39#8.66624405940325e-09#1.05541171725301e-19#2.83254586571249e-06#1.13287403905654e-10#1.92140343843515e-07#2.05004600755004e-12	2.75135338598318e-37#3.08411082576014e-12#1.54987976414722e-06#4.14495895264691e-12#0.00806479431873638#5.0180468315319e-15#2.16181907952604e-10#2.83456334024068e-17#1.51499312166788e-12#9.43929990610898e-23#4.83128088635745e-10#1.29483094385854e-08#0.00262225580249221#2.21271738289184e-16#2.77786435825368e-10#2.01136805424552e-08#2.01136805424552e-08#5.46420553400319e-09#2.16196948841201e-14#5.9…
NDUFA4	AIFM1	6.51623e-41	target	81	613	sp|O00483|NDUFA4	sp|O95831|AIFM1	NDUFA4-73-AIFM1-109#NDUFA4-73-AIFM1-112#NDUFA4-73-AIFM1-244#NDUFA4-73-AIFM1-295#NDUFA4-73-COX6B1-13#NDUFA4-73-CYCS-40#NDUFA4-73-CYCS-54#NDUFA4-73-CYCS-74#NDUFA4-76-CYCS-54#NDUFA4-63-PHB2-89	AIFM1-109-AIFM1-112#AIFM1-109-AIFM1-189#AIFM1-109-AIFM1-232#AIFM1-109-AIFM1-244#AIFM1-109-AIFM1-255#AIFM1-109-AIFM1-278#AIFM1-109-AIFM1-286#AIFM1-109-AIFM1-295#AIFM1-109-AIFM1-593#AIFM1-109-AIFM1-89#AIFM1-109-AIFM1-93#AIFM1-112-AIFM1-189#AIFM1-112-AIFM1-231#AIFM1-112-AIFM1-232#AIFM1-112-AIFM1-244#AIFM1-112-AIFM1-255#AIFM1-112-AIFM1-278#AIFM1-112-AIFM1-286#AIFM1-112-AIFM1-295#AIFM1-112-AIFM1-593#A…	8.93859043222731e-41#1.94529960016457e-14#8.68125653540664e-10#1.62049876677796e-13#3.23462931387626e-15#1.7343813105407e-33#1.91589389511019e-24#3.04699284993864e-07#2.2992840516246e-06#1.77498207042994e-11	2.82889012389101e-24#2.42664041631689e-34#1.92406659204123e-28#3.44013881400167e-52#2.9335509899637e-31#4.91194299546555e-22#6.29157153654117e-07#1.55013801487811e-14#8.60920241423148e-38#8.17565841198151e-10#1.6856795439784e-07#1.01535123886543e-23#8.12435341539419e-21#1.87100750574121e-15#1.39406656606541e-46#1.45509286632766e-47#4.69990852236519e-19#0.00239834991139627#2.17186849489302e-10#1.1…
NDUFA4	COX6B1	2.35804e-15	target	81	86	sp|O00483|NDUFA4	sp|P14854|COX6B1	NDUFA4-73-AIFM1-109#NDUFA4-73-AIFM1-112#NDUFA4-73-AIFM1-244#NDUFA4-73-AIFM1-295#NDUFA4-73-COX6B1-13#NDUFA4-73-CYCS-40#NDUFA4-73-CYCS-54#NDUFA4-73-CYCS-74#NDUFA4-76-CYCS-54#NDUFA4-63-PHB2-89	COX6B1-13-COX6B1-42#COX6B1-13-COX6B1-47#COX6B1-13-COX6B1-8#COX6B1-42-COX6B1-85#NDUFA4-73-COX6B1-13#AIFM1-109-COX6B1-13#AIFM1-109-COX6B1-47#AIFM1-112-COX6B1-13	8.93859043222731e-41#1.94529960016457e-14#8.68125653540664e-10#1.62049876677796e-13#3.23462931387626e-15#1.7343813105407e-33#1.91589389511019e-24#3.04699284993864e-07#2.2992840516246e-06#1.77498207042994e-11	0.000146951821242187#1.53525152673605e-21#1.45728725185997e-05#4.89297029887193e-10#3.23462931387626e-15#2.5586250308581e-22#3.2339375430344e-12#2.0639046305228e-15
NDUFA4	CYCS	1.26436e-36	target	81	105	sp|O00483|NDUFA4	sp|P99999|CYCS	NDUFA4-73-AIFM1-109#NDUFA4-73-AIFM1-112#NDUFA4-73-AIFM1-244#NDUFA4-73-AIFM1-295#NDUFA4-73-COX6B1-13#NDUFA4-73-CYCS-40#NDUFA4-73-CYCS-54#NDUFA4-73-CYCS-74#NDUFA4-76-CYCS-54#NDUFA4-63-PHB2-89	CYCS-100-CYCS-100#CYCS-100-CYCS-40#CYCS-100-CYCS-54#CYCS-100-CYCS-74#CYCS-100-CYCS-9#CYCS-40-CYCS-40#CYCS-40-CYCS-54#CYCS-40-CYCS-56#CYCS-40-CYCS-73#CYCS-40-CYCS-74#CYCS-40-CYCS-80#CYCS-40-CYCS-87#CYCS-40-CYCS-89#CYCS-40-CYCS-9#CYCS-54-CYCS-54#CYCS-54-CYCS-74#CYCS-54-CYCS-80#CYCS-54-CYCS-87#CYCS-54-CYCS-9#CYCS-56-CYCS-74#CYCS-6-CYCS-88#CYCS-6-CYCS-89#CYCS-73-CYCS-87#CYCS-74-CYCS-87#CYCS-74-CYCS-9…	8.93859043222731e-41#1.94529960016457e-14#8.68125653540664e-10#1.62049876677796e-13#3.23462931387626e-15#1.7343813105407e-33#1.91589389511019e-24#3.04699284993864e-07#2.2992840516246e-06#1.77498207042994e-11	1.23361738542777e-33#1.25478601031366e-22#4.4743549524168e-39#0.00165670076139934#5.68166189464456e-10#4.69776970506631e-61#9.71424446688461e-64#3.12506488689998e-14#5.03448271676878e-07#1.12024504533835e-08#1.93050272846253e-09#2.77127449524068e-10#5.3063879348325e-13#2.83254586571249e-06#2.25930781277655e-31#1.53059643202555e-10#2.31010885569951e-12#2.03623695592351e-17#1.48792320206936e-06#5.6…
NDUFA4	PHB2	1.29396e-11	target	81	299	sp|O00483|NDUFA4	sp|Q99623|PHB2	NDUFA4-73-AIFM1-109#NDUFA4-73-AIFM1-112#NDUFA4-73-AIFM1-244#NDUFA4-73-AIFM1-295#NDUFA4-73-COX6B1-13#NDUFA4-73-CYCS-40#NDUFA4-73-CYCS-54#NDUFA4-73-CYCS-74#NDUFA4-76-CYCS-54#NDUFA4-63-PHB2-89	PHB2-142-PHB2-89#PHB2-147-PHB2-97#PHB2-200-PHB2-216#PHB2-200-PHB2-262#PHB2-200-PHB2-296#PHB2-216-PHB2-224#PHB2-216-PHB2-262#PHB2-218-PHB2-224#PHB2-218-PHB2-236#PHB2-218-PHB2-262#PHB2-218-PHB2-89#PHB2-224-PHB2-250#PHB2-224-PHB2-262#PHB2-236-PHB2-244#PHB2-236-PHB2-250#PHB2-236-PHB2-262#PHB2-236-PHB2-296#PHB2-244-PHB2-244#PHB2-244-PHB2-250#PHB2-244-PHB2-296#PHB2-244-PHB2-89#PHB2-250-PHB2-262#PHB2-25…	8.93859043222731e-41#1.94529960016457e-14#8.68125653540664e-10#1.62049876677796e-13#3.23462931387626e-15#1.7343813105407e-33#1.91589389511019e-24#3.04699284993864e-07#2.2992840516246e-06#1.77498207042994e-11	0.000100244690275968#2.41916759090909e-50#7.72642767178509e-36#3.26336261811523e-07#1.35545512202858e-09#9.84244749853282e-31#3.46334560723762e-37#3.03029895377163e-09#1.1319041061519e-05#2.00975559646713e-09#3.46992004057656e-06#2.22398031964672e-06#4.39737784384869e-40#5.7372599763842e-46#5.30474177158485e-07#5.39781476578225e-25#1.57513595951481e-19#8.21630883365891e-41#7.34296704664314e-13#1.…
COX7A2L	MRS2	1.23085e-08	target	114	443	sp|O14548|COX7A2L	sp|Q9HD23|MRS2	COX7A2L-57-COX7A2L-65#COX7A2L-59-COX7A2L-69#COX7A2L-65-COX7A2L-78#COX7A2L-57-MRS2-230#COX7A2L-57-MRS2-414	MRS2-414-MRS2-425#COX7A2L-57-MRS2-230#COX7A2L-57-MRS2-414	8.57587802053027e-18#4.7182836675734e-07#2.42094880450489e-16#2.37167131694919e-07#5.6447083220902e-10	1.29419526236551e-17#2.37167131694919e-07#5.6447083220902e-10
NDUFAB1	KIAA0391	1.05367e-09	target	156	583	sp|O14561|NDUFAB1	sp|O15091|KIAA0391	NDUFAB1-92-KIAA0391-385#NDUFAB1-92-LYRM1-52#NDUFAB1-151-NDUFA10-181#NDUFAB1-97-PDHA1-321#NDUFAB1-97-DLD-430#NDUFAB1-88-MTHFD2-286#NDUFAB1-97-UQCRC2-92#NDUFAB1-88-ATP5F1A-427#NDUFAB1-97-SHMT2-474#NDUFAB1-151-MDH2-239#NDUFAB1-97-MDH2-105#NDUFAB1-97-MDH2-307#NDUFAB1-97-ECI1-260#NDUFAB1-97-MRPL12-165#NDUFAB1-97-ALDH18A1-409#NDUFAB1-97-ATP5F1E-37#NDUFAB1-97-ATP5F1E-44#NDUFAB1-88-HSPE1-56#NDUFAB1-97-HS…	KIAA0391-206-KIAA0391-238#KIAA0391-244-KIAA0391-505#KIAA0391-435-KIAA0391-536#KIAA0391-64-KIAA0391-70#KIAA0391-64-KIAA0391-76#KIAA0391-64-KIAA0391-91#NDUFAB1-92-KIAA0391-385	3.75104265976234e-10#1.05722699000185e-21#2.12210193636407e-13#4.38609672223549e-09#5.29001512389399e-09#7.34296704664314e-13#4.9634433704616e-10#3.06728309171162e-08#2.99974449850342e-08#1.42051797159886e-10#2.83254586571249e-06#2.95904685663332e-14#4.04988272855677e-14#2.78291772978486e-11#5.93373688161042e-10#1.04424212322037e-18#3.57656688420921e-16#2.57379206674119e-08#6.65100796688093e-13#3…	8.61270041155048e-17#0.00513692905007611#5.0180468315319e-15#3.46992004057656e-06#0.00309619807859974#7.88272477063986e-09#3.75104265976234e-10
NDUFAB1	LYRM1	1.57358e-20	target	156	122	sp|O14561|NDUFAB1	sp|O43325|LYRM1	NDUFAB1-92-KIAA0391-385#NDUFAB1-92-LYRM1-52#NDUFAB1-151-NDUFA10-181#NDUFAB1-97-PDHA1-321#NDUFAB1-97-DLD-430#NDUFAB1-88-MTHFD2-286#NDUFAB1-97-UQCRC2-92#NDUFAB1-88-ATP5F1A-427#NDUFAB1-97-SHMT2-474#NDUFAB1-151-MDH2-239#NDUFAB1-97-MDH2-105#NDUFAB1-97-MDH2-307#NDUFAB1-97-ECI1-260#NDUFAB1-97-MRPL12-165#NDUFAB1-97-ALDH18A1-409#NDUFAB1-97-ATP5F1E-37#NDUFAB1-97-ATP5F1E-44#NDUFAB1-88-HSPE1-56#NDUFAB1-97-HS…	NDUFAB1-92-LYRM1-52	3.75104265976234e-10#1.05722699000185e-21#2.12210193636407e-13#4.38609672223549e-09#5.29001512389399e-09#7.34296704664314e-13#4.9634433704616e-10#3.06728309171162e-08#2.99974449850342e-08#1.42051797159886e-10#2.83254586571249e-06#2.95904685663332e-14#4.04988272855677e-14#2.78291772978486e-11#5.93373688161042e-10#1.04424212322037e-18#3.57656688420921e-16#2.57379206674119e-08#6.65100796688093e-13#3…	1.05722699000185e-21
NDUFAB1	NDUFA10	3.3017e-13	target	156	355	sp|O14561|NDUFAB1	sp|O95299|NDUFA10	NDUFAB1-92-KIAA0391-385#NDUFAB1-92-LYRM1-52#NDUFAB1-151-NDUFA10-181#NDUFAB1-97-PDHA1-321#NDUFAB1-97-DLD-430#NDUFAB1-88-MTHFD2-286#NDUFAB1-97-UQCRC2-92#NDUFAB1-88-ATP5F1A-427#NDUFAB1-97-SHMT2-474#NDUFAB1-151-MDH2-239#NDUFAB1-97-MDH2-105#NDUFAB1-97-MDH2-307#NDUFAB1-97-ECI1-260#NDUFAB1-97-MRPL12-165#NDUFAB1-97-ALDH18A1-409#NDUFAB1-97-ATP5F1E-37#NDUFAB1-97-ATP5F1E-44#NDUFAB1-88-HSPE1-56#NDUFAB1-97-HS…	NDUFA10-181-NDUFA10-243#NDUFA10-221-NDUFA10-75#NDUFA10-252-NDUFA10-285#NDUFA10-268-NDUFA10-268#NDUFA10-75-NDUFA10-84#NDUFAB1-151-NDUFA10-181#NDUFS2-437-NDUFA10-277#NDUFS2-62-NDUFA10-243	3.75104265976234e-10#1.05722699000185e-21#2.12210193636407e-13#4.38609672223549e-09#5.29001512389399e-09#7.34296704664314e-13#4.9634433704616e-10#3.06728309171162e-08#2.99974449850342e-08#1.42051797159886e-10#2.83254586571249e-06#2.95904685663332e-14#4.04988272855677e-14#2.78291772978486e-11#5.93373688161042e-10#1.04424212322037e-18#3.57656688420921e-16#2.57379206674119e-08#6.65100796688093e-13#3…	1.27860503026773e-15#6.33524088200866e-09#2.03811951891212e-17#4.87829136790465e-18#2.137188596936e-22#2.12210193636407e-13#2.30847507449835e-25#6.16152742498931e-10
NDUFAB1	PDHA1	6.67125e-09	target	156	390	sp|O14561|NDUFAB1	sp|P08559|PDHA1	NDUFAB1-92-KIAA0391-385#NDUFAB1-92-LYRM1-52#NDUFAB1-151-NDUFA10-181#NDUFAB1-97-PDHA1-321#NDUFAB1-97-DLD-430#NDUFAB1-88-MTHFD2-286#NDUFAB1-97-UQCRC2-92#NDUFAB1-88-ATP5F1A-427#NDUFAB1-97-SHMT2-474#NDUFAB1-151-MDH2-239#NDUFAB1-97-MDH2-105#NDUFAB1-97-MDH2-307#NDUFAB1-97-ECI1-260#NDUFAB1-97-MRPL12-165#NDUFAB1-97-ALDH18A1-409#NDUFAB1-97-ATP5F1E-37#NDUFAB1-97-ATP5F1E-44#NDUFAB1-88-HSPE1-56#NDUFAB1-97-HS…	PDHA1-147-PDHA1-313#PDHA1-277-PDHA1-77#PDHA1-277-PDHA1-83#PDHA1-277-PDHA1-142#PDHA1-277-PDHA1-313#PDHA1-77-PDHA1-83#PDHA1-77-PDHA1-313#PDHA1-83-PDHA1-142#PDHA1-83-PDHA1-313#PDHA1-18-PDHA1-3#PDHA1-244-PDHA1-244#PDHA1-313-PDHA1-321#PDHA1-313-PDHA1-39#PDHA1-313-PDHA1-40#PDHA1-321-PDHA1-336#PDHX-194-PDHA1-277#PDHX-58-PDHA1-77#NDUFAB1-97-PDHA1-321#ATP5H-78-PDHA1-277	3.75104265976234e-10#1.05722699000185e-21#2.12210193636407e-13#4.38609672223549e-09#5.29001512389399e-09#7.34296704664314e-13#4.9634433704616e-10#3.06728309171162e-08#2.99974449850342e-08#1.42051797159886e-10#2.83254586571249e-06#2.95904685663332e-14#4.04988272855677e-14#2.78291772978486e-11#5.93373688161042e-10#1.04424212322037e-18#3.57656688420921e-16#2.57379206674119e-08#6.65100796688093e-13#3…	1.69132796884065e-05#1.16355670959093e-05#3.50241176640214e-09#2.275963727597e-05#1.35719931963394e-18#1.41351298202487e-16#1.32987031430312e-12#5.55411032408309e-05#1.76524275050157e-25#8.80518283485336e-13#6.97261082494624e-32#4.34481510003996e-08#4.87418994025769e-21#5.12556708807989e-06#4.12183671125508e-28#1.3638941356731e-31#5.43256047231914e-14#4.38609672223549e-09#2.17658498099203e-23
NDUFAB1	DLD	8.04611e-09	target	156	509	sp|O14561|NDUFAB1	sp|P09622|DLD	NDUFAB1-92-KIAA0391-385#NDUFAB1-92-LYRM1-52#NDUFAB1-151-NDUFA10-181#NDUFAB1-97-PDHA1-321#NDUFAB1-97-DLD-430#NDUFAB1-88-MTHFD2-286#NDUFAB1-97-UQCRC2-92#NDUFAB1-88-ATP5F1A-427#NDUFAB1-97-SHMT2-474#NDUFAB1-151-MDH2-239#NDUFAB1-97-MDH2-105#NDUFAB1-97-MDH2-307#NDUFAB1-97-ECI1-260#NDUFAB1-97-MRPL12-165#NDUFAB1-97-ALDH18A1-409#NDUFAB1-97-ATP5F1E-37#NDUFAB1-97-ATP5F1E-44#NDUFAB1-88-HSPE1-56#NDUFAB1-97-HS…	DLD-127-DLD-143#DLD-132-DLD-159#DLD-132-DLD-166#DLD-132-DLD-277#DLD-132-DLD-430#DLD-143-DLD-143#DLD-143-DLD-159#DLD-143-DLD-166#DLD-143-DLD-277#DLD-143-DLD-430#DLD-143-DLD-445#DLD-143-DLD-505#DLD-143-DLD-66#DLD-146-DLD-166#DLD-146-DLD-505#DLD-146-DLD-66#DLD-155-DLD-159#DLD-155-DLD-166#DLD-155-DLD-267#DLD-155-DLD-72#DLD-159-DLD-159#DLD-159-DLD-267#DLD-159-DLD-273#DLD-159-DLD-277#DLD-159-DLD-346#DL…	3.75104265976234e-10#1.05722699000185e-21#2.12210193636407e-13#4.38609672223549e-09#5.29001512389399e-09#7.34296704664314e-13#4.9634433704616e-10#3.06728309171162e-08#2.99974449850342e-08#1.42051797159886e-10#2.83254586571249e-06#2.95904685663332e-14#4.04988272855677e-14#2.78291772978486e-11#5.93373688161042e-10#1.04424212322037e-18#3.57656688420921e-16#2.57379206674119e-08#6.65100796688093e-13#3…	7.34321164773778e-12#1.62317567980905e-19#1.38535201935268e-35#1.03833325975457e-31#1.17064019223404e-55#6.87373447495141e-25#1.1160100289677e-21#5.53027874512932e-26#1.17036165000771e-30#7.93698255914667e-32#4.32545036862418e-21#9.70572418970963e-19#2.73343049447659e-11#2.45274604987975e-09#5.65796428275154e-13#5.3063879348325e-13#2.86791085159504e-10#2.49544123884297e-05#0.00363868739912811#6.7…
NDUFAB1	MTHFD2	3.59805e-12	target	156	350	sp|O14561|NDUFAB1	sp|P13995|MTHFD2	NDUFAB1-92-KIAA0391-385#NDUFAB1-92-LYRM1-52#NDUFAB1-151-NDUFA10-181#NDUFAB1-97-PDHA1-321#NDUFAB1-97-DLD-430#NDUFAB1-88-MTHFD2-286#NDUFAB1-97-UQCRC2-92#NDUFAB1-88-ATP5F1A-427#NDUFAB1-97-SHMT2-474#NDUFAB1-151-MDH2-239#NDUFAB1-97-MDH2-105#NDUFAB1-97-MDH2-307#NDUFAB1-97-ECI1-260#NDUFAB1-97-MRPL12-165#NDUFAB1-97-ALDH18A1-409#NDUFAB1-97-ATP5F1E-37#NDUFAB1-97-ATP5F1E-44#NDUFAB1-88-HSPE1-56#NDUFAB1-97-HS…	MTHFD2-194-MTHFD2-343#MTHFD2-286-MTHFD2-343#MTHFD2-341-MTHFD2-343#NDUFAB1-88-MTHFD2-286#HSPD1-369-MTHFD2-286#HSPD1-369-MTHFD2-44#HSPD1-91-MTHFD2-194	3.75104265976234e-10#1.05722699000185e-21#2.12210193636407e-13#4.38609672223549e-09#5.29001512389399e-09#7.34296704664314e-13#4.9634433704616e-10#3.06728309171162e-08#2.99974449850342e-08#1.42051797159886e-10#2.83254586571249e-06#2.95904685663332e-14#4.04988272855677e-14#2.78291772978486e-11#5.93373688161042e-10#1.04424212322037e-18#3.57656688420921e-16#2.57379206674119e-08#6.65100796688093e-13#3…	5.17831251337736e-05#7.3325851574621e-26#8.7404753772911e-05#7.34296704664314e-13#8.26338892402821e-13#1.73751300636912e-08#3.04187493901336e-09
NDUFAB1	UQCRC2	8.41771e-10	target	156	453	sp|O14561|NDUFAB1	sp|P22695|UQCRC2	NDUFAB1-92-KIAA0391-385#NDUFAB1-92-LYRM1-52#NDUFAB1-151-NDUFA10-181#NDUFAB1-97-PDHA1-321#NDUFAB1-97-DLD-430#NDUFAB1-88-MTHFD2-286#NDUFAB1-97-UQCRC2-92#NDUFAB1-88-ATP5F1A-427#NDUFAB1-97-SHMT2-474#NDUFAB1-151-MDH2-239#NDUFAB1-97-MDH2-105#NDUFAB1-97-MDH2-307#NDUFAB1-97-ECI1-260#NDUFAB1-97-MRPL12-165#NDUFAB1-97-ALDH18A1-409#NDUFAB1-97-ATP5F1E-37#NDUFAB1-97-ATP5F1E-44#NDUFAB1-88-HSPE1-56#NDUFAB1-97-HS…	UQCRC2-159-UQCRC2-199#UQCRC2-23-UQCRC2-231#UQCRC2-250-UQCRC2-430#UQCRC2-250-UQCRC2-66#NDUFAB1-97-UQCRC2-92#CS-103-UQCRC2-92#CS-382-UQCRC2-92#CS-43-UQCRC2-250#SLC25A5-147-UQCRC2-23#SLC25A5-43-UQCRC2-23#COX5B-57-UQCRC2-23#COX5B-68-UQCRC2-23#COX5B-86-UQCRC2-23#HSPD1-133-UQCRC2-250#HSPD1-473-UQCRC2-250#SLC25A6-43-UQCRC2-23#COX4I1-60-UQCRC2-23#COX7A2-33-UQCRC2-23#UQCRB-4-UQCRC2-92#UQCRB-96-UQCRC2-92#S…	3.75104265976234e-10#1.05722699000185e-21#2.12210193636407e-13#4.38609672223549e-09#5.29001512389399e-09#7.34296704664314e-13#4.9634433704616e-10#3.06728309171162e-08#2.99974449850342e-08#1.42051797159886e-10#2.83254586571249e-06#2.95904685663332e-14#4.04988272855677e-14#2.78291772978486e-11#5.93373688161042e-10#1.04424212322037e-18#3.57656688420921e-16#2.57379206674119e-08#6.65100796688093e-13#3…	7.34968838713298e-21#2.02201098271949e-24#1.78712639720886e-09#2.96731415525972e-48#4.9634433704616e-10#2.06375723991735e-17#1.90728496778845e-26#1.21772164455282e-30#4.72195618668012e-08#2.24493256707559e-17#2.09355871385368e-22#1.17792880417709e-23#7.78016309864063e-11#4.22529260718215e-20#5.17052756512666e-09#2.42444061280602e-15#5.59804139641244e-07#7.56484699205786e-20#2.31015675381391e-32#1…
NDUFAB1	ATP5F1A	4.66534e-08	target	156	553	sp|O14561|NDUFAB1	sp|P25705|ATP5F1A	NDUFAB1-92-KIAA0391-385#NDUFAB1-92-LYRM1-52#NDUFAB1-151-NDUFA10-181#NDUFAB1-97-PDHA1-321#NDUFAB1-97-DLD-430#NDUFAB1-88-MTHFD2-286#NDUFAB1-97-UQCRC2-92#NDUFAB1-88-ATP5F1A-427#NDUFAB1-97-SHMT2-474#NDUFAB1-151-MDH2-239#NDUFAB1-97-MDH2-105#NDUFAB1-97-MDH2-307#NDUFAB1-97-ECI1-260#NDUFAB1-97-MRPL12-165#NDUFAB1-97-ALDH18A1-409#NDUFAB1-97-ATP5F1E-37#NDUFAB1-97-ATP5F1E-44#NDUFAB1-88-HSPE1-56#NDUFAB1-97-HS…	ATP5F1A-132-ATP5F1A-175#ATP5F1A-161-ATP5F1A-167#ATP5F1A-161-ATP5F1A-175#ATP5F1A-161-ATP5F1A-239#ATP5F1A-161-ATP5F1A-261#ATP5F1A-161-ATP5F1A-305#ATP5F1A-161-ATP5F1A-531#ATP5F1A-167-ATP5F1A-167#ATP5F1A-167-ATP5F1A-175#ATP5F1A-167-ATP5F1A-305#ATP5F1A-167-ATP5F1A-531#ATP5F1A-167-ATP5F1A-539#ATP5F1A-239-ATP5F1A-305#ATP5F1A-239-ATP5F1A-531#ATP5F1A-261-ATP5F1A-531#ATP5F1A-427-ATP5F1A-427#ATP5F1A-427-ATP…	3.75104265976234e-10#1.05722699000185e-21#2.12210193636407e-13#4.38609672223549e-09#5.29001512389399e-09#7.34296704664314e-13#4.9634433704616e-10#3.06728309171162e-08#2.99974449850342e-08#1.42051797159886e-10#2.83254586571249e-06#2.95904685663332e-14#4.04988272855677e-14#2.78291772978486e-11#5.93373688161042e-10#1.04424212322037e-18#3.57656688420921e-16#2.57379206674119e-08#6.65100796688093e-13#3…	4.01424491935597e-05#4.48744061062499e-13#2.4510784150327e-07#7.17306972991435e-11#1.87743150756001e-12#1.09484757137778e-21#6.83300377229714e-23#2.43530791651021e-21#1.10980805263137e-25#5.6226230344202e-34#1.25090473980962e-17#1.21825493698806e-12#3.01423260291555e-16#2.09560270407909e-19#2.0024919111583e-07#1.15589181955734e-24#1.44712091275436e-35#4.02076759631018e-10#1.28262447135633e-06#8.5…
NDUFAB1	SHMT2	4.56261e-08	target	156	504	sp|O14561|NDUFAB1	sp|P34897|SHMT2	NDUFAB1-92-KIAA0391-385#NDUFAB1-92-LYRM1-52#NDUFAB1-151-NDUFA10-181#NDUFAB1-97-PDHA1-321#NDUFAB1-97-DLD-430#NDUFAB1-88-MTHFD2-286#NDUFAB1-97-UQCRC2-92#NDUFAB1-88-ATP5F1A-427#NDUFAB1-97-SHMT2-474#NDUFAB1-151-MDH2-239#NDUFAB1-97-MDH2-105#NDUFAB1-97-MDH2-307#NDUFAB1-97-ECI1-260#NDUFAB1-97-MRPL12-165#NDUFAB1-97-ALDH18A1-409#NDUFAB1-97-ATP5F1E-37#NDUFAB1-97-ATP5F1E-44#NDUFAB1-88-HSPE1-56#NDUFAB1-97-HS…	SHMT2-103-SHMT2-302#SHMT2-103-SHMT2-409#SHMT2-103-SHMT2-469#SHMT2-103-SHMT2-474#SHMT2-200-SHMT2-297#SHMT2-200-SHMT2-302#SHMT2-200-SHMT2-356#SHMT2-200-SHMT2-474#SHMT2-245-SHMT2-297#SHMT2-245-SHMT2-302#SHMT2-269-SHMT2-297#SHMT2-269-SHMT2-302#SHMT2-269-SHMT2-356#SHMT2-269-SHMT2-474#SHMT2-280-SHMT2-409#SHMT2-280-SHMT2-95#SHMT2-297-SHMT2-302#SHMT2-302-SHMT2-302#SHMT2-302-SHMT2-464#SHMT2-409-SHMT2-464#…	3.75104265976234e-10#1.05722699000185e-21#2.12210193636407e-13#4.38609672223549e-09#5.29001512389399e-09#7.34296704664314e-13#4.9634433704616e-10#3.06728309171162e-08#2.99974449850342e-08#1.42051797159886e-10#2.83254586571249e-06#2.95904685663332e-14#4.04988272855677e-14#2.78291772978486e-11#5.93373688161042e-10#1.04424212322037e-18#3.57656688420921e-16#2.57379206674119e-08#6.65100796688093e-13#3…	2.39480800821355e-12#4.53732688380842e-22#3.38309431825457e-37#3.65483583152087e-25#7.05691653445738e-14#1.04312053368776e-13#6.56916139540687e-20#9.84900233578664e-40#2.15196106531781e-17#0.00141586066021134#6.40196144606809e-19#5.51422609509049e-07#5.99834620296611e-15#1.19451557900367e-21#4.81583525544734e-09#1.51317992725573e-37#0.00537952314892434#2.08922147749388e-12#1.00697115688195e-26#5.…
NDUFAB1	MDH2	4.50071e-17	target	156	338	sp|O14561|NDUFAB1	sp|P40926|MDH2	NDUFAB1-92-KIAA0391-385#NDUFAB1-92-LYRM1-52#NDUFAB1-151-NDUFA10-181#NDUFAB1-97-PDHA1-321#NDUFAB1-97-DLD-430#NDUFAB1-88-MTHFD2-286#NDUFAB1-97-UQCRC2-92#NDUFAB1-88-ATP5F1A-427#NDUFAB1-97-SHMT2-474#NDUFAB1-151-MDH2-239#NDUFAB1-97-MDH2-105#NDUFAB1-97-MDH2-307#NDUFAB1-97-ECI1-260#NDUFAB1-97-MRPL12-165#NDUFAB1-97-ALDH18A1-409#NDUFAB1-97-ATP5F1E-37#NDUFAB1-97-ATP5F1E-44#NDUFAB1-88-HSPE1-56#NDUFAB1-97-HS…	MDH2-105-MDH2-105#MDH2-105-MDH2-239#MDH2-105-MDH2-241#MDH2-105-MDH2-296#MDH2-105-MDH2-301#MDH2-105-MDH2-307#MDH2-105-MDH2-314#MDH2-105-MDH2-329#MDH2-105-MDH2-78#MDH2-105-MDH2-91#MDH2-157-MDH2-185#MDH2-157-MDH2-203#MDH2-157-MDH2-215#MDH2-157-MDH2-239#MDH2-157-MDH2-241#MDH2-157-MDH2-296#MDH2-157-MDH2-307#MDH2-157-MDH2-314#MDH2-157-MDH2-324#MDH2-157-MDH2-45#MDH2-157-MDH2-78#MDH2-157-MDH2-91#MDH2-185…	3.75104265976234e-10#1.05722699000185e-21#2.12210193636407e-13#4.38609672223549e-09#5.29001512389399e-09#7.34296704664314e-13#4.9634433704616e-10#3.06728309171162e-08#2.99974449850342e-08#1.42051797159886e-10#2.83254586571249e-06#2.95904685663332e-14#4.04988272855677e-14#2.78291772978486e-11#5.93373688161042e-10#1.04424212322037e-18#3.57656688420921e-16#2.57379206674119e-08#6.65100796688093e-13#3…	2.4359300881049e-08#3.3988022016478e-07#4.06413306091267e-08#7.15396807929367e-12#1.18540620547023e-06#9.37861308991286e-07#4.43640933220989e-07#1.18540620547023e-06#1.18277243900719e-11#7.36579860745991e-07#5.38404956836187e-16#7.39291187849192e-21#2.901205676285e-26#7.86890700177911e-23#3.88804453648202e-18#1.55974874374372e-12#4.93693203315413e-13#1.72058562166237e-17#3.12506488689998e-14#4.44…
NDUFAB1	ECI1	2.30853e-13	target	156	302	sp|O14561|NDUFAB1	sp|P42126|ECI1	NDUFAB1-92-KIAA0391-385#NDUFAB1-92-LYRM1-52#NDUFAB1-151-NDUFA10-181#NDUFAB1-97-PDHA1-321#NDUFAB1-97-DLD-430#NDUFAB1-88-MTHFD2-286#NDUFAB1-97-UQCRC2-92#NDUFAB1-88-ATP5F1A-427#NDUFAB1-97-SHMT2-474#NDUFAB1-151-MDH2-239#NDUFAB1-97-MDH2-105#NDUFAB1-97-MDH2-307#NDUFAB1-97-ECI1-260#NDUFAB1-97-MRPL12-165#NDUFAB1-97-ALDH18A1-409#NDUFAB1-97-ATP5F1E-37#NDUFAB1-97-ATP5F1E-44#NDUFAB1-88-HSPE1-56#NDUFAB1-97-HS…	ECI1-260-ECI1-283#ECI1-283-ECI1-89#ECI1-288-ECI1-89#PDHX-145-ECI1-260#NDUFAB1-97-ECI1-260#CS-382-ECI1-260#ATP5F1B-133-ECI1-260#NEFL-211-ECI1-260#PDHA1-277-ECI1-260#COX5B-57-ECI1-260#HSPD1-133-ECI1-283#HSPD1-133-ECI1-89#HSPD1-191-ECI1-260#HSPD1-196-ECI1-283#HSPD1-205-ECI1-89#HSPD1-359-ECI1-89#HSPD1-364-ECI1-260#HSPD1-369-ECI1-260#HSPD1-75-ECI1-283#ACADM-212-ECI1-260#ETFA-139-ECI1-260#ATP5F1A-167-E…	3.75104265976234e-10#1.05722699000185e-21#2.12210193636407e-13#4.38609672223549e-09#5.29001512389399e-09#7.34296704664314e-13#4.9634433704616e-10#3.06728309171162e-08#2.99974449850342e-08#1.42051797159886e-10#2.83254586571249e-06#2.95904685663332e-14#4.04988272855677e-14#2.78291772978486e-11#5.93373688161042e-10#1.04424212322037e-18#3.57656688420921e-16#2.57379206674119e-08#6.65100796688093e-13#3…	1.66145952514562e-08#3.44817801603038e-21#2.32022509505304e-14#8.24559156831191e-10#4.04988272855677e-14#1.32909496746524e-10#2.61591862878509e-10#2.12867945384209e-06#9.82102299671297e-11#4.52443416957458e-08#9.23472419750937e-07#7.91713787322116e-14#2.80514995184656e-06#7.0396456181426e-08#2.42950325849616e-08#1.72597656963049e-14#1.26135890579189e-10#1.19207638117826e-13#1.8992840864962e-13#9.…
NDUFAB1	MRPL12	4.23282e-11	target	156	198	sp|O14561|NDUFAB1	sp|P52815|MRPL12	NDUFAB1-92-KIAA0391-385#NDUFAB1-92-LYRM1-52#NDUFAB1-151-NDUFA10-181#NDUFAB1-97-PDHA1-321#NDUFAB1-97-DLD-430#NDUFAB1-88-MTHFD2-286#NDUFAB1-97-UQCRC2-92#NDUFAB1-88-ATP5F1A-427#NDUFAB1-97-SHMT2-474#NDUFAB1-151-MDH2-239#NDUFAB1-97-MDH2-105#NDUFAB1-97-MDH2-307#NDUFAB1-97-ECI1-260#NDUFAB1-97-MRPL12-165#NDUFAB1-97-ALDH18A1-409#NDUFAB1-97-ATP5F1E-37#NDUFAB1-97-ATP5F1E-44#NDUFAB1-88-HSPE1-56#NDUFAB1-97-HS…	MRPL12-139-MRPL12-143#MRPL12-139-MRPL12-175#MRPL12-139-MRPL12-185#MRPL12-143-MRPL12-143#MRPL12-143-MRPL12-148#MRPL12-143-MRPL12-165#MRPL12-143-MRPL12-175#MRPL12-143-MRPL12-180#MRPL12-143-MRPL12-185#MRPL12-148-MRPL12-148#MRPL12-148-MRPL12-165#MRPL12-148-MRPL12-175#MRPL12-148-MRPL12-185#MRPL12-165-MRPL12-165#MRPL12-165-MRPL12-175#MRPL12-165-MRPL12-180#MRPL12-165-MRPL12-185#MRPL12-175-MRPL12-175#MRP…	3.75104265976234e-10#1.05722699000185e-21#2.12210193636407e-13#4.38609672223549e-09#5.29001512389399e-09#7.34296704664314e-13#4.9634433704616e-10#3.06728309171162e-08#2.99974449850342e-08#1.42051797159886e-10#2.83254586571249e-06#2.95904685663332e-14#4.04988272855677e-14#2.78291772978486e-11#5.93373688161042e-10#1.04424212322037e-18#3.57656688420921e-16#2.57379206674119e-08#6.65100796688093e-13#3…	2.92148028996842e-19#1.2783683960737e-13#1.2782187087865e-22#4.38162999534475e-21#1.85540842908719e-06#9.18605856397354e-14#1.12637911461886e-05#7.48498498227448e-19#1.11402618563635e-28#1.66342319158625e-10#4.26453237117216e-11#1.48792320206936e-06#1.73219323854035e-09#3.42646734786407e-12#3.19036511379536e-33#2.19063491925182e-21#3.94336733655664e-12#7.65532057951926e-36#1.06390509291123e-18#1.…
NDUFAB1	ALDH18A1	1.15749e-09	target	156	795	sp|O14561|NDUFAB1	sp|P54886|ALDH18A1	NDUFAB1-92-KIAA0391-385#NDUFAB1-92-LYRM1-52#NDUFAB1-151-NDUFA10-181#NDUFAB1-97-PDHA1-321#NDUFAB1-97-DLD-430#NDUFAB1-88-MTHFD2-286#NDUFAB1-97-UQCRC2-92#NDUFAB1-88-ATP5F1A-427#NDUFAB1-97-SHMT2-474#NDUFAB1-151-MDH2-239#NDUFAB1-97-MDH2-105#NDUFAB1-97-MDH2-307#NDUFAB1-97-ECI1-260#NDUFAB1-97-MRPL12-165#NDUFAB1-97-ALDH18A1-409#NDUFAB1-97-ATP5F1E-37#NDUFAB1-97-ATP5F1E-44#NDUFAB1-88-HSPE1-56#NDUFAB1-97-HS…	ALDH18A1-149-ALDH18A1-149#ALDH18A1-149-ALDH18A1-68#ALDH18A1-300-ALDH18A1-311#ALDH18A1-300-ALDH18A1-357#ALDH18A1-300-ALDH18A1-409#ALDH18A1-300-ALDH18A1-424#ALDH18A1-300-ALDH18A1-507#ALDH18A1-300-ALDH18A1-643#ALDH18A1-300-ALDH18A1-662#ALDH18A1-300-ALDH18A1-68#ALDH18A1-347-ALDH18A1-569#ALDH18A1-348-ALDH18A1-68#ALDH18A1-357-ALDH18A1-507#ALDH18A1-409-ALDH18A1-409#ALDH18A1-409-ALDH18A1-424#ALDH18A1-409…	3.75104265976234e-10#1.05722699000185e-21#2.12210193636407e-13#4.38609672223549e-09#5.29001512389399e-09#7.34296704664314e-13#4.9634433704616e-10#3.06728309171162e-08#2.99974449850342e-08#1.42051797159886e-10#2.83254586571249e-06#2.95904685663332e-14#4.04988272855677e-14#2.78291772978486e-11#5.93373688161042e-10#1.04424212322037e-18#3.57656688420921e-16#2.57379206674119e-08#6.65100796688093e-13#3…	1.27782575724631e-21#2.16181907952604e-10#2.30847507449835e-25#1.03746220506611e-30#6.31270039493511e-13#1.0590536894507e-07#3.45458471374968e-11#1.31288198847554e-31#6.86533914647535e-09#7.98533611256734e-06#1.44117192196796e-18#3.04187493901336e-09#3.3185050222433e-23#1.76302359650821e-21#4.41460995338756e-16#1.5333101041388e-19#6.44060795333861e-30#4.80955461884438e-09#1.07971270539279e-31#6.3…
NDUFAB1	ATP5F1E	1.58829e-18	target	156	51	sp|O14561|NDUFAB1	sp|P56381|ATP5F1E	NDUFAB1-92-KIAA0391-385#NDUFAB1-92-LYRM1-52#NDUFAB1-151-NDUFA10-181#NDUFAB1-97-PDHA1-321#NDUFAB1-97-DLD-430#NDUFAB1-88-MTHFD2-286#NDUFAB1-97-UQCRC2-92#NDUFAB1-88-ATP5F1A-427#NDUFAB1-97-SHMT2-474#NDUFAB1-151-MDH2-239#NDUFAB1-97-MDH2-105#NDUFAB1-97-MDH2-307#NDUFAB1-97-ECI1-260#NDUFAB1-97-MRPL12-165#NDUFAB1-97-ALDH18A1-409#NDUFAB1-97-ATP5F1E-37#NDUFAB1-97-ATP5F1E-44#NDUFAB1-88-HSPE1-56#NDUFAB1-97-HS…	ATP5F1E-21-ATP5F1E-32#ATP5F1E-21-ATP5F1E-37#ATP5F1E-21-ATP5F1E-44#ATP5F1E-28-ATP5F1E-37#ATP5F1E-28-ATP5F1E-44#NDUFAB1-97-ATP5F1E-37#NDUFAB1-97-ATP5F1E-44#GOT2-150-ATP5F1E-37#ATP5F1B-451-ATP5F1E-37#HSPD1-369-ATP5F1E-37#MCM3-569-ATP5F1E-37#ATP5F1A-498-ATP5F1E-37#ATP5F1A-498-ATP5F1E-44#ATP5F1A-531-ATP5F1E-37#C21orf33-233-ATP5F1E-37#PRDX5-142-ATP5F1E-37#ATP5F1D-136-ATP5F1E-21#ATP5F1D-136-ATP5F1E-32#A…	3.75104265976234e-10#1.05722699000185e-21#2.12210193636407e-13#4.38609672223549e-09#5.29001512389399e-09#7.34296704664314e-13#4.9634433704616e-10#3.06728309171162e-08#2.99974449850342e-08#1.42051797159886e-10#2.83254586571249e-06#2.95904685663332e-14#4.04988272855677e-14#2.78291772978486e-11#5.93373688161042e-10#1.04424212322037e-18#3.57656688420921e-16#2.57379206674119e-08#6.65100796688093e-13#3…	5.11164647954499e-29#1.15549131888084e-34#6.3193713794377e-27#4.27452492459775e-08#1.17066639300538e-08#1.04424212322037e-18#3.57656688420921e-16#2.4359300881049e-08#8.06953732137352e-16#2.15866094187828e-13#2.57744974376108e-10#1.25911407558254e-31#2.18330673798705e-24#8.70643748523705e-09#6.28351263195703e-22#1.35545512202858e-09#3.84343475258518e-27#7.36026507613067e-23#1.00427922790977e-14#7.…
NDUFAB1	HSPE1	9.4467e-23	target	156	102	sp|O14561|NDUFAB1	sp|P61604|HSPE1	NDUFAB1-92-KIAA0391-385#NDUFAB1-92-LYRM1-52#NDUFAB1-151-NDUFA10-181#NDUFAB1-97-PDHA1-321#NDUFAB1-97-DLD-430#NDUFAB1-88-MTHFD2-286#NDUFAB1-97-UQCRC2-92#NDUFAB1-88-ATP5F1A-427#NDUFAB1-97-SHMT2-474#NDUFAB1-151-MDH2-239#NDUFAB1-97-MDH2-105#NDUFAB1-97-MDH2-307#NDUFAB1-97-ECI1-260#NDUFAB1-97-MRPL12-165#NDUFAB1-97-ALDH18A1-409#NDUFAB1-97-ATP5F1E-37#NDUFAB1-97-ATP5F1E-44#NDUFAB1-88-HSPE1-56#NDUFAB1-97-HS…	HSPE1-2-HSPE1-66#HSPE1-28-HSPE1-28#HSPE1-28-HSPE1-36#HSPE1-28-HSPE1-40#HSPE1-28-HSPE1-54#HSPE1-28-HSPE1-56#HSPE1-28-HSPE1-66#HSPE1-28-HSPE1-70#HSPE1-28-HSPE1-8#HSPE1-28-HSPE1-80#HSPE1-28-HSPE1-86#HSPE1-36-HSPE1-36#HSPE1-36-HSPE1-40#HSPE1-36-HSPE1-56#HSPE1-36-HSPE1-70#HSPE1-36-HSPE1-8#HSPE1-36-HSPE1-80#HSPE1-36-HSPE1-86#HSPE1-40-HSPE1-40#HSPE1-40-HSPE1-70#HSPE1-40-HSPE1-8#HSPE1-40-HSPE1-80#HSPE1-5…	3.75104265976234e-10#1.05722699000185e-21#2.12210193636407e-13#4.38609672223549e-09#5.29001512389399e-09#7.34296704664314e-13#4.9634433704616e-10#3.06728309171162e-08#2.99974449850342e-08#1.42051797159886e-10#2.83254586571249e-06#2.95904685663332e-14#4.04988272855677e-14#2.78291772978486e-11#5.93373688161042e-10#1.04424212322037e-18#3.57656688420921e-16#2.57379206674119e-08#6.65100796688093e-13#3…	3.80240437059231e-07#8.82536023750069e-43#5.13598980641022e-33#2.31165226932635e-58#4.30728439294675e-28#2.77983611000337e-33#1.25241635285637e-41#6.30474718013301e-19#4.07103436362355e-24#1.34536008607713e-50#1.35054011322481e-34#2.06701662238299e-34#5.20839590345852e-30#2.20504236504817e-20#7.15643262587271e-31#8.17665029860334e-32#1.20298674463164e-37#4.89710777264997e-42#2.51041031500908e-55#…
NDUFAB1	CYCS	1.32042e-09	target	156	105	sp|O14561|NDUFAB1	sp|P99999|CYCS	NDUFAB1-92-KIAA0391-385#NDUFAB1-92-LYRM1-52#NDUFAB1-151-NDUFA10-181#NDUFAB1-97-PDHA1-321#NDUFAB1-97-DLD-430#NDUFAB1-88-MTHFD2-286#NDUFAB1-97-UQCRC2-92#NDUFAB1-88-ATP5F1A-427#NDUFAB1-97-SHMT2-474#NDUFAB1-151-MDH2-239#NDUFAB1-97-MDH2-105#NDUFAB1-97-MDH2-307#NDUFAB1-97-ECI1-260#NDUFAB1-97-MRPL12-165#NDUFAB1-97-ALDH18A1-409#NDUFAB1-97-ATP5F1E-37#NDUFAB1-97-ATP5F1E-44#NDUFAB1-88-HSPE1-56#NDUFAB1-97-HS…	CYCS-100-CYCS-100#CYCS-100-CYCS-40#CYCS-100-CYCS-54#CYCS-100-CYCS-74#CYCS-100-CYCS-9#CYCS-40-CYCS-40#CYCS-40-CYCS-54#CYCS-40-CYCS-56#CYCS-40-CYCS-73#CYCS-40-CYCS-74#CYCS-40-CYCS-80#CYCS-40-CYCS-87#CYCS-40-CYCS-89#CYCS-40-CYCS-9#CYCS-54-CYCS-54#CYCS-54-CYCS-74#CYCS-54-CYCS-80#CYCS-54-CYCS-87#CYCS-54-CYCS-9#CYCS-56-CYCS-74#CYCS-6-CYCS-88#CYCS-6-CYCS-89#CYCS-73-CYCS-87#CYCS-74-CYCS-87#CYCS-74-CYCS-9…	3.75104265976234e-10#1.05722699000185e-21#2.12210193636407e-13#4.38609672223549e-09#5.29001512389399e-09#7.34296704664314e-13#4.9634433704616e-10#3.06728309171162e-08#2.99974449850342e-08#1.42051797159886e-10#2.83254586571249e-06#2.95904685663332e-14#4.04988272855677e-14#2.78291772978486e-11#5.93373688161042e-10#1.04424212322037e-18#3.57656688420921e-16#2.57379206674119e-08#6.65100796688093e-13#3…	1.23361738542777e-33#1.25478601031366e-22#4.4743549524168e-39#0.00165670076139934#5.68166189464456e-10#4.69776970506631e-61#9.71424446688461e-64#3.12506488689998e-14#5.03448271676878e-07#1.12024504533835e-08#1.93050272846253e-09#2.77127449524068e-10#5.3063879348325e-13#2.83254586571249e-06#2.25930781277655e-31#1.53059643202555e-10#2.31010885569951e-12#2.03623695592351e-17#1.48792320206936e-06#5.6…
NDUFAB1	C1QBP	1.20189e-09	target	156	282	sp|O14561|NDUFAB1	sp|Q07021|C1QBP	NDUFAB1-92-KIAA0391-385#NDUFAB1-92-LYRM1-52#NDUFAB1-151-NDUFA10-181#NDUFAB1-97-PDHA1-321#NDUFAB1-97-DLD-430#NDUFAB1-88-MTHFD2-286#NDUFAB1-97-UQCRC2-92#NDUFAB1-88-ATP5F1A-427#NDUFAB1-97-SHMT2-474#NDUFAB1-151-MDH2-239#NDUFAB1-97-MDH2-105#NDUFAB1-97-MDH2-307#NDUFAB1-97-ECI1-260#NDUFAB1-97-MRPL12-165#NDUFAB1-97-ALDH18A1-409#NDUFAB1-97-ATP5F1E-37#NDUFAB1-97-ATP5F1E-44#NDUFAB1-88-HSPE1-56#NDUFAB1-97-HS…	C1QBP-100-C1QBP-91#C1QBP-104-C1QBP-123#C1QBP-119-C1QBP-123#C1QBP-123-C1QBP-91#C1QBP-179-C1QBP-91#C1QBP-280-C1QBP-91#C1QBP-91-C1QBP-91#NDUFAB1-97-C1QBP-280#BCAT2-111-C1QBP-123#TIMM44-138-C1QBP-280#TIMM44-157-C1QBP-123#TIMM44-157-C1QBP-179#TIMM44-165-C1QBP-123#TIMM44-169-C1QBP-123#CS-321-C1QBP-123#CS-321-C1QBP-91#ECI2-55-C1QBP-123#ATP5H-109-C1QBP-123#ATP5H-63-C1QBP-123#ATP5H-73-C1QBP-123#ATP5H-85-C…	3.75104265976234e-10#1.05722699000185e-21#2.12210193636407e-13#4.38609672223549e-09#5.29001512389399e-09#7.34296704664314e-13#4.9634433704616e-10#3.06728309171162e-08#2.99974449850342e-08#1.42051797159886e-10#2.83254586571249e-06#2.95904685663332e-14#4.04988272855677e-14#2.78291772978486e-11#5.93373688161042e-10#1.04424212322037e-18#3.57656688420921e-16#2.57379206674119e-08#6.65100796688093e-13#3…	6.42877566967686e-09#0.00033727269536889#3.61519218134064e-05#0.000719569423558664#0.00113207053785051#0.00197702267889846#5.17052756512666e-09#7.90199064263527e-10#2.10739550771817e-08#1.18540620547023e-06#2.18125571072025e-07#1.15933251985857e-06#5.74011036475032e-07#1.54666812686219e-07#1.02080068940894e-09#5.26660979220404e-11#4.43640933220989e-07#4.43640933220989e-07#4.43640933220989e-07#1.7…
NDUFAB1	LYRM7	9.80867e-21	target	156	104	sp|O14561|NDUFAB1	sp|Q5U5X0|LYRM7	NDUFAB1-92-KIAA0391-385#NDUFAB1-92-LYRM1-52#NDUFAB1-151-NDUFA10-181#NDUFAB1-97-PDHA1-321#NDUFAB1-97-DLD-430#NDUFAB1-88-MTHFD2-286#NDUFAB1-97-UQCRC2-92#NDUFAB1-88-ATP5F1A-427#NDUFAB1-97-SHMT2-474#NDUFAB1-151-MDH2-239#NDUFAB1-97-MDH2-105#NDUFAB1-97-MDH2-307#NDUFAB1-97-ECI1-260#NDUFAB1-97-MRPL12-165#NDUFAB1-97-ALDH18A1-409#NDUFAB1-97-ATP5F1E-37#NDUFAB1-97-ATP5F1E-44#NDUFAB1-88-HSPE1-56#NDUFAB1-97-HS…	LYRM7-23-LYRM7-87#LYRM7-35-LYRM7-51#LYRM7-35-LYRM7-82#LYRM7-35-LYRM7-87#LYRM7-44-LYRM7-51#LYRM7-50-LYRM7-6#LYRM7-82-LYRM7-87#NDUFAB1-92-LYRM7-44#HSPD1-75-LYRM7-82#HSPD1-91-LYRM7-35#ATP5F1A-531-LYRM7-50#ATP5F1A-531-LYRM7-82#UQCRFS1-101-LYRM7-23#UQCRFS1-101-LYRM7-35#UQCRFS1-155-LYRM7-23#UQCRFS1-155-LYRM7-82#UQCRFS1-163-LYRM7-87#TRAP1-629-LYRM7-82	3.75104265976234e-10#1.05722699000185e-21#2.12210193636407e-13#4.38609672223549e-09#5.29001512389399e-09#7.34296704664314e-13#4.9634433704616e-10#3.06728309171162e-08#2.99974449850342e-08#1.42051797159886e-10#2.83254586571249e-06#2.95904685663332e-14#4.04988272855677e-14#2.78291772978486e-11#5.93373688161042e-10#1.04424212322037e-18#3.57656688420921e-16#2.57379206674119e-08#6.65100796688093e-13#3…	1.93059098195195e-11#1.93842054618271e-12#6.31270039493511e-13#3.56600029833386e-09#1.2019600718105e-07#1.39302760737901e-06#2.09260726510332e-27#6.44882807462541e-21#3.95688186518985e-27#1.54987976414722e-06#7.68903950365093e-09#1.76102748089208e-12#9.555939497166e-07#4.86963033571312e-17#1.80641398337669e-10#2.84770068590864e-28#1.57425628312242e-16#3.23127032656483e-18
NDUFAB1	FMC1	1.81533e-16	target	156	113	sp|O14561|NDUFAB1	sp|Q96HJ9|FMC1	NDUFAB1-92-KIAA0391-385#NDUFAB1-92-LYRM1-52#NDUFAB1-151-NDUFA10-181#NDUFAB1-97-PDHA1-321#NDUFAB1-97-DLD-430#NDUFAB1-88-MTHFD2-286#NDUFAB1-97-UQCRC2-92#NDUFAB1-88-ATP5F1A-427#NDUFAB1-97-SHMT2-474#NDUFAB1-151-MDH2-239#NDUFAB1-97-MDH2-105#NDUFAB1-97-MDH2-307#NDUFAB1-97-ECI1-260#NDUFAB1-97-MRPL12-165#NDUFAB1-97-ALDH18A1-409#NDUFAB1-97-ATP5F1E-37#NDUFAB1-97-ATP5F1E-44#NDUFAB1-88-HSPE1-56#NDUFAB1-97-HS…	FMC1-40-FMC1-51#NDUFAB1-92-FMC1-40#ATP5F1A-175-FMC1-102#ATP5F1A-531-FMC1-102#MDH2-301-FMC1-102#ECI1-260-FMC1-102#HSPE1-36-FMC1-102#ATPAF2-72-FMC1-102	3.75104265976234e-10#1.05722699000185e-21#2.12210193636407e-13#4.38609672223549e-09#5.29001512389399e-09#7.34296704664314e-13#4.9634433704616e-10#3.06728309171162e-08#2.99974449850342e-08#1.42051797159886e-10#2.83254586571249e-06#2.95904685663332e-14#4.04988272855677e-14#2.78291772978486e-11#5.93373688161042e-10#1.04424212322037e-18#3.57656688420921e-16#2.57379206674119e-08#6.65100796688093e-13#3…	1.79797945039105e-22#1.1935124378665e-16#7.32766331873826e-25#4.02671236893894e-23#3.89094602468335e-11#9.38142674048314e-07#1.64907255207593e-09#1.5110561569328e-07
NDUFAB1	HSD17B10	1.4963e-11	target	156	261	sp|O14561|NDUFAB1	sp|Q99714|HSD17B10	NDUFAB1-92-KIAA0391-385#NDUFAB1-92-LYRM1-52#NDUFAB1-151-NDUFA10-181#NDUFAB1-97-PDHA1-321#NDUFAB1-97-DLD-430#NDUFAB1-88-MTHFD2-286#NDUFAB1-97-UQCRC2-92#NDUFAB1-88-ATP5F1A-427#NDUFAB1-97-SHMT2-474#NDUFAB1-151-MDH2-239#NDUFAB1-97-MDH2-105#NDUFAB1-97-MDH2-307#NDUFAB1-97-ECI1-260#NDUFAB1-97-MRPL12-165#NDUFAB1-97-ALDH18A1-409#NDUFAB1-97-ATP5F1E-37#NDUFAB1-97-ATP5F1E-44#NDUFAB1-88-HSPE1-56#NDUFAB1-97-HS…	HSD17B10-105-HSD17B10-105#HSD17B10-105-HSD17B10-52#HSD17B10-105-HSD17B10-53#HSD17B10-105-HSD17B10-69#HSD17B10-105-HSD17B10-79#HSD17B10-105-HSD17B10-99#HSD17B10-52-HSD17B10-69#HSD17B10-52-HSD17B10-81#NDUFAB1-92-HSD17B10-105#CS-103-HSD17B10-52#CS-321-HSD17B10-105#ATP5H-63-HSD17B10-52#SLC25A5-147-HSD17B10-105#ATP5F1B-124-HSD17B10-105#ATP5F1B-124-HSD17B10-52#ATP5F1B-133-HSD17B10-52#ATP5F1B-159-HSD17B…	3.75104265976234e-10#1.05722699000185e-21#2.12210193636407e-13#4.38609672223549e-09#5.29001512389399e-09#7.34296704664314e-13#4.9634433704616e-10#3.06728309171162e-08#2.99974449850342e-08#1.42051797159886e-10#2.83254586571249e-06#2.95904685663332e-14#4.04988272855677e-14#2.78291772978486e-11#5.93373688161042e-10#1.04424212322037e-18#3.57656688420921e-16#2.57379206674119e-08#6.65100796688093e-13#3…	2.05815723646918e-24#2.05815723646918e-24#3.68508483222715e-17#9.10373472038989e-29#6.28351263195703e-22#4.66123051043668e-36#1.06771491374613e-21#5.90416308650543e-40#9.83758626089513e-12#1.62420833752177e-10#1.20095034523505e-08#1.46887238596417e-33#5.17863328281048e-23#1.42924940267212e-20#4.06554608423473e-40#1.13238991116385e-33#2.08411768038927e-17#5.17863328281048e-23#1.13134319082542e-07#…
NDUFAB1	LYRM2	4.25193e-18	target	156	88	sp|O14561|NDUFAB1	sp|Q9NU23|LYRM2	NDUFAB1-92-KIAA0391-385#NDUFAB1-92-LYRM1-52#NDUFAB1-151-NDUFA10-181#NDUFAB1-97-PDHA1-321#NDUFAB1-97-DLD-430#NDUFAB1-88-MTHFD2-286#NDUFAB1-97-UQCRC2-92#NDUFAB1-88-ATP5F1A-427#NDUFAB1-97-SHMT2-474#NDUFAB1-151-MDH2-239#NDUFAB1-97-MDH2-105#NDUFAB1-97-MDH2-307#NDUFAB1-97-ECI1-260#NDUFAB1-97-MRPL12-165#NDUFAB1-97-ALDH18A1-409#NDUFAB1-97-ATP5F1E-37#NDUFAB1-97-ATP5F1E-44#NDUFAB1-88-HSPE1-56#NDUFAB1-97-HS…	LYRM2-14-LYRM2-77#NDUFAB1-92-LYRM2-57#HSPA9-625-LYRM2-14	3.75104265976234e-10#1.05722699000185e-21#2.12210193636407e-13#4.38609672223549e-09#5.29001512389399e-09#7.34296704664314e-13#4.9634433704616e-10#3.06728309171162e-08#2.99974449850342e-08#1.42051797159886e-10#2.83254586571249e-06#2.95904685663332e-14#4.04988272855677e-14#2.78291772978486e-11#5.93373688161042e-10#1.04424212322037e-18#3.57656688420921e-16#2.57379206674119e-08#6.65100796688093e-13#3…	5.23577612134603e-35#2.79548235895752e-18#9.26563167782943e-11
NDUFAB1	COQ6	4.05036e-08	target	156	468	sp|O14561|NDUFAB1	sp|Q9Y2Z9|COQ6	NDUFAB1-92-KIAA0391-385#NDUFAB1-92-LYRM1-52#NDUFAB1-151-NDUFA10-181#NDUFAB1-97-PDHA1-321#NDUFAB1-97-DLD-430#NDUFAB1-88-MTHFD2-286#NDUFAB1-97-UQCRC2-92#NDUFAB1-88-ATP5F1A-427#NDUFAB1-97-SHMT2-474#NDUFAB1-151-MDH2-239#NDUFAB1-97-MDH2-105#NDUFAB1-97-MDH2-307#NDUFAB1-97-ECI1-260#NDUFAB1-97-MRPL12-165#NDUFAB1-97-ALDH18A1-409#NDUFAB1-97-ATP5F1E-37#NDUFAB1-97-ATP5F1E-44#NDUFAB1-88-HSPE1-56#NDUFAB1-97-HS…	COQ6-325-COQ6-459#NDUFAB1-151-COQ6-341#L2HGDH-246-COQ6-325#COQ3-143-COQ6-64#COQ3-196-COQ6-64	3.75104265976234e-10#1.05722699000185e-21#2.12210193636407e-13#4.38609672223549e-09#5.29001512389399e-09#7.34296704664314e-13#4.9634433704616e-10#3.06728309171162e-08#2.99974449850342e-08#1.42051797159886e-10#2.83254586571249e-06#2.95904685663332e-14#4.04988272855677e-14#2.78291772978486e-11#5.93373688161042e-10#1.04424212322037e-18#3.57656688420921e-16#2.57379206674119e-08#6.65100796688093e-13#3…	2.33951240962218e-09#2.95884391932743e-09#4.7182836675734e-07#3.28574105308531e-18#1.65289221219056e-26
NDUFAB1	AFG3L2	3.769e-07	target	156	797	sp|O14561|NDUFAB1	sp|Q9Y4W6|AFG3L2	NDUFAB1-92-KIAA0391-385#NDUFAB1-92-LYRM1-52#NDUFAB1-151-NDUFA10-181#NDUFAB1-97-PDHA1-321#NDUFAB1-97-DLD-430#NDUFAB1-88-MTHFD2-286#NDUFAB1-97-UQCRC2-92#NDUFAB1-88-ATP5F1A-427#NDUFAB1-97-SHMT2-474#NDUFAB1-151-MDH2-239#NDUFAB1-97-MDH2-105#NDUFAB1-97-MDH2-307#NDUFAB1-97-ECI1-260#NDUFAB1-97-MRPL12-165#NDUFAB1-97-ALDH18A1-409#NDUFAB1-97-ATP5F1E-37#NDUFAB1-97-ATP5F1E-44#NDUFAB1-88-HSPE1-56#NDUFAB1-97-HS…	AFG3L2-785-AFG3L2-90#AFG3L2-100-AFG3L2-117#AFG3L2-100-AFG3L2-300#AFG3L2-100-AFG3L2-308#AFG3L2-100-AFG3L2-331#AFG3L2-100-AFG3L2-398#AFG3L2-100-AFG3L2-502#AFG3L2-100-AFG3L2-90#AFG3L2-117-AFG3L2-297#AFG3L2-117-AFG3L2-300#AFG3L2-117-AFG3L2-308#AFG3L2-117-AFG3L2-328#AFG3L2-117-AFG3L2-331#AFG3L2-117-AFG3L2-339#AFG3L2-117-AFG3L2-398#AFG3L2-117-AFG3L2-502#AFG3L2-117-AFG3L2-794#AFG3L2-117-AFG3L2-90#AFG3L2…	3.75104265976234e-10#1.05722699000185e-21#2.12210193636407e-13#4.38609672223549e-09#5.29001512389399e-09#7.34296704664314e-13#4.9634433704616e-10#3.06728309171162e-08#2.99974449850342e-08#1.42051797159886e-10#2.83254586571249e-06#2.95904685663332e-14#4.04988272855677e-14#2.78291772978486e-11#5.93373688161042e-10#1.04424212322037e-18#3.57656688420921e-16#2.57379206674119e-08#6.65100796688093e-13#3…	6.26898430546369e-08#9.78485477564657e-14#1.57705984267473e-08#6.10452347481237e-19#1.12926933101014e-13#2.67429834312354e-20#4.37255656709445e-10#1.20108391986611e-18#3.75104265976234e-10#2.3699807519673e-08#1.51190636608018e-27#3.62531553092411e-09#2.82546332038017e-34#7.23523453328835e-16#1.00575711708588e-16#3.34438441694788e-21#2.16382541367238e-12#1.67561024607474e-21#1.69357836540967e-09#6…
NDUFAB1	NFS1	1.82533e-10	target	156	457	sp|O14561|NDUFAB1	sp|Q9Y697|NFS1	NDUFAB1-92-KIAA0391-385#NDUFAB1-92-LYRM1-52#NDUFAB1-151-NDUFA10-181#NDUFAB1-97-PDHA1-321#NDUFAB1-97-DLD-430#NDUFAB1-88-MTHFD2-286#NDUFAB1-97-UQCRC2-92#NDUFAB1-88-ATP5F1A-427#NDUFAB1-97-SHMT2-474#NDUFAB1-151-MDH2-239#NDUFAB1-97-MDH2-105#NDUFAB1-97-MDH2-307#NDUFAB1-97-ECI1-260#NDUFAB1-97-MRPL12-165#NDUFAB1-97-ALDH18A1-409#NDUFAB1-97-ATP5F1E-37#NDUFAB1-97-ATP5F1E-44#NDUFAB1-88-HSPE1-56#NDUFAB1-97-HS…	NFS1-226-NFS1-248#NFS1-320-NFS1-324#NDUFAB1-92-NFS1-324	3.75104265976234e-10#1.05722699000185e-21#2.12210193636407e-13#4.38609672223549e-09#5.29001512389399e-09#7.34296704664314e-13#4.9634433704616e-10#3.06728309171162e-08#2.99974449850342e-08#1.42051797159886e-10#2.83254586571249e-06#2.95904685663332e-14#4.04988272855677e-14#2.78291772978486e-11#5.93373688161042e-10#1.04424212322037e-18#3.57656688420921e-16#2.57379206674119e-08#6.65100796688093e-13#3…	2.15135903342076e-35#4.06413306091267e-08#1.39838934940133e-11
CIT	CSNK2A1	4.09253e-08	target	2027	391	sp|O14578|CIT	sp|P68400|CSNK2A1	CIT-449-CIT-456#CIT-1113-CSNK2A1-102	CIT-1113-CSNK2A1-102	5.92195055138944e-05#8.96451682760166e-11	8.96451682760166e-11
PDCD5	CCT3	2.71347e-07	target	125	545	sp|O14737|PDCD5	sp|P49368|CCT3	PDCD5-105-PDCD5-66#PDCD5-63-PDCD5-97#PDCD5-105-CCT3-529	CCT3-222-CCT3-381#CCT3-527-CCT3-529#PDCD5-105-CCT3-529	6.07171318073318e-22#2.08185345117291e-24#1.46168055462061e-08	1.36358822926659e-18#1.4728953645724e-16#1.46168055462061e-08
BCKDK	HSPE1	3.64256e-07	target	412	102	sp|O14874|BCKDK	sp|P61604|HSPE1	BCKDK-143-BCKDK-89#BCKDK-178-BCKDK-48#BCKDK-178-BCKDK-65#BCKDK-89-HSPE1-28	HSPE1-2-HSPE1-66#HSPE1-28-HSPE1-28#HSPE1-28-HSPE1-36#HSPE1-28-HSPE1-40#HSPE1-28-HSPE1-54#HSPE1-28-HSPE1-56#HSPE1-28-HSPE1-66#HSPE1-28-HSPE1-70#HSPE1-28-HSPE1-8#HSPE1-28-HSPE1-80#HSPE1-28-HSPE1-86#HSPE1-36-HSPE1-36#HSPE1-36-HSPE1-40#HSPE1-36-HSPE1-56#HSPE1-36-HSPE1-70#HSPE1-36-HSPE1-8#HSPE1-36-HSPE1-80#HSPE1-36-HSPE1-86#HSPE1-40-HSPE1-40#HSPE1-40-HSPE1-70#HSPE1-40-HSPE1-8#HSPE1-40-HSPE1-80#HSPE1-5…	3.30114802280008e-29#1.29483094385854e-08#4.11950080730309e-14#5.36479177384201e-08	3.80240437059231e-07#8.82536023750069e-43#5.13598980641022e-33#2.31165226932635e-58#4.30728439294675e-28#2.77983611000337e-33#1.25241635285637e-41#6.30474718013301e-19#4.07103436362355e-24#1.34536008607713e-50#1.35054011322481e-34#2.06701662238299e-34#5.20839590345852e-30#2.20504236504817e-20#7.15643262587271e-31#8.17665029860334e-32#1.20298674463164e-37#4.89710777264997e-42#2.51041031500908e-55#…
MGST3	CKMT1A	5.95223e-22	target	152	417	sp|O14880|MGST3	sp|P12532|CKMT1A	MGST3-149-MGST3-149#MGST3-149-CKMT1A-139#MGST3-149-CKMT1A-343#MGST3-149-CHCHD3-45	CKMT1A-275-CKMT1A-199#CKMT1A-275-CKMT1A-331#CKMT1A-275-CKMT1A-337#CKMT1A-280-CKMT1A-291#CKMT1A-280-CKMT1A-199#CKMT1A-280-CKMT1A-337#CKMT1A-280-CKMT1A-416#CKMT1A-291-CKMT1A-139#CKMT1A-291-CKMT1A-199#CKMT1A-291-CKMT1A-331#CKMT1A-139-CKMT1A-416#CKMT1A-199-CKMT1A-331#CKMT1A-199-CKMT1A-337#CKMT1A-199-CKMT1A-416#CKMT1A-199-CKMT1A-58#CKMT1A-331-CKMT1A-331#CKMT1A-331-CKMT1A-337#CKMT1A-337-CKMT1A-343#CKMT…	1.59107864942857e-25#2.57627649435901e-23#2.56409278150994e-13#1.34064786941732e-06	3.40692461988177e-20#9.91338035776393e-31#9.38380605032069e-15#1.12637911461886e-05#1.69132796884065e-05#2.59762119853956e-06#2.98072227188959e-05#7.82804479295449e-08#5.6447083220902e-10#2.21149300688559e-11#2.77719446474825e-17#8.09746385659189e-28#8.30590335331979e-18#3.31143202447065e-13#4.9364381147049e-15#4.68259054541954e-07#4.09430540718583e-24#6.02091626361974e-08#3.45961450489063e-24#5.…
MGST3	CHCHD3	3.09743e-05	target	152	227	sp|O14880|MGST3	sp|Q9NX63|CHCHD3	MGST3-149-MGST3-149#MGST3-149-CKMT1A-139#MGST3-149-CKMT1A-343#MGST3-149-CHCHD3-45	CHCHD3-86-CHCHD3-76#CHCHD3-119-CHCHD3-77#CHCHD3-121-CHCHD3-165#CHCHD3-121-CHCHD3-63#CHCHD3-121-CHCHD3-76#CHCHD3-130-CHCHD3-136#CHCHD3-130-CHCHD3-77#CHCHD3-136-CHCHD3-136#CHCHD3-136-CHCHD3-142#CHCHD3-136-CHCHD3-165#CHCHD3-136-CHCHD3-173#CHCHD3-136-CHCHD3-45#CHCHD3-136-CHCHD3-76#CHCHD3-175-CHCHD3-225#CHCHD3-24-CHCHD3-37#CHCHD3-37-CHCHD3-37#CHCHD3-37-CHCHD3-45#CHCHD3-37-CHCHD3-63#CHCHD3-37-CHCHD3-76…	1.59107864942857e-25#2.57627649435901e-23#2.56409278150994e-13#1.34064786941732e-06	4.7182836675734e-07#3.28016838141891e-13#1.05379170254259e-07#3.04655961025792e-08#4.06413306091267e-08#6.31941596054594e-18#0.0055449522201986#1.47951377841309e-05#1.04778008110123e-09#2.07017883540797e-15#4.57685624489134e-11#0.000127413619877513#1.03124542990489e-08#2.40153375993744e-15#1.11374077039404e-16#2.62484595706212e-23#9.41335999850337e-27#3.31216458197846e-32#5.84861574556951e-16#6.7…
TIMM23	TIMM8A	4.57696e-10	target	209	97	sp|O14925|TIMM23	sp|O60220|TIMM8A	TIMM23-68-TIMM8A-54	TIMM8A-54-TIMM8A-86#TIMM8A-86-TIMM8A-86#TIMM23-68-TIMM8A-54	1.04781412037481e-11	1.62604832493474e-14#5.14123632581829e-06#1.04781412037481e-11
UQCRQ	AIFM1	3.2731e-09	target	82	613	sp|O14949|UQCRQ	sp|O95831|AIFM1	UQCRQ-2-UQCRQ-2#UQCRQ-82-AIFM1-593#UQCRQ-2-APOB-2825#UQCRQ-82-UQCRH-85#UQCRQ-2-UQCRB-45#UQCRQ-82-PHB-128	AIFM1-109-AIFM1-112#AIFM1-109-AIFM1-189#AIFM1-109-AIFM1-232#AIFM1-109-AIFM1-244#AIFM1-109-AIFM1-255#AIFM1-109-AIFM1-278#AIFM1-109-AIFM1-286#AIFM1-109-AIFM1-295#AIFM1-109-AIFM1-593#AIFM1-109-AIFM1-89#AIFM1-109-AIFM1-93#AIFM1-112-AIFM1-189#AIFM1-112-AIFM1-231#AIFM1-112-AIFM1-232#AIFM1-112-AIFM1-244#AIFM1-112-AIFM1-255#AIFM1-112-AIFM1-278#AIFM1-112-AIFM1-286#AIFM1-112-AIFM1-295#AIFM1-112-AIFM1-593#A…	6.97193516682285e-10#1.94711354919251e-09#5.5962812563103e-08#3.17150616133044e-21#1.31624584722666e-21#5.50907774063912e-12	2.82889012389101e-24#2.42664041631689e-34#1.92406659204123e-28#3.44013881400167e-52#2.9335509899637e-31#4.91194299546555e-22#6.29157153654117e-07#1.55013801487811e-14#8.60920241423148e-38#8.17565841198151e-10#1.6856795439784e-07#1.01535123886543e-23#8.12435341539419e-21#1.87100750574121e-15#1.39406656606541e-46#1.45509286632766e-47#4.69990852236519e-19#0.00239834991139627#2.17186849489302e-10#1.1…
UQCRQ	APOB	0.0002913	target	82	4563	sp|O14949|UQCRQ	sp|P04114|APOB	UQCRQ-2-UQCRQ-2#UQCRQ-82-AIFM1-593#UQCRQ-2-APOB-2825#UQCRQ-82-UQCRH-85#UQCRQ-2-UQCRB-45#UQCRQ-82-PHB-128	UQCRQ-2-APOB-2825	6.97193516682285e-10#1.94711354919251e-09#5.5962812563103e-08#3.17150616133044e-21#1.31624584722666e-21#5.50907774063912e-12	5.5962812563103e-08
UQCRQ	UQCRH	5.3313e-21	target	82	91	sp|O14949|UQCRQ	sp|P07919|UQCRH	UQCRQ-2-UQCRQ-2#UQCRQ-82-AIFM1-593#UQCRQ-2-APOB-2825#UQCRQ-82-UQCRH-85#UQCRQ-2-UQCRB-45#UQCRQ-82-PHB-128	UQCRH-2-UQCRH-85#UQCRQ-82-UQCRH-85#AIFM1-593-UQCRH-2#NDUFB10-165-UQCRH-85	6.97193516682285e-10#1.94711354919251e-09#5.5962812563103e-08#3.17150616133044e-21#1.31624584722666e-21#5.50907774063912e-12	2.37295697860699e-09#3.17150616133044e-21#2.02308966542706e-10#2.15544967830964e-17
UQCRQ	UQCRB	2.21261e-21	target	82	111	sp|O14949|UQCRQ	sp|P14927|UQCRB	UQCRQ-2-UQCRQ-2#UQCRQ-82-AIFM1-593#UQCRQ-2-APOB-2825#UQCRQ-82-UQCRH-85#UQCRQ-2-UQCRB-45#UQCRQ-82-PHB-128	UQCRB-4-UQCRB-96#UQCRQ-2-UQCRB-45#HSPD1-473-UQCRB-4	6.97193516682285e-10#1.94711354919251e-09#5.5962812563103e-08#3.17150616133044e-21#1.31624584722666e-21#5.50907774063912e-12	6.15690082126895e-11#1.31624584722666e-21#8.38872871436426e-08
UQCRQ	PHB	9.26076e-12	target	82	272	sp|O14949|UQCRQ	sp|P35232|PHB	UQCRQ-2-UQCRQ-2#UQCRQ-82-AIFM1-593#UQCRQ-2-APOB-2825#UQCRQ-82-UQCRH-85#UQCRQ-2-UQCRB-45#UQCRQ-82-PHB-128	PHB-186-PHB-202#PHB-186-PHB-207#PHB-186-PHB-208#PHB-202-PHB-202#PHB-202-PHB-208#PHB-202-PHB-240#PHB-202-PHB-83#PHB-208-PHB-240#UQCRQ-82-PHB-128#PAPSS1-12-PHB-202#SCO1-218-PHB-202#NDUFC2-114-PHB-202#AIFM1-189-PHB-202#AIFM1-593-PHB-208#CKMT1A-291-PHB-207#CKMT1A-199-PHB-207#MIF-78-PHB-208	6.97193516682285e-10#1.94711354919251e-09#5.5962812563103e-08#3.17150616133044e-21#1.31624584722666e-21#5.50907774063912e-12	6.48820248933754e-29#2.88129062522008e-05#9.39574899045105e-38#3.60564484996273e-30#2.52447558607657e-30#3.73347129583299e-30#1.37758927987363e-30#2.57153953308726e-22#5.50907774063912e-12#5.03178225036379e-07#4.86615784250822e-17#2.39170583582652e-16#1.002870182631e-08#1.5836563552078e-28#2.2992840516246e-06#3.80240437059231e-07#2.97820800927289e-25
XPO1	ATP5O	4.85223e-08	target	1071	213	sp|O14980|XPO1	sp|P48047|ATP5O	XPO1-426-ATP5O-90	ATP5O-172-ATP5O-60#ATP5O-172-ATP5O-70#ATP5O-172-ATP5O-158#ATP5O-176-ATP5O-199#ATP5O-176-ATP5O-70#ATP5O-192-ATP5O-204#ATP5O-199-ATP5O-204#ATP5O-51-ATP5O-60#ATP5O-54-ATP5O-54#ATP5O-54-ATP5O-60#ATP5O-60-ATP5O-70#ATP5O-60-ATP5O-98#ATP5O-70-ATP5O-90#ATP5O-70-ATP5O-98#ATP5O-70-ATP5O-158#ATP5O-70-ATP5O-84#ATP5O-88-ATP5O-73#ATP5O-90-ATP5O-90#ATP5O-90-ATP5O-73#ATP5O-90-ATP5O-84#ATP5O-98-ATP5O-73#XPO1-426-…	4.23021269846593e-11	2.49805205067468e-45#3.64030836749609e-29#3.04170893201839e-48#4.34661567926881e-19#4.33583268533785e-20#4.36684615379909e-19#4.60690495935114e-09#9.11431145367101e-33#6.25599756302436e-07#6.92328462280535e-11#9.98663202499704e-37#1.57083503245194e-36#6.8839585133178e-19#2.5921949683986e-30#1.18203843544862e-18#6.53611673508179e-32#3.04699284993864e-07#1.41457027337245e-07#1.36268668079264e-23#2.…
PFDN6	VBP1	1.83112e-05	target	129	197	sp|O15212|PFDN6	sp|P61758|VBP1	PFDN6-122-PFDN6-8#PFDN6-25-PFDN6-32#PFDN6-122-VBP1-194	PFDN6-122-VBP1-194	1.03124542990489e-08#1.40904729342257e-08#4.7182836675734e-07	4.7182836675734e-07
NDUFA1	NDUFA8	2.42419e-37	target	355	172	sp|O15239|NDUFA1	sp|P51970|NDUFA8	NDUFA1-64-NDUFA8-19	NDUFA8-14-NDUFA8-61#NDUFA8-14-NDUFA8-65#NDUFA8-2-NDUFA8-38#NDUFA8-2-NDUFA8-51#NDUFA8-2-NDUFA8-61#NDUFA1-64-NDUFA8-19#AIFM1-244-NDUFA8-65#AIFM1-593-NDUFA8-61#COX6C-75-NDUFA8-26#COX6C-75-NDUFA8-38	6.63734360655637e-37	4.93632892699134e-28#3.30488268608534e-40#4.53589831576345e-12#2.0024919111583e-07#7.63557116436136e-10#6.63734360655637e-37#4.80322839601873e-15#4.27593562344166e-11#3.58618669233628e-19#1.99783477213516e-09
PPM1G	MTIF3	0.00013522	target	546	278	sp|O15355|PPM1G	sp|Q9H2K0|MTIF3	PPM1G-1-MTIF3-194#PPM1G-1-MTIF3-72	MTIF3-148-MTIF3-249#MTIF3-152-MTIF3-249#MTIF3-184-MTIF3-252#MTIF3-249-MTIF3-271#PPM1G-1-MTIF3-194#PPM1G-1-MTIF3-72#MTIF2-655-MTIF3-271	4.53582606792213e-07#4.53582606792213e-07	8.23233190783641e-08#6.78490486909806e-08#1.00329413600085e-06#1.68748557728683e-17#4.53582606792213e-07#4.53582606792213e-07#7.39417177705212e-20
BCAT2	HSPD1	8.87877e-20	target	392	573	sp|O15382|BCAT2	sp|P10809|HSPD1	BCAT2-111-BCAT2-374#BCAT2-111-BCAT2-377#BCAT2-321-BCAT2-353#BCAT2-44-BCAT2-48#BCAT2-353-HSPD1-473#BCAT2-377-HSPD1-133#BCAT2-377-HSPD1-91#BCAT2-44-HSPD1-133#BCAT2-111-ATP5F1A-531#BCAT2-377-ATP5F1A-531#BCAT2-353-PRDX3-248#BCAT2-111-HSPA9-671#BCAT2-353-HSPA9-671#BCAT2-377-MDH2-307#BCAT2-111-C1QBP-123	HSPD1-125-HSPD1-125#HSPD1-125-HSPD1-130#HSPD1-125-HSPD1-133#HSPD1-125-HSPD1-191#HSPD1-125-HSPD1-196#HSPD1-125-HSPD1-233#HSPD1-125-HSPD1-292#HSPD1-125-HSPD1-301#HSPD1-125-HSPD1-352#HSPD1-125-HSPD1-369#HSPD1-125-HSPD1-417#HSPD1-125-HSPD1-418#HSPD1-125-HSPD1-469#HSPD1-125-HSPD1-473#HSPD1-125-HSPD1-481#HSPD1-125-HSPD1-523#HSPD1-125-HSPD1-58#HSPD1-125-HSPD1-72#HSPD1-125-HSPD1-75#HSPD1-125-HSPD1-82#HSP…	4.7182836675734e-07#3.07699495783585e-10#6.12732595647962e-20#3.34555215987967e-21#9.37048025790333e-07#2.74665837103144e-08#1.78712639720886e-09#2.83124182068423e-14#5.91163123488632e-16#9.49463299828546e-11#1.92140343843515e-07#1.2019600718105e-07#8.7355355958412e-07#1.85176754303112e-06#2.10739550771817e-08	4.04913346425445e-22#9.82190168599794e-05#1.96490647583391e-24#3.57607121707459e-23#2.32360752438921e-11#8.96451682760166e-11#1.50259713686508e-06#2.34649229074915e-19#1.82077776459422e-18#2.83254586571249e-06#7.14346466736384e-13#1.37780239549138e-21#3.33414058332719e-14#7.06059618206283e-31#5.41431030988517e-26#8.29886138861072e-22#1.04781412037481e-11#2.06987852786238e-20#5.36170769531995e-20#…
BCAT2	ATP5F1A	1.85389e-15	target	392	553	sp|O15382|BCAT2	sp|P25705|ATP5F1A	BCAT2-111-BCAT2-374#BCAT2-111-BCAT2-377#BCAT2-321-BCAT2-353#BCAT2-44-BCAT2-48#BCAT2-353-HSPD1-473#BCAT2-377-HSPD1-133#BCAT2-377-HSPD1-91#BCAT2-44-HSPD1-133#BCAT2-111-ATP5F1A-531#BCAT2-377-ATP5F1A-531#BCAT2-353-PRDX3-248#BCAT2-111-HSPA9-671#BCAT2-353-HSPA9-671#BCAT2-377-MDH2-307#BCAT2-111-C1QBP-123	ATP5F1A-132-ATP5F1A-175#ATP5F1A-161-ATP5F1A-167#ATP5F1A-161-ATP5F1A-175#ATP5F1A-161-ATP5F1A-239#ATP5F1A-161-ATP5F1A-261#ATP5F1A-161-ATP5F1A-305#ATP5F1A-161-ATP5F1A-531#ATP5F1A-167-ATP5F1A-167#ATP5F1A-167-ATP5F1A-175#ATP5F1A-167-ATP5F1A-305#ATP5F1A-167-ATP5F1A-531#ATP5F1A-167-ATP5F1A-539#ATP5F1A-239-ATP5F1A-305#ATP5F1A-239-ATP5F1A-531#ATP5F1A-261-ATP5F1A-531#ATP5F1A-427-ATP5F1A-427#ATP5F1A-427-ATP…	4.7182836675734e-07#3.07699495783585e-10#6.12732595647962e-20#3.34555215987967e-21#9.37048025790333e-07#2.74665837103144e-08#1.78712639720886e-09#2.83124182068423e-14#5.91163123488632e-16#9.49463299828546e-11#1.92140343843515e-07#1.2019600718105e-07#8.7355355958412e-07#1.85176754303112e-06#2.10739550771817e-08	4.01424491935597e-05#4.48744061062499e-13#2.4510784150327e-07#7.17306972991435e-11#1.87743150756001e-12#1.09484757137778e-21#6.83300377229714e-23#2.43530791651021e-21#1.10980805263137e-25#5.6226230344202e-34#1.25090473980962e-17#1.21825493698806e-12#3.01423260291555e-16#2.09560270407909e-19#2.0024919111583e-07#1.15589181955734e-24#1.44712091275436e-35#4.02076759631018e-10#1.28262447135633e-06#8.5…
BCAT2	PRDX3	6.02552e-07	target	392	256	sp|O15382|BCAT2	sp|P30048|PRDX3	BCAT2-111-BCAT2-374#BCAT2-111-BCAT2-377#BCAT2-321-BCAT2-353#BCAT2-44-BCAT2-48#BCAT2-353-HSPD1-473#BCAT2-377-HSPD1-133#BCAT2-377-HSPD1-91#BCAT2-44-HSPD1-133#BCAT2-111-ATP5F1A-531#BCAT2-377-ATP5F1A-531#BCAT2-353-PRDX3-248#BCAT2-111-HSPA9-671#BCAT2-353-HSPA9-671#BCAT2-377-MDH2-307#BCAT2-111-C1QBP-123	PRDX3-149-PRDX3-149#PRDX3-149-PRDX3-241#PRDX3-149-PRDX3-248#PRDX3-149-PRDX3-253#PRDX3-149-PRDX3-91#PRDX3-217-PRDX3-248#PRDX3-217-PRDX3-253#PRDX3-241-PRDX3-248#PRDX3-241-PRDX3-83#PRDX3-248-PRDX3-248#PRDX3-248-PRDX3-83#PRDX3-248-PRDX3-91#PDHX-194-PRDX3-248#BCAT2-353-PRDX3-248#CS-103-PRDX3-248#CS-321-PRDX3-149#CS-321-PRDX3-248#CS-382-PRDX3-248#CS-43-PRDX3-248#ATP5H-63-PRDX3-248#ATP5H-78-PRDX3-149#AT…	4.7182836675734e-07#3.07699495783585e-10#6.12732595647962e-20#3.34555215987967e-21#9.37048025790333e-07#2.74665837103144e-08#1.78712639720886e-09#2.83124182068423e-14#5.91163123488632e-16#9.49463299828546e-11#1.92140343843515e-07#1.2019600718105e-07#8.7355355958412e-07#1.85176754303112e-06#2.10739550771817e-08	2.37623855913491e-45#1.33834050642248e-34#1.36691803282998e-40#3.84052270557218e-23#2.21220623768474e-05#1.21013891241055e-19#2.29324047757991e-05#5.82581555444842e-29#8.53576496067752e-16#1.7594615896388e-35#1.2473352935057e-26#7.50976633819811e-21#3.33835051889568e-24#1.92140343843515e-07#4.03795711111585e-12#3.71387573758601e-09#2.76802988716006e-12#1.69081902843955e-11#8.8316027742314e-20#6.2…
BCAT2	HSPA9	3.76935e-07	target	392	679	sp|O15382|BCAT2	sp|P38646|HSPA9	BCAT2-111-BCAT2-374#BCAT2-111-BCAT2-377#BCAT2-321-BCAT2-353#BCAT2-44-BCAT2-48#BCAT2-353-HSPD1-473#BCAT2-377-HSPD1-133#BCAT2-377-HSPD1-91#BCAT2-44-HSPD1-133#BCAT2-111-ATP5F1A-531#BCAT2-377-ATP5F1A-531#BCAT2-353-PRDX3-248#BCAT2-111-HSPA9-671#BCAT2-353-HSPA9-671#BCAT2-377-MDH2-307#BCAT2-111-C1QBP-123	HSPA9-106-HSPA9-121#HSPA9-106-HSPA9-135#HSPA9-106-HSPA9-138#HSPA9-106-HSPA9-291#HSPA9-106-HSPA9-300#HSPA9-106-HSPA9-314#HSPA9-106-HSPA9-316#HSPA9-106-HSPA9-394#HSPA9-106-HSPA9-76#HSPA9-121-HSPA9-138#HSPA9-135-HSPA9-138#HSPA9-135-HSPA9-206#HSPA9-135-HSPA9-288#HSPA9-135-HSPA9-300#HSPA9-135-HSPA9-368#HSPA9-135-HSPA9-394#HSPA9-135-HSPA9-467#HSPA9-135-HSPA9-563#HSPA9-135-HSPA9-610#HSPA9-135-HSPA9-612#…	4.7182836675734e-07#3.07699495783585e-10#6.12732595647962e-20#3.34555215987967e-21#9.37048025790333e-07#2.74665837103144e-08#1.78712639720886e-09#2.83124182068423e-14#5.91163123488632e-16#9.49463299828546e-11#1.92140343843515e-07#1.2019600718105e-07#8.7355355958412e-07#1.85176754303112e-06#2.10739550771817e-08	3.85895799980378e-24#1.45652430925689e-15#1.21224125946231e-06#1.33002808742521e-09#1.34830052159303e-15#3.68423722241699e-14#6.14295307798687e-09#1.21133320993843e-10#9.26762368273652e-16#3.51606405293213e-18#1.26066338965423e-27#4.13230064563789e-11#1.02477768284324e-10#2.46055519907662e-22#1.40065137651723e-17#5.37665301419125e-13#9.09896943498142e-05#1.28574924714821e-18#1.18427838586277e-19#…
BCAT2	MDH2	5.80714e-06	target	392	338	sp|O15382|BCAT2	sp|P40926|MDH2	BCAT2-111-BCAT2-374#BCAT2-111-BCAT2-377#BCAT2-321-BCAT2-353#BCAT2-44-BCAT2-48#BCAT2-353-HSPD1-473#BCAT2-377-HSPD1-133#BCAT2-377-HSPD1-91#BCAT2-44-HSPD1-133#BCAT2-111-ATP5F1A-531#BCAT2-377-ATP5F1A-531#BCAT2-353-PRDX3-248#BCAT2-111-HSPA9-671#BCAT2-353-HSPA9-671#BCAT2-377-MDH2-307#BCAT2-111-C1QBP-123	MDH2-105-MDH2-105#MDH2-105-MDH2-239#MDH2-105-MDH2-241#MDH2-105-MDH2-296#MDH2-105-MDH2-301#MDH2-105-MDH2-307#MDH2-105-MDH2-314#MDH2-105-MDH2-329#MDH2-105-MDH2-78#MDH2-105-MDH2-91#MDH2-157-MDH2-185#MDH2-157-MDH2-203#MDH2-157-MDH2-215#MDH2-157-MDH2-239#MDH2-157-MDH2-241#MDH2-157-MDH2-296#MDH2-157-MDH2-307#MDH2-157-MDH2-314#MDH2-157-MDH2-324#MDH2-157-MDH2-45#MDH2-157-MDH2-78#MDH2-157-MDH2-91#MDH2-185…	4.7182836675734e-07#3.07699495783585e-10#6.12732595647962e-20#3.34555215987967e-21#9.37048025790333e-07#2.74665837103144e-08#1.78712639720886e-09#2.83124182068423e-14#5.91163123488632e-16#9.49463299828546e-11#1.92140343843515e-07#1.2019600718105e-07#8.7355355958412e-07#1.85176754303112e-06#2.10739550771817e-08	2.4359300881049e-08#3.3988022016478e-07#4.06413306091267e-08#7.15396807929367e-12#1.18540620547023e-06#9.37861308991286e-07#4.43640933220989e-07#1.18540620547023e-06#1.18277243900719e-11#7.36579860745991e-07#5.38404956836187e-16#7.39291187849192e-21#2.901205676285e-26#7.86890700177911e-23#3.88804453648202e-18#1.55974874374372e-12#4.93693203315413e-13#1.72058562166237e-17#3.12506488689998e-14#4.44…
BCAT2	C1QBP	6.60879e-08	target	392	282	sp|O15382|BCAT2	sp|Q07021|C1QBP	BCAT2-111-BCAT2-374#BCAT2-111-BCAT2-377#BCAT2-321-BCAT2-353#BCAT2-44-BCAT2-48#BCAT2-353-HSPD1-473#BCAT2-377-HSPD1-133#BCAT2-377-HSPD1-91#BCAT2-44-HSPD1-133#BCAT2-111-ATP5F1A-531#BCAT2-377-ATP5F1A-531#BCAT2-353-PRDX3-248#BCAT2-111-HSPA9-671#BCAT2-353-HSPA9-671#BCAT2-377-MDH2-307#BCAT2-111-C1QBP-123	C1QBP-100-C1QBP-91#C1QBP-104-C1QBP-123#C1QBP-119-C1QBP-123#C1QBP-123-C1QBP-91#C1QBP-179-C1QBP-91#C1QBP-280-C1QBP-91#C1QBP-91-C1QBP-91#NDUFAB1-97-C1QBP-280#BCAT2-111-C1QBP-123#TIMM44-138-C1QBP-280#TIMM44-157-C1QBP-123#TIMM44-157-C1QBP-179#TIMM44-165-C1QBP-123#TIMM44-169-C1QBP-123#CS-321-C1QBP-123#CS-321-C1QBP-91#ECI2-55-C1QBP-123#ATP5H-109-C1QBP-123#ATP5H-63-C1QBP-123#ATP5H-73-C1QBP-123#ATP5H-85-C…	4.7182836675734e-07#3.07699495783585e-10#6.12732595647962e-20#3.34555215987967e-21#9.37048025790333e-07#2.74665837103144e-08#1.78712639720886e-09#2.83124182068423e-14#5.91163123488632e-16#9.49463299828546e-11#1.92140343843515e-07#1.2019600718105e-07#8.7355355958412e-07#1.85176754303112e-06#2.10739550771817e-08	6.42877566967686e-09#0.00033727269536889#3.61519218134064e-05#0.000719569423558664#0.00113207053785051#0.00197702267889846#5.17052756512666e-09#7.90199064263527e-10#2.10739550771817e-08#1.18540620547023e-06#2.18125571072025e-07#1.15933251985857e-06#5.74011036475032e-07#1.54666812686219e-07#1.02080068940894e-09#5.26660979220404e-11#4.43640933220989e-07#4.43640933220989e-07#4.43640933220989e-07#1.7…
ARPC5	ARPC4	5.80978e-18	target	151	168	sp|O15511|ARPC5	sp|P59998|ARPC4	ARPC5-67-ARPC4-44	ARPC5-67-ARPC4-44	2.05845241800092e-19	2.05845241800092e-19
CYB5B	TOMM70	2.37346e-08	target	146	608	sp|O43169|CYB5B	sp|O94826|TOMM70	CYB5B-30-TOMM70-118#CYB5B-30-CYB5R3-120#CYB5B-30-CYB5R3-164#CYB5B-30-VDAC2-120	TOMM70-123-TOMM70-118#TOMM70-118-TOMM70-118#TOMM70-118-TOMM70-126#TOMM70-118-TOMM70-188#TOMM70-126-TOMM70-188#TOMM70-170-TOMM70-600#TOMM70-178-TOMM70-188#TOMM70-178-TOMM70-78#TOMM70-178-TOMM70-84#TOMM70-185-TOMM70-600#TOMM70-185-TOMM70-604#TOMM70-237-TOMM70-245#TOMM70-275-TOMM70-283#TOMM70-275-TOMM70-285#TOMM70-275-TOMM70-293#TOMM70-278-TOMM70-285#TOMM70-278-TOMM70-293#TOMM70-278-TOMM70-300#TOMM7…	1.11346544750924e-09#1.77450757589718e-06#4.56048160052429e-10#6.56259631372582e-16	5.78480640467753e-07#3.32775260229814e-11#9.80505743510922e-11#6.13730788234522e-19#1.21160560710053e-18#2.42952492829836e-14#8.10187121426224e-16#3.52018485063302e-10#9.37861308991286e-07#4.28776683025702e-14#3.95978728450181e-13#9.10412088494434e-06#2.50729214677137e-23#3.47783339178766e-22#1.03965644524087e-52#7.34400890984829e-12#1.58732022096439e-21#8.24951117272743e-17#7.34266707068408e-17#…
CYB5B	CYB5R3	9.72112e-09	target	146	301	sp|O43169|CYB5B	sp|P00387|CYB5R3	CYB5B-30-TOMM70-118#CYB5B-30-CYB5R3-120#CYB5B-30-CYB5R3-164#CYB5B-30-VDAC2-120	CYB5R3-154-CYB5R3-163#CYB5R3-154-CYB5R3-173#CYB5R3-156-CYB5R3-173#CYB5R3-163-CYB5R3-42#CYB5B-30-CYB5R3-120#CYB5B-30-CYB5R3-164#TOMM70-118-CYB5R3-120#TOMM70-178-CYB5R3-120#TOMM70-359-CYB5R3-120	1.11346544750924e-09#1.77450757589718e-06#4.56048160052429e-10#6.56259631372582e-16	1.74072061448284e-05#6.96197182505567e-18#6.07356439459517e-19#1.86029764229509e-06#1.77450757589718e-06#4.56048160052429e-10#1.22013109693537e-12#2.68025301822131e-12#7.84044229638981e-09
CYB5B	VDAC2	1.39888e-14	target	146	294	sp|O43169|CYB5B	sp|P45880|VDAC2	CYB5B-30-TOMM70-118#CYB5B-30-CYB5R3-120#CYB5B-30-CYB5R3-164#CYB5B-30-VDAC2-120	VDAC2-120-VDAC2-126#VDAC2-120-VDAC2-64#VDAC2-126-VDAC2-23#VDAC2-126-VDAC2-72#VDAC2-23-VDAC2-31#VDAC2-23-VDAC2-45#VDAC2-31-VDAC2-43#VDAC2-31-VDAC2-45#VDAC2-31-VDAC2-64#VDAC2-39-VDAC2-45#VDAC2-39-VDAC2-64#VDAC2-43-VDAC2-72#VDAC2-45-VDAC2-72#VDAC2-45-VDAC2-74#CYB5B-30-VDAC2-120#MTX2-176-VDAC2-120#TOMM70-78-VDAC2-120#CYB5R3-156-VDAC2-120#CYB5R3-228-VDAC2-64#NME2-124-VDAC2-120#GK-140-VDAC2-120#GK-140-…	1.11346544750924e-09#1.77450757589718e-06#4.56048160052429e-10#6.56259631372582e-16	1.85540842908719e-06#9.4389255983121e-38#0.000202644321297749#1.48792320206936e-06#7.761844696411e-31#2.14991636150021e-24#7.02294694246415e-12#4.90074287376276e-39#1.97809042115511e-37#3.94336733655664e-12#8.44260636589075e-25#5.49194126180378e-11#3.95458860728331e-08#1.46719380915189e-46#6.56259631372582e-16#1.5110561569328e-07#3.06728309171162e-08#1.18022010483924e-12#2.83254586571249e-06#6.71…
PHGDH	FDFT1	0.00042033	target	533	417	sp|O43175|PHGDH	sp|P37268|FDFT1	PHGDH-33-PHGDH-8#PHGDH-21-FDFT1-358	PHGDH-21-FDFT1-358	7.56759105162595e-09#2.41723064079228e-06	2.41723064079228e-06
NDUFS4	NDUFS3	2.0629e-21	target	175	264	sp|O43181|NDUFS4	sp|O75489|NDUFS3	NDUFS4-95-NDUFS4-98#NDUFS4-95-NDUFS3-259#NDUFS4-73-NDUFA6-121	NDUFS3-259-NDUFS3-56#NDUFS4-95-NDUFS3-259#NDUFS7-136-NDUFS3-217#NDUFS7-55-NDUFS3-217#NDUFS2-362-NDUFS3-259	7.45455141560427e-12#6.0623956508094e-22#6.5835090669095e-10	6.0623956508094e-22#6.0623956508094e-22#2.85721993193472e-10#2.13684954436319e-09#1.26394611666726e-18
NDUFS4	NDUFA6	1.07864e-08	target	175	128	sp|O43181|NDUFS4	sp|P56556|NDUFA6	NDUFS4-95-NDUFS4-98#NDUFS4-95-NDUFS3-259#NDUFS4-73-NDUFA6-121	NDUFS4-73-NDUFA6-121	7.45455141560427e-12#6.0623956508094e-22#6.5835090669095e-10	6.5835090669095e-10
PAPSS1	PHB	0.000195926	target	624	272	sp|O43252|PAPSS1	sp|P35232|PHB	PAPSS1-12-PHB-202	PHB-186-PHB-202#PHB-186-PHB-207#PHB-186-PHB-208#PHB-202-PHB-202#PHB-202-PHB-208#PHB-202-PHB-240#PHB-202-PHB-83#PHB-208-PHB-240#UQCRQ-82-PHB-128#PAPSS1-12-PHB-202#SCO1-218-PHB-202#NDUFC2-114-PHB-202#AIFM1-189-PHB-202#AIFM1-593-PHB-208#CKMT1A-291-PHB-207#CKMT1A-199-PHB-207#MIF-78-PHB-208	5.03178225036379e-07	6.48820248933754e-29#2.88129062522008e-05#9.39574899045105e-38#3.60564484996273e-30#2.52447558607657e-30#3.73347129583299e-30#1.37758927987363e-30#2.57153953308726e-22#5.50907774063912e-12#5.03178225036379e-07#4.86615784250822e-17#2.39170583582652e-16#1.002870182631e-08#1.5836563552078e-28#2.2992840516246e-06#3.80240437059231e-07#2.97820800927289e-25
EMC8	EMC2	1.3045e-32	target	210	297	sp|O43402|EMC8	sp|Q15006|EMC2	EMC8-100-EMC2-136	EMC8-100-EMC2-136	1.47887635428287e-34	1.47887635428287e-34
HTRA2	AK2	3.56971e-12	target	458	239	sp|O43464|HTRA2	sp|P54819|AK2	HTRA2-237-AK2-147#HTRA2-237-CLPB-313	AK2-117-AK2-2#AK2-117-AK2-85#AK2-121-AK2-2#AK2-14-AK2-93#AK2-147-AK2-164#AK2-147-AK2-181#AK2-147-AK2-2#AK2-147-AK2-28#AK2-147-AK2-62#AK2-147-AK2-65#AK2-147-AK2-93#AK2-160-AK2-181#AK2-160-AK2-2#AK2-160-AK2-28#AK2-160-AK2-62#AK2-160-AK2-65#AK2-164-AK2-181#AK2-164-AK2-2#AK2-164-AK2-28#AK2-164-AK2-62#AK2-164-AK2-65#AK2-181-AK2-181#AK2-181-AK2-2#AK2-181-AK2-28#AK2-181-AK2-62#AK2-181-AK2-65#AK2-181-AK2…	1.70177263880357e-14#1.21949174527842e-10	9.59836824294018e-09#9.99344194451751e-10#2.05740735088221e-09#1.40803999147477e-17#1.56843203829013e-12#4.18469091458926e-11#4.48744061062499e-13#4.06009840949339e-12#8.21450611608916e-15#3.85953293217565e-13#7.0396456181426e-08#4.91184380733036e-23#1.44034803295094e-21#1.41875539806233e-28#1.43380051721508e-18#5.06634459905312e-19#3.01305785842922e-24#2.34962020093942e-06#2.75140280445093e-16#1…
HTRA2	CLPB	2.55805e-08	target	458	707	sp|O43464|HTRA2	sp|Q9H078|CLPB	HTRA2-237-AK2-147#HTRA2-237-CLPB-313	CLPB-134-CLPB-313#CLPB-283-CLPB-313#CLPB-283-CLPB-321#CLPB-283-CLPB-325#CLPB-313-CLPB-321#CLPB-313-CLPB-444#CLPB-321-CLPB-685#CLPB-392-CLPB-623#CLPB-441-CLPB-444#CLPB-441-CLPB-480#CLPB-441-CLPB-482#CLPB-444-CLPB-482#CLPB-480-CLPB-480#CLPB-533-CLPB-541#CLPB-538-CLPB-673#CLPB-541-CLPB-658#CLPB-541-CLPB-673#CLPB-658-CLPB-658#CLPB-658-CLPB-673#CLPB-658-CLPB-677#CLPB-658-CLPB-702#CLPB-662-CLPB-677#CLP…	1.70177263880357e-14#1.21949174527842e-10	2.01443039151983e-13#1.37655329316787e-19#2.07707031140589e-17#2.77358030024677e-11#2.62018599487757e-17#9.10412088494434e-06#1.13940997513791e-14#7.29465179173234e-21#3.10886229085388e-41#0.000144075812879185#1.30656094143481e-05#2.50103207642499e-12#1.69132796884065e-05#8.40244278105052e-17#0.00441268786248186#5.3063879348325e-13#3.37411423902228e-18#1.59625731485368e-07#5.40471363230653e-21#0.…
EPB41L2	CADM1	1.79463e-11	target	1005	442	sp|O43491|EPB41L2	sp|Q9BY67|CADM1	EPB41L2-13-EPB41L2-26#EPB41L2-13-EPB41L2-28#EPB41L2-135-EPB41L2-140#EPB41L2-135-EPB41L2-144#EPB41L2-140-EPB41L2-147#EPB41L2-171-EPB41L2-178#EPB41L2-176-EPB41L2-184#EPB41L2-178-EPB41L2-191#EPB41L2-184-EPB41L2-195#EPB41L2-191-EPB41L2-195#EPB41L2-195-EPB41L2-206#EPB41L2-24-EPB41L2-28#EPB41L2-700-EPB41L2-712#EPB41L2-374-CADM1-437	EPB41L2-374-CADM1-437	1.06988969166855e-43#8.00757860201484e-46#0.00297553131731964#1.3539812385835e-16#0.00691424127676082#5.36529746807174e-15#7.82804479295449e-08#1.9015366337527e-20#2.77150379842536e-24#1.0943438465931e-15#9.30884419332963e-21#2.05004600755004e-12#6.78490486909806e-08#9.18605856397354e-14	9.18605856397354e-14
LAMTOR5	LAMTOR4	8.29069e-12	target	91	99	sp|O43504|LAMTOR5	sp|Q0VGL1|LAMTOR4	LAMTOR5-88-LAMTOR4-64	LAMTOR5-88-LAMTOR4-64	8.45902064958525e-13	8.45902064958525e-13
TIMM44	CS	5.42688e-19	target	452	711	sp|O43615|TIMM44	sp|O75390|CS	TIMM44-105-TIMM44-121#TIMM44-105-TIMM44-130#TIMM44-105-TIMM44-138#TIMM44-105-TIMM44-146#TIMM44-105-TIMM44-154#TIMM44-105-TIMM44-157#TIMM44-105-TIMM44-169#TIMM44-105-TIMM44-187#TIMM44-105-TIMM44-312#TIMM44-105-TIMM44-405#TIMM44-105-TIMM44-73#TIMM44-121-TIMM44-138#TIMM44-121-TIMM44-146#TIMM44-121-TIMM44-157#TIMM44-121-TIMM44-187#TIMM44-121-TIMM44-312#TIMM44-130-TIMM44-146#TIMM44-130-TIMM44-154#TIMM…	CS-103-CS-321#CS-103-CS-366#CS-321-CS-366#CS-321-CS-375#CS-321-CS-382#CS-450-CS-464#CS-450-CS-76#CS-464-CS-76#TIMM44-138-CS-321	7.71294222716701e-38#8.42408303179326e-12#1.13499861908965e-20#1.8992840864962e-13#2.24114534725714e-16#1.69963603811452e-26#4.14449485758284e-10#4.06965610073443e-15#2.64627850151448e-06#6.05991783360778e-14#5.82320290211947e-07#1.75000156063184e-17#9.49641423434552e-21#1.92506832410295e-27#2.27413129352688e-14#9.1171278353432e-09#1.00562428481856e-26#2.38233867213246e-10#5.51527412867907e-24#3.…	1.75954273345557e-06#4.18917251537161e-26#1.52028781700842e-10#3.33034783273402e-20#2.33610549795939e-12#0.00102327000803776#1.27705166212372e-09#2.5903400490747e-10#1.79564302612771e-18
TIMM44	PMPCB	1.46627e-06	target	452	489	sp|O43615|TIMM44	sp|O75439|PMPCB	TIMM44-105-TIMM44-121#TIMM44-105-TIMM44-130#TIMM44-105-TIMM44-138#TIMM44-105-TIMM44-146#TIMM44-105-TIMM44-154#TIMM44-105-TIMM44-157#TIMM44-105-TIMM44-169#TIMM44-105-TIMM44-187#TIMM44-105-TIMM44-312#TIMM44-105-TIMM44-405#TIMM44-105-TIMM44-73#TIMM44-121-TIMM44-138#TIMM44-121-TIMM44-146#TIMM44-121-TIMM44-157#TIMM44-121-TIMM44-187#TIMM44-121-TIMM44-312#TIMM44-130-TIMM44-146#TIMM44-130-TIMM44-154#TIMM…	PMPCB-219-PMPCB-224#PMPCB-456-PMPCB-472#TIMM44-121-PMPCB-219#ABCB7-656-PMPCB-219	7.71294222716701e-38#8.42408303179326e-12#1.13499861908965e-20#1.8992840864962e-13#2.24114534725714e-16#1.69963603811452e-26#4.14449485758284e-10#4.06965610073443e-15#2.64627850151448e-06#6.05991783360778e-14#5.82320290211947e-07#1.75000156063184e-17#9.49641423434552e-21#1.92506832410295e-27#2.27413129352688e-14#9.1171278353432e-09#1.00562428481856e-26#2.38233867213246e-10#5.51527412867907e-24#3.…	6.56498635398246e-16#8.00150979428467e-12#2.20748322882628e-07#8.52050675672877e-09
TIMM44	SLC25A5	1.29463e-16	target	452	298	sp|O43615|TIMM44	sp|P05141|SLC25A5	TIMM44-105-TIMM44-121#TIMM44-105-TIMM44-130#TIMM44-105-TIMM44-138#TIMM44-105-TIMM44-146#TIMM44-105-TIMM44-154#TIMM44-105-TIMM44-157#TIMM44-105-TIMM44-169#TIMM44-105-TIMM44-187#TIMM44-105-TIMM44-312#TIMM44-105-TIMM44-405#TIMM44-105-TIMM44-73#TIMM44-121-TIMM44-138#TIMM44-121-TIMM44-146#TIMM44-121-TIMM44-157#TIMM44-121-TIMM44-187#TIMM44-121-TIMM44-312#TIMM44-130-TIMM44-146#TIMM44-130-TIMM44-154#TIMM…	SLC25A5-92-SLC25A5-96#SLC25A5-92-SLC25A5-105#SLC25A5-92-SLC25A5-23#SLC25A5-272-SLC25A5-147#SLC25A5-272-SLC25A5-166#SLC25A5-272-SLC25A5-43#SLC25A5-33-SLC25A5-147#SLC25A5-33-SLC25A5-23#SLC25A5-33-SLC25A5-49#SLC25A5-63-SLC25A5-147#SLC25A5-96-SLC25A5-199#SLC25A5-147-SLC25A5-163#SLC25A5-147-SLC25A5-166#SLC25A5-147-SLC25A5-23#SLC25A5-147-SLC25A5-245#SLC25A5-147-SLC25A5-43#SLC25A5-166-SLC25A5-43#SLC25A5…	7.71294222716701e-38#8.42408303179326e-12#1.13499861908965e-20#1.8992840864962e-13#2.24114534725714e-16#1.69963603811452e-26#4.14449485758284e-10#4.06965610073443e-15#2.64627850151448e-06#6.05991783360778e-14#5.82320290211947e-07#1.75000156063184e-17#9.49641423434552e-21#1.92506832410295e-27#2.27413129352688e-14#9.1171278353432e-09#1.00562428481856e-26#2.38233867213246e-10#5.51527412867907e-24#3.…	3.40988711913992e-38#4.74169035589171e-10#2.24595795598014e-22#1.99198614153922e-28#8.56948550166628e-12#3.48893911440049e-33#1.19386889642218e-28#5.8613806768298e-27#7.20944185362524e-07#6.82281410576516e-21#9.66610240018106e-28#9.68969905084914e-42#2.23253188828391e-12#5.99298226315817e-34#4.26250094080522e-47#1.43046861784695e-63#4.96833641048297e-15#1.86900724588886e-15#8.17052042955033e-09#3…
TIMM44	ATP5F1B	6.53322e-16	target	452	529	sp|O43615|TIMM44	sp|P06576|ATP5F1B	TIMM44-105-TIMM44-121#TIMM44-105-TIMM44-130#TIMM44-105-TIMM44-138#TIMM44-105-TIMM44-146#TIMM44-105-TIMM44-154#TIMM44-105-TIMM44-157#TIMM44-105-TIMM44-169#TIMM44-105-TIMM44-187#TIMM44-105-TIMM44-312#TIMM44-105-TIMM44-405#TIMM44-105-TIMM44-73#TIMM44-121-TIMM44-138#TIMM44-121-TIMM44-146#TIMM44-121-TIMM44-157#TIMM44-121-TIMM44-187#TIMM44-121-TIMM44-312#TIMM44-130-TIMM44-146#TIMM44-130-TIMM44-154#TIMM…	ATP5F1B-124-ATP5F1B-124#ATP5F1B-124-ATP5F1B-133#ATP5F1B-124-ATP5F1B-159#ATP5F1B-124-ATP5F1B-201#ATP5F1B-124-ATP5F1B-350#ATP5F1B-124-ATP5F1B-522#ATP5F1B-133-ATP5F1B-133#ATP5F1B-133-ATP5F1B-159#ATP5F1B-133-ATP5F1B-201#ATP5F1B-159-ATP5F1B-159#ATP5F1B-159-ATP5F1B-201#ATP5F1B-159-ATP5F1B-259#ATP5F1B-159-ATP5F1B-264#ATP5F1B-159-ATP5F1B-350#ATP5F1B-198-ATP5F1B-264#ATP5F1B-198-ATP5F1B-350#ATP5F1B-198-ATP…	7.71294222716701e-38#8.42408303179326e-12#1.13499861908965e-20#1.8992840864962e-13#2.24114534725714e-16#1.69963603811452e-26#4.14449485758284e-10#4.06965610073443e-15#2.64627850151448e-06#6.05991783360778e-14#5.82320290211947e-07#1.75000156063184e-17#9.49641423434552e-21#1.92506832410295e-27#2.27413129352688e-14#9.1171278353432e-09#1.00562428481856e-26#2.38233867213246e-10#5.51527412867907e-24#3.…	9.30845905582186e-37#1.36987497298734e-33#1.4516980264593e-32#7.74738512627732e-41#9.37861308991286e-07#2.51442650343892e-13#1.75870353989287e-22#7.49470405089182e-38#4.14128270858537e-46#1.24145899287782e-35#4.09987721728181e-10#1.22663758081263e-33#1.08348861336694e-09#1.18540620547023e-06#4.36643306670288e-18#3.2216012181841e-07#2.42717905010808e-07#9.48747316107425e-40#1.06028580059575e-08#4.…
TIMM44	COX5B	4.6789e-14	target	452	129	sp|O43615|TIMM44	sp|P10606|COX5B	TIMM44-105-TIMM44-121#TIMM44-105-TIMM44-130#TIMM44-105-TIMM44-138#TIMM44-105-TIMM44-146#TIMM44-105-TIMM44-154#TIMM44-105-TIMM44-157#TIMM44-105-TIMM44-169#TIMM44-105-TIMM44-187#TIMM44-105-TIMM44-312#TIMM44-105-TIMM44-405#TIMM44-105-TIMM44-73#TIMM44-121-TIMM44-138#TIMM44-121-TIMM44-146#TIMM44-121-TIMM44-157#TIMM44-121-TIMM44-187#TIMM44-121-TIMM44-312#TIMM44-130-TIMM44-146#TIMM44-130-TIMM44-154#TIMM…	COX5B-121-COX5B-56#COX5B-121-COX5B-57#COX5B-121-COX5B-68#COX5B-56-COX5B-68#COX5B-56-COX5B-86#COX5B-57-COX5B-86#TIMM44-105-COX5B-57#TIMM44-138-COX5B-57#CS-103-COX5B-57#CS-321-COX5B-57#CS-43-COX5B-57#GOT2-150-COX5B-57#ATP5F1B-124-COX5B-57#ATP5F1B-198-COX5B-57#DLD-159-COX5B-121#DLD-277-COX5B-57	7.71294222716701e-38#8.42408303179326e-12#1.13499861908965e-20#1.8992840864962e-13#2.24114534725714e-16#1.69963603811452e-26#4.14449485758284e-10#4.06965610073443e-15#2.64627850151448e-06#6.05991783360778e-14#5.82320290211947e-07#1.75000156063184e-17#9.49641423434552e-21#1.92506832410295e-27#2.27413129352688e-14#9.1171278353432e-09#1.00562428481856e-26#2.38233867213246e-10#5.51527412867907e-24#3.…	0.00448865719340331#1.06242415285909e-12#1.40833521959184e-13#2.59539117445182e-05#0.00459330920704331#1.80221793693388e-24#3.20845105177432e-09#7.02917188301716e-14#1.5781377642108e-16#4.94337698111173e-08#5.91522571914933e-21#8.66624405940325e-09#9.40971755632068e-36#4.69488173779825e-18#7.63557116436136e-10#1.61768605786021e-08
TIMM44	HSPD1	1.03829e-25	target	452	573	sp|O43615|TIMM44	sp|P10809|HSPD1	TIMM44-105-TIMM44-121#TIMM44-105-TIMM44-130#TIMM44-105-TIMM44-138#TIMM44-105-TIMM44-146#TIMM44-105-TIMM44-154#TIMM44-105-TIMM44-157#TIMM44-105-TIMM44-169#TIMM44-105-TIMM44-187#TIMM44-105-TIMM44-312#TIMM44-105-TIMM44-405#TIMM44-105-TIMM44-73#TIMM44-121-TIMM44-138#TIMM44-121-TIMM44-146#TIMM44-121-TIMM44-157#TIMM44-121-TIMM44-187#TIMM44-121-TIMM44-312#TIMM44-130-TIMM44-146#TIMM44-130-TIMM44-154#TIMM…	HSPD1-125-HSPD1-125#HSPD1-125-HSPD1-130#HSPD1-125-HSPD1-133#HSPD1-125-HSPD1-191#HSPD1-125-HSPD1-196#HSPD1-125-HSPD1-233#HSPD1-125-HSPD1-292#HSPD1-125-HSPD1-301#HSPD1-125-HSPD1-352#HSPD1-125-HSPD1-369#HSPD1-125-HSPD1-417#HSPD1-125-HSPD1-418#HSPD1-125-HSPD1-469#HSPD1-125-HSPD1-473#HSPD1-125-HSPD1-481#HSPD1-125-HSPD1-523#HSPD1-125-HSPD1-58#HSPD1-125-HSPD1-72#HSPD1-125-HSPD1-75#HSPD1-125-HSPD1-82#HSP…	7.71294222716701e-38#8.42408303179326e-12#1.13499861908965e-20#1.8992840864962e-13#2.24114534725714e-16#1.69963603811452e-26#4.14449485758284e-10#4.06965610073443e-15#2.64627850151448e-06#6.05991783360778e-14#5.82320290211947e-07#1.75000156063184e-17#9.49641423434552e-21#1.92506832410295e-27#2.27413129352688e-14#9.1171278353432e-09#1.00562428481856e-26#2.38233867213246e-10#5.51527412867907e-24#3.…	4.04913346425445e-22#9.82190168599794e-05#1.96490647583391e-24#3.57607121707459e-23#2.32360752438921e-11#8.96451682760166e-11#1.50259713686508e-06#2.34649229074915e-19#1.82077776459422e-18#2.83254586571249e-06#7.14346466736384e-13#1.37780239549138e-21#3.33414058332719e-14#7.06059618206283e-31#5.41431030988517e-26#8.29886138861072e-22#1.04781412037481e-11#2.06987852786238e-20#5.36170769531995e-20#…
TIMM44	ATP5F1A	8.98244e-12	target	452	553	sp|O43615|TIMM44	sp|P25705|ATP5F1A	TIMM44-105-TIMM44-121#TIMM44-105-TIMM44-130#TIMM44-105-TIMM44-138#TIMM44-105-TIMM44-146#TIMM44-105-TIMM44-154#TIMM44-105-TIMM44-157#TIMM44-105-TIMM44-169#TIMM44-105-TIMM44-187#TIMM44-105-TIMM44-312#TIMM44-105-TIMM44-405#TIMM44-105-TIMM44-73#TIMM44-121-TIMM44-138#TIMM44-121-TIMM44-146#TIMM44-121-TIMM44-157#TIMM44-121-TIMM44-187#TIMM44-121-TIMM44-312#TIMM44-130-TIMM44-146#TIMM44-130-TIMM44-154#TIMM…	ATP5F1A-132-ATP5F1A-175#ATP5F1A-161-ATP5F1A-167#ATP5F1A-161-ATP5F1A-175#ATP5F1A-161-ATP5F1A-239#ATP5F1A-161-ATP5F1A-261#ATP5F1A-161-ATP5F1A-305#ATP5F1A-161-ATP5F1A-531#ATP5F1A-167-ATP5F1A-167#ATP5F1A-167-ATP5F1A-175#ATP5F1A-167-ATP5F1A-305#ATP5F1A-167-ATP5F1A-531#ATP5F1A-167-ATP5F1A-539#ATP5F1A-239-ATP5F1A-305#ATP5F1A-239-ATP5F1A-531#ATP5F1A-261-ATP5F1A-531#ATP5F1A-427-ATP5F1A-427#ATP5F1A-427-ATP…	7.71294222716701e-38#8.42408303179326e-12#1.13499861908965e-20#1.8992840864962e-13#2.24114534725714e-16#1.69963603811452e-26#4.14449485758284e-10#4.06965610073443e-15#2.64627850151448e-06#6.05991783360778e-14#5.82320290211947e-07#1.75000156063184e-17#9.49641423434552e-21#1.92506832410295e-27#2.27413129352688e-14#9.1171278353432e-09#1.00562428481856e-26#2.38233867213246e-10#5.51527412867907e-24#3.…	4.01424491935597e-05#4.48744061062499e-13#2.4510784150327e-07#7.17306972991435e-11#1.87743150756001e-12#1.09484757137778e-21#6.83300377229714e-23#2.43530791651021e-21#1.10980805263137e-25#5.6226230344202e-34#1.25090473980962e-17#1.21825493698806e-12#3.01423260291555e-16#2.09560270407909e-19#2.0024919111583e-07#1.15589181955734e-24#1.44712091275436e-35#4.02076759631018e-10#1.28262447135633e-06#8.5…
TIMM44	PRDX5	8.70661e-09	target	452	214	sp|O43615|TIMM44	sp|P30044|PRDX5	TIMM44-105-TIMM44-121#TIMM44-105-TIMM44-130#TIMM44-105-TIMM44-138#TIMM44-105-TIMM44-146#TIMM44-105-TIMM44-154#TIMM44-105-TIMM44-157#TIMM44-105-TIMM44-169#TIMM44-105-TIMM44-187#TIMM44-105-TIMM44-312#TIMM44-105-TIMM44-405#TIMM44-105-TIMM44-73#TIMM44-121-TIMM44-138#TIMM44-121-TIMM44-146#TIMM44-121-TIMM44-157#TIMM44-121-TIMM44-187#TIMM44-121-TIMM44-312#TIMM44-130-TIMM44-146#TIMM44-130-TIMM44-154#TIMM…	PRDX5-116-PRDX5-146#TIMM44-157-PRDX5-142#ATP5F1B-133-PRDX5-142#HSPD1-133-PRDX5-116#HSPD1-133-PRDX5-142#HSPD1-133-PRDX5-146#HSPD1-133-PRDX5-83#HSPD1-352-PRDX5-142#HSPD1-75-PRDX5-142#ATP5F1A-531-PRDX5-116#ATP5F1A-531-PRDX5-142#ATP5F1A-531-PRDX5-146#ATP5F1A-531-PRDX5-83#ATP5F1A-539-PRDX5-142	7.71294222716701e-38#8.42408303179326e-12#1.13499861908965e-20#1.8992840864962e-13#2.24114534725714e-16#1.69963603811452e-26#4.14449485758284e-10#4.06965610073443e-15#2.64627850151448e-06#6.05991783360778e-14#5.82320290211947e-07#1.75000156063184e-17#9.49641423434552e-21#1.92506832410295e-27#2.27413129352688e-14#9.1171278353432e-09#1.00562428481856e-26#2.38233867213246e-10#5.51527412867907e-24#3.…	1.74587785812694e-11#3.04187493901336e-09#1.1801455521794e-07#2.48935003994706e-08#1.78712639720886e-09#7.36579860745991e-07#9.67891545279228e-16#1.85540842908719e-06#1.5110561569328e-07#8.74906234225223e-16#1.50458911551406e-12#1.1801455521794e-07#3.9573235305944e-23#1.5110561569328e-07
TIMM44	ALDH1B1	7.32593e-08	target	452	517	sp|O43615|TIMM44	sp|P30837|ALDH1B1	TIMM44-105-TIMM44-121#TIMM44-105-TIMM44-130#TIMM44-105-TIMM44-138#TIMM44-105-TIMM44-146#TIMM44-105-TIMM44-154#TIMM44-105-TIMM44-157#TIMM44-105-TIMM44-169#TIMM44-105-TIMM44-187#TIMM44-105-TIMM44-312#TIMM44-105-TIMM44-405#TIMM44-105-TIMM44-73#TIMM44-121-TIMM44-138#TIMM44-121-TIMM44-146#TIMM44-121-TIMM44-157#TIMM44-121-TIMM44-187#TIMM44-121-TIMM44-312#TIMM44-130-TIMM44-146#TIMM44-130-TIMM44-154#TIMM…	ALDH1B1-81-ALDH1B1-399#ALDH1B1-81-ALDH1B1-414#ALDH1B1-272-ALDH1B1-272#ALDH1B1-272-ALDH1B1-280#ALDH1B1-342-ALDH1B1-383#ALDH1B1-342-ALDH1B1-414#ALDH1B1-347-ALDH1B1-379#ALDH1B1-347-ALDH1B1-383#ALDH1B1-347-ALDH1B1-399#ALDH1B1-347-ALDH1B1-414#ALDH1B1-347-ALDH1B1-511#ALDH1B1-364-ALDH1B1-379#ALDH1B1-364-ALDH1B1-383#ALDH1B1-364-ALDH1B1-414#ALDH1B1-364-ALDH1B1-429#ALDH1B1-379-ALDH1B1-399#ALDH1B1-379-ALDH1…	7.71294222716701e-38#8.42408303179326e-12#1.13499861908965e-20#1.8992840864962e-13#2.24114534725714e-16#1.69963603811452e-26#4.14449485758284e-10#4.06965610073443e-15#2.64627850151448e-06#6.05991783360778e-14#5.82320290211947e-07#1.75000156063184e-17#9.49641423434552e-21#1.92506832410295e-27#2.27413129352688e-14#9.1171278353432e-09#1.00562428481856e-26#2.38233867213246e-10#5.51527412867907e-24#3.…	1.0590536894507e-07#1.20709967713711e-08#2.1474961454669e-14#0.00397748584384991#1.86505392851369e-09#5.74011036475032e-07#8.04400755060628e-39#2.4262348926768e-19#6.81628813676659e-53#6.01368730349073e-16#0.00138838129835984#2.99959797663751e-42#5.1885337550873e-10#1.05881772187405e-10#3.39241566190558e-23#3.96567830851625e-19#3.26362325195152e-07#1.64737146221007e-20#1.92140343843515e-07#1.2201…
TIMM44	UQCRC1	2.75271e-08	target	452	480	sp|O43615|TIMM44	sp|P31930|UQCRC1	TIMM44-105-TIMM44-121#TIMM44-105-TIMM44-130#TIMM44-105-TIMM44-138#TIMM44-105-TIMM44-146#TIMM44-105-TIMM44-154#TIMM44-105-TIMM44-157#TIMM44-105-TIMM44-169#TIMM44-105-TIMM44-187#TIMM44-105-TIMM44-312#TIMM44-105-TIMM44-405#TIMM44-105-TIMM44-73#TIMM44-121-TIMM44-138#TIMM44-121-TIMM44-146#TIMM44-121-TIMM44-157#TIMM44-121-TIMM44-187#TIMM44-121-TIMM44-312#TIMM44-130-TIMM44-146#TIMM44-130-TIMM44-154#TIMM…	TIMM44-169-UQCRC1-102#CS-43-UQCRC1-102#GLUD1-191-UQCRC1-102#ATP5F1B-133-UQCRC1-102#DLD-159-UQCRC1-102#HSPD1-133-UQCRC1-102#HSPD1-191-UQCRC1-102#HSPD1-205-UQCRC1-102#HSPD1-205-UQCRC1-138#HSPD1-364-UQCRC1-102#HSPD1-91-UQCRC1-102#HSPD1-96-UQCRC1-102#ETFA-226-UQCRC1-102#ATP5F1A-167-UQCRC1-102#ATP5F1A-498-UQCRC1-102#ATP5F1A-531-UQCRC1-102#PRDX3-248-UQCRC1-111#PRDX3-248-UQCRC1-138#PRDX3-253-UQCRC1-102#…	7.71294222716701e-38#8.42408303179326e-12#1.13499861908965e-20#1.8992840864962e-13#2.24114534725714e-16#1.69963603811452e-26#4.14449485758284e-10#4.06965610073443e-15#2.64627850151448e-06#6.05991783360778e-14#5.82320290211947e-07#1.75000156063184e-17#9.49641423434552e-21#1.92506832410295e-27#2.27413129352688e-14#9.1171278353432e-09#1.00562428481856e-26#2.38233867213246e-10#5.51527412867907e-24#3.…	2.98688408274436e-09#6.55480440766217e-15#4.17992354885625e-13#8.19567800300936e-08#1.40260509273702e-15#5.81440341049185e-11#8.08754815510935e-10#1.20973385883488e-11#4.58071172384328e-15#1.05979919045956e-15#3.04187493901336e-09#1.81007771592137e-10#3.06728309171162e-08#2.42478795084951e-11#2.99974449850342e-08#1.84804510017332e-15#1.49477649220999e-22#1.67252645030582e-12#1.56262240750642e-12#…
TIMM44	HSPA9	1.53699e-64	target	452	679	sp|O43615|TIMM44	sp|P38646|HSPA9	TIMM44-105-TIMM44-121#TIMM44-105-TIMM44-130#TIMM44-105-TIMM44-138#TIMM44-105-TIMM44-146#TIMM44-105-TIMM44-154#TIMM44-105-TIMM44-157#TIMM44-105-TIMM44-169#TIMM44-105-TIMM44-187#TIMM44-105-TIMM44-312#TIMM44-105-TIMM44-405#TIMM44-105-TIMM44-73#TIMM44-121-TIMM44-138#TIMM44-121-TIMM44-146#TIMM44-121-TIMM44-157#TIMM44-121-TIMM44-187#TIMM44-121-TIMM44-312#TIMM44-130-TIMM44-146#TIMM44-130-TIMM44-154#TIMM…	HSPA9-106-HSPA9-121#HSPA9-106-HSPA9-135#HSPA9-106-HSPA9-138#HSPA9-106-HSPA9-291#HSPA9-106-HSPA9-300#HSPA9-106-HSPA9-314#HSPA9-106-HSPA9-316#HSPA9-106-HSPA9-394#HSPA9-106-HSPA9-76#HSPA9-121-HSPA9-138#HSPA9-135-HSPA9-138#HSPA9-135-HSPA9-206#HSPA9-135-HSPA9-288#HSPA9-135-HSPA9-300#HSPA9-135-HSPA9-368#HSPA9-135-HSPA9-394#HSPA9-135-HSPA9-467#HSPA9-135-HSPA9-563#HSPA9-135-HSPA9-610#HSPA9-135-HSPA9-612#…	7.71294222716701e-38#8.42408303179326e-12#1.13499861908965e-20#1.8992840864962e-13#2.24114534725714e-16#1.69963603811452e-26#4.14449485758284e-10#4.06965610073443e-15#2.64627850151448e-06#6.05991783360778e-14#5.82320290211947e-07#1.75000156063184e-17#9.49641423434552e-21#1.92506832410295e-27#2.27413129352688e-14#9.1171278353432e-09#1.00562428481856e-26#2.38233867213246e-10#5.51527412867907e-24#3.…	3.85895799980378e-24#1.45652430925689e-15#1.21224125946231e-06#1.33002808742521e-09#1.34830052159303e-15#3.68423722241699e-14#6.14295307798687e-09#1.21133320993843e-10#9.26762368273652e-16#3.51606405293213e-18#1.26066338965423e-27#4.13230064563789e-11#1.02477768284324e-10#2.46055519907662e-22#1.40065137651723e-17#5.37665301419125e-13#9.09896943498142e-05#1.28574924714821e-18#1.18427838586277e-19#…
TIMM44	MDH2	5.20004e-18	target	452	338	sp|O43615|TIMM44	sp|P40926|MDH2	TIMM44-105-TIMM44-121#TIMM44-105-TIMM44-130#TIMM44-105-TIMM44-138#TIMM44-105-TIMM44-146#TIMM44-105-TIMM44-154#TIMM44-105-TIMM44-157#TIMM44-105-TIMM44-169#TIMM44-105-TIMM44-187#TIMM44-105-TIMM44-312#TIMM44-105-TIMM44-405#TIMM44-105-TIMM44-73#TIMM44-121-TIMM44-138#TIMM44-121-TIMM44-146#TIMM44-121-TIMM44-157#TIMM44-121-TIMM44-187#TIMM44-121-TIMM44-312#TIMM44-130-TIMM44-146#TIMM44-130-TIMM44-154#TIMM…	MDH2-105-MDH2-105#MDH2-105-MDH2-239#MDH2-105-MDH2-241#MDH2-105-MDH2-296#MDH2-105-MDH2-301#MDH2-105-MDH2-307#MDH2-105-MDH2-314#MDH2-105-MDH2-329#MDH2-105-MDH2-78#MDH2-105-MDH2-91#MDH2-157-MDH2-185#MDH2-157-MDH2-203#MDH2-157-MDH2-215#MDH2-157-MDH2-239#MDH2-157-MDH2-241#MDH2-157-MDH2-296#MDH2-157-MDH2-307#MDH2-157-MDH2-314#MDH2-157-MDH2-324#MDH2-157-MDH2-45#MDH2-157-MDH2-78#MDH2-157-MDH2-91#MDH2-185…	7.71294222716701e-38#8.42408303179326e-12#1.13499861908965e-20#1.8992840864962e-13#2.24114534725714e-16#1.69963603811452e-26#4.14449485758284e-10#4.06965610073443e-15#2.64627850151448e-06#6.05991783360778e-14#5.82320290211947e-07#1.75000156063184e-17#9.49641423434552e-21#1.92506832410295e-27#2.27413129352688e-14#9.1171278353432e-09#1.00562428481856e-26#2.38233867213246e-10#5.51527412867907e-24#3.…	2.4359300881049e-08#3.3988022016478e-07#4.06413306091267e-08#7.15396807929367e-12#1.18540620547023e-06#9.37861308991286e-07#4.43640933220989e-07#1.18540620547023e-06#1.18277243900719e-11#7.36579860745991e-07#5.38404956836187e-16#7.39291187849192e-21#2.901205676285e-26#7.86890700177911e-23#3.88804453648202e-18#1.55974874374372e-12#4.93693203315413e-13#1.72058562166237e-17#3.12506488689998e-14#4.44…
TIMM44	C1QBP	1.92183e-13	target	452	282	sp|O43615|TIMM44	sp|Q07021|C1QBP	TIMM44-105-TIMM44-121#TIMM44-105-TIMM44-130#TIMM44-105-TIMM44-138#TIMM44-105-TIMM44-146#TIMM44-105-TIMM44-154#TIMM44-105-TIMM44-157#TIMM44-105-TIMM44-169#TIMM44-105-TIMM44-187#TIMM44-105-TIMM44-312#TIMM44-105-TIMM44-405#TIMM44-105-TIMM44-73#TIMM44-121-TIMM44-138#TIMM44-121-TIMM44-146#TIMM44-121-TIMM44-157#TIMM44-121-TIMM44-187#TIMM44-121-TIMM44-312#TIMM44-130-TIMM44-146#TIMM44-130-TIMM44-154#TIMM…	C1QBP-100-C1QBP-91#C1QBP-104-C1QBP-123#C1QBP-119-C1QBP-123#C1QBP-123-C1QBP-91#C1QBP-179-C1QBP-91#C1QBP-280-C1QBP-91#C1QBP-91-C1QBP-91#NDUFAB1-97-C1QBP-280#BCAT2-111-C1QBP-123#TIMM44-138-C1QBP-280#TIMM44-157-C1QBP-123#TIMM44-157-C1QBP-179#TIMM44-165-C1QBP-123#TIMM44-169-C1QBP-123#CS-321-C1QBP-123#CS-321-C1QBP-91#ECI2-55-C1QBP-123#ATP5H-109-C1QBP-123#ATP5H-63-C1QBP-123#ATP5H-73-C1QBP-123#ATP5H-85-C…	7.71294222716701e-38#8.42408303179326e-12#1.13499861908965e-20#1.8992840864962e-13#2.24114534725714e-16#1.69963603811452e-26#4.14449485758284e-10#4.06965610073443e-15#2.64627850151448e-06#6.05991783360778e-14#5.82320290211947e-07#1.75000156063184e-17#9.49641423434552e-21#1.92506832410295e-27#2.27413129352688e-14#9.1171278353432e-09#1.00562428481856e-26#2.38233867213246e-10#5.51527412867907e-24#3.…	6.42877566967686e-09#0.00033727269536889#3.61519218134064e-05#0.000719569423558664#0.00113207053785051#0.00197702267889846#5.17052756512666e-09#7.90199064263527e-10#2.10739550771817e-08#1.18540620547023e-06#2.18125571072025e-07#1.15933251985857e-06#5.74011036475032e-07#1.54666812686219e-07#1.02080068940894e-09#5.26660979220404e-11#4.43640933220989e-07#4.43640933220989e-07#4.43640933220989e-07#1.7…
TIMM44	TIMM50	6.51481e-20	target	452	353	sp|O43615|TIMM44	sp|Q3ZCQ8|TIMM50	TIMM44-105-TIMM44-121#TIMM44-105-TIMM44-130#TIMM44-105-TIMM44-138#TIMM44-105-TIMM44-146#TIMM44-105-TIMM44-154#TIMM44-105-TIMM44-157#TIMM44-105-TIMM44-169#TIMM44-105-TIMM44-187#TIMM44-105-TIMM44-312#TIMM44-105-TIMM44-405#TIMM44-105-TIMM44-73#TIMM44-121-TIMM44-138#TIMM44-121-TIMM44-146#TIMM44-121-TIMM44-157#TIMM44-121-TIMM44-187#TIMM44-121-TIMM44-312#TIMM44-130-TIMM44-146#TIMM44-130-TIMM44-154#TIMM…	TIMM50-120-TIMM50-334#TIMM50-250-TIMM50-312#TIMM50-250-TIMM50-331#TIMM50-250-TIMM50-334#TIMM50-312-TIMM50-331#TIMM50-312-TIMM50-334#TIMM50-47-TIMM50-47#TIMM44-138-TIMM50-47#SCO2-196-TIMM50-331#SCO2-196-TIMM50-334#TIMM17B-157-TIMM50-334#SLC25A5-33-TIMM50-47#SLC25A5-105-TIMM50-250#SLC25A5-43-TIMM50-47#HSPD1-473-TIMM50-47#HSPD1-91-TIMM50-47#SLC25A6-43-TIMM50-47#CKMT1A-291-TIMM50-331#COX4I1-60-TIMM50…	7.71294222716701e-38#8.42408303179326e-12#1.13499861908965e-20#1.8992840864962e-13#2.24114534725714e-16#1.69963603811452e-26#4.14449485758284e-10#4.06965610073443e-15#2.64627850151448e-06#6.05991783360778e-14#5.82320290211947e-07#1.75000156063184e-17#9.49641423434552e-21#1.92506832410295e-27#2.27413129352688e-14#9.1171278353432e-09#1.00562428481856e-26#2.38233867213246e-10#5.51527412867907e-24#3.…	0.000120521963042629#3.92951696683931e-09#1.28256453824252e-14#4.72046732767378e-23#8.80746093243707e-26#6.86058805160116e-46#7.80369418665656e-49#2.56181784258751e-20#2.67542215959934e-13#1.15563238044531e-16#1.75832379840197e-09#8.29182357888241e-14#8.96278446277608e-19#3.66758340525294e-32#6.34656227719547e-12#1.03124542990489e-08#3.22842507413688e-30#4.66566495483029e-08#9.18605856397354e-14#…
TIMM44	ATAD1	3.24241e-07	target	452	361	sp|O43615|TIMM44	sp|Q8NBU5|ATAD1	TIMM44-105-TIMM44-121#TIMM44-105-TIMM44-130#TIMM44-105-TIMM44-138#TIMM44-105-TIMM44-146#TIMM44-105-TIMM44-154#TIMM44-105-TIMM44-157#TIMM44-105-TIMM44-169#TIMM44-105-TIMM44-187#TIMM44-105-TIMM44-312#TIMM44-105-TIMM44-405#TIMM44-105-TIMM44-73#TIMM44-121-TIMM44-138#TIMM44-121-TIMM44-146#TIMM44-121-TIMM44-157#TIMM44-121-TIMM44-187#TIMM44-121-TIMM44-312#TIMM44-130-TIMM44-146#TIMM44-130-TIMM44-154#TIMM…	ATAD1-112-ATAD1-114#ATAD1-112-ATAD1-148#ATAD1-127-ATAD1-144#ATAD1-144-ATAD1-263#ATAD1-144-ATAD1-274#ATAD1-144-ATAD1-300#ATAD1-148-ATAD1-274#ATAD1-148-ATAD1-57#ATAD1-148-ATAD1-60#ATAD1-148-ATAD1-65#ATAD1-165-ATAD1-48#ATAD1-165-ATAD1-53#ATAD1-263-ATAD1-263#ATAD1-263-ATAD1-270#ATAD1-263-ATAD1-274#ATAD1-274-ATAD1-300#ATAD1-48-ATAD1-48#ATAD1-48-ATAD1-53#ATAD1-53-ATAD1-60#TIMM44-105-ATAD1-114#TOMM70-17…	7.71294222716701e-38#8.42408303179326e-12#1.13499861908965e-20#1.8992840864962e-13#2.24114534725714e-16#1.69963603811452e-26#4.14449485758284e-10#4.06965610073443e-15#2.64627850151448e-06#6.05991783360778e-14#5.82320290211947e-07#1.75000156063184e-17#9.49641423434552e-21#1.92506832410295e-27#2.27413129352688e-14#9.1171278353432e-09#1.00562428481856e-26#2.38233867213246e-10#5.51527412867907e-24#3.…	5.82320290211947e-07#2.76630507125141e-10#4.58977076369389e-25#6.23879140090611e-37#4.35278424638126e-13#1.2388867967972e-08#3.83693167787326e-31#4.7182836675734e-07#6.64145462243257e-13#0.00638437955905647#3.25642955323253e-06#1.78314456091296e-20#4.44028151065856e-10#3.78591208411363e-10#8.08335247534941e-17#1.54447199622392e-12#3.38657512874316e-12#5.12556708807989e-06#3.64646237228068e-13#5.5…
TIMM44	USMG5	1.87558e-17	target	452	58	sp|O43615|TIMM44	sp|Q96IX5|USMG5	TIMM44-105-TIMM44-121#TIMM44-105-TIMM44-130#TIMM44-105-TIMM44-138#TIMM44-105-TIMM44-146#TIMM44-105-TIMM44-154#TIMM44-105-TIMM44-157#TIMM44-105-TIMM44-169#TIMM44-105-TIMM44-187#TIMM44-105-TIMM44-312#TIMM44-105-TIMM44-405#TIMM44-105-TIMM44-73#TIMM44-121-TIMM44-138#TIMM44-121-TIMM44-146#TIMM44-121-TIMM44-157#TIMM44-121-TIMM44-187#TIMM44-121-TIMM44-312#TIMM44-130-TIMM44-146#TIMM44-130-TIMM44-154#TIMM…	TIMM44-138-USMG5-2#NIPSNAP2-58-USMG5-2#NIPSNAP2-67-USMG5-2#COX4I1-60-USMG5-2#ATP5F1D-165-USMG5-2#ATP5F1C-83-USMG5-2#ATP5F1C-88-USMG5-2#ATP5F1C-90-USMG5-2#HSPA9-288-USMG5-2#HSPA9-300-USMG5-2#MDH2-157-USMG5-2#MDH2-335-USMG5-2#HADHA-259-USMG5-2#HADHA-262-USMG5-2#HADHB-291-USMG5-2#HADHB-72-USMG5-2#ATP5F1E-28-USMG5-2#TFAM-95-USMG5-2#C1QBP-91-USMG5-2	7.71294222716701e-38#8.42408303179326e-12#1.13499861908965e-20#1.8992840864962e-13#2.24114534725714e-16#1.69963603811452e-26#4.14449485758284e-10#4.06965610073443e-15#2.64627850151448e-06#6.05991783360778e-14#5.82320290211947e-07#1.75000156063184e-17#9.49641423434552e-21#1.92506832410295e-27#2.27413129352688e-14#9.1171278353432e-09#1.00562428481856e-26#2.38233867213246e-10#5.51527412867907e-24#3.…	5.57546043463689e-18#3.97143576917996e-18#3.95458860728331e-08#3.14257948832566e-06#2.95332270274055e-20#5.29349647536305e-20#4.90428389339197e-12#9.13497446219445e-28#1.2019600718105e-07#7.36713707121836e-20#2.45111952204217e-14#5.84861574556951e-16#9.37861308991286e-07#1.81063600617332e-07#5.3350393979533e-20#1.16985174853851e-08#2.42478795084951e-11#1.41457027337245e-07#2.07279054728754e-15
TIMM44	PHB2	6.78222e-24	target	452	299	sp|O43615|TIMM44	sp|Q99623|PHB2	TIMM44-105-TIMM44-121#TIMM44-105-TIMM44-130#TIMM44-105-TIMM44-138#TIMM44-105-TIMM44-146#TIMM44-105-TIMM44-154#TIMM44-105-TIMM44-157#TIMM44-105-TIMM44-169#TIMM44-105-TIMM44-187#TIMM44-105-TIMM44-312#TIMM44-105-TIMM44-405#TIMM44-105-TIMM44-73#TIMM44-121-TIMM44-138#TIMM44-121-TIMM44-146#TIMM44-121-TIMM44-157#TIMM44-121-TIMM44-187#TIMM44-121-TIMM44-312#TIMM44-130-TIMM44-146#TIMM44-130-TIMM44-154#TIMM…	PHB2-142-PHB2-89#PHB2-147-PHB2-97#PHB2-200-PHB2-216#PHB2-200-PHB2-262#PHB2-200-PHB2-296#PHB2-216-PHB2-224#PHB2-216-PHB2-262#PHB2-218-PHB2-224#PHB2-218-PHB2-236#PHB2-218-PHB2-262#PHB2-218-PHB2-89#PHB2-224-PHB2-250#PHB2-224-PHB2-262#PHB2-236-PHB2-244#PHB2-236-PHB2-250#PHB2-236-PHB2-262#PHB2-236-PHB2-296#PHB2-244-PHB2-244#PHB2-244-PHB2-250#PHB2-244-PHB2-296#PHB2-244-PHB2-89#PHB2-250-PHB2-262#PHB2-25…	7.71294222716701e-38#8.42408303179326e-12#1.13499861908965e-20#1.8992840864962e-13#2.24114534725714e-16#1.69963603811452e-26#4.14449485758284e-10#4.06965610073443e-15#2.64627850151448e-06#6.05991783360778e-14#5.82320290211947e-07#1.75000156063184e-17#9.49641423434552e-21#1.92506832410295e-27#2.27413129352688e-14#9.1171278353432e-09#1.00562428481856e-26#2.38233867213246e-10#5.51527412867907e-24#3.…	0.000100244690275968#2.41916759090909e-50#7.72642767178509e-36#3.26336261811523e-07#1.35545512202858e-09#9.84244749853282e-31#3.46334560723762e-37#3.03029895377163e-09#1.1319041061519e-05#2.00975559646713e-09#3.46992004057656e-06#2.22398031964672e-06#4.39737784384869e-40#5.7372599763842e-46#5.30474177158485e-07#5.39781476578225e-25#1.57513595951481e-19#8.21630883365891e-41#7.34296704664314e-13#1.…
TIMM44	GRPEL1	8.88186e-28	target	452	217	sp|O43615|TIMM44	sp|Q9HAV7|GRPEL1	TIMM44-105-TIMM44-121#TIMM44-105-TIMM44-130#TIMM44-105-TIMM44-138#TIMM44-105-TIMM44-146#TIMM44-105-TIMM44-154#TIMM44-105-TIMM44-157#TIMM44-105-TIMM44-169#TIMM44-105-TIMM44-187#TIMM44-105-TIMM44-312#TIMM44-105-TIMM44-405#TIMM44-105-TIMM44-73#TIMM44-121-TIMM44-138#TIMM44-121-TIMM44-146#TIMM44-121-TIMM44-157#TIMM44-121-TIMM44-187#TIMM44-121-TIMM44-312#TIMM44-130-TIMM44-146#TIMM44-130-TIMM44-154#TIMM…	GRPEL1-100-GRPEL1-127#GRPEL1-100-GRPEL1-157#GRPEL1-100-GRPEL1-200#GRPEL1-100-GRPEL1-94#GRPEL1-120-GRPEL1-196#GRPEL1-127-GRPEL1-138#GRPEL1-127-GRPEL1-162#GRPEL1-162-GRPEL1-94#GRPEL1-169-GRPEL1-215#GRPEL1-196-GRPEL1-215#GRPEL1-200-GRPEL1-215#GRPEL1-215-GRPEL1-215#GRPEL1-215-GRPEL1-94#GRPEL1-34-GRPEL1-50#GRPEL1-34-GRPEL1-58#GRPEL1-34-GRPEL1-64#GRPEL1-34-GRPEL1-66#GRPEL1-34-GRPEL1-72#GRPEL1-50-GRPEL1…	7.71294222716701e-38#8.42408303179326e-12#1.13499861908965e-20#1.8992840864962e-13#2.24114534725714e-16#1.69963603811452e-26#4.14449485758284e-10#4.06965610073443e-15#2.64627850151448e-06#6.05991783360778e-14#5.82320290211947e-07#1.75000156063184e-17#9.49641423434552e-21#1.92506832410295e-27#2.27413129352688e-14#9.1171278353432e-09#1.00562428481856e-26#2.38233867213246e-10#5.51527412867907e-24#3.…	8.67224655058897e-19#2.61548903728715e-15#1.32599557589759e-15#2.79064406089247e-18#7.61359937083982e-32#1.06596611940563e-13#3.16159718653627e-13#1.86900724588886e-15#1.56915209831249e-08#2.45130162086404e-17#6.52377828093513e-16#5.70553468600624e-18#8.87969185605884e-13#2.15503918133382e-13#2.52292838577138e-15#1.85540842908719e-06#1.23740076689858e-10#2.2391187522717e-21#3.62201807224103e-22#0…
TIMM44	PAM16	4.28951e-08	target	452	125	sp|O43615|TIMM44	sp|Q9Y3D7|PAM16	TIMM44-105-TIMM44-121#TIMM44-105-TIMM44-130#TIMM44-105-TIMM44-138#TIMM44-105-TIMM44-146#TIMM44-105-TIMM44-154#TIMM44-105-TIMM44-157#TIMM44-105-TIMM44-169#TIMM44-105-TIMM44-187#TIMM44-105-TIMM44-312#TIMM44-105-TIMM44-405#TIMM44-105-TIMM44-73#TIMM44-121-TIMM44-138#TIMM44-121-TIMM44-146#TIMM44-121-TIMM44-157#TIMM44-121-TIMM44-187#TIMM44-121-TIMM44-312#TIMM44-130-TIMM44-146#TIMM44-130-TIMM44-154#TIMM…	PAM16-119-PAM16-67#PAM16-119-PAM16-75#PAM16-119-PAM16-86#TIMM44-405-PAM16-119#ATP5F1A-531-PAM16-119#DNAJC19-27-PAM16-119#DNAJC19-34-PAM16-86#DNAJC19-42-PAM16-119#DNAJC19-42-PAM16-86#DNAJC19-93-PAM16-82#PHB2-6-PAM16-110#PHB2-6-PAM16-119#PHB2-6-PAM16-82	7.71294222716701e-38#8.42408303179326e-12#1.13499861908965e-20#1.8992840864962e-13#2.24114534725714e-16#1.69963603811452e-26#4.14449485758284e-10#4.06965610073443e-15#2.64627850151448e-06#6.05991783360778e-14#5.82320290211947e-07#1.75000156063184e-17#9.49641423434552e-21#1.92506832410295e-27#2.27413129352688e-14#9.1171278353432e-09#1.00562428481856e-26#2.38233867213246e-10#5.51527412867907e-24#3.…	8.72068332257439e-27#6.22826046071426e-15#1.55768159032941e-11#9.88304162315736e-08#5.03178225036379e-07#1.56339638704136e-14#1.36509982206766e-14#1.2879182572342e-11#6.34328114228992e-15#1.21873091204791e-11#1.42924940267212e-20#1.93059098195195e-11#1.42924940267212e-20
NDUFB5	NDUFC2	2.0061e-17	target	189	119	sp|O43674|NDUFB5	sp|O95298|NDUFC2	NDUFB5-158-NDUFB5-184#NDUFB5-152-NDUFC2-105#NDUFB5-1-ATP5F1A-531#NDUFB5-158-CYCS-54	NDUFB5-152-NDUFC2-105#NDUFB4-114-NDUFC2-114	1.85540842908719e-06#8.98565400199923e-18#1.04781412037481e-11#1.85540842908719e-06	8.98565400199923e-18#3.19845290797125e-14
NDUFB5	ATP5F1A	2.33931e-11	target	189	553	sp|O43674|NDUFB5	sp|P25705|ATP5F1A	NDUFB5-158-NDUFB5-184#NDUFB5-152-NDUFC2-105#NDUFB5-1-ATP5F1A-531#NDUFB5-158-CYCS-54	ATP5F1A-132-ATP5F1A-175#ATP5F1A-161-ATP5F1A-167#ATP5F1A-161-ATP5F1A-175#ATP5F1A-161-ATP5F1A-239#ATP5F1A-161-ATP5F1A-261#ATP5F1A-161-ATP5F1A-305#ATP5F1A-161-ATP5F1A-531#ATP5F1A-167-ATP5F1A-167#ATP5F1A-167-ATP5F1A-175#ATP5F1A-167-ATP5F1A-305#ATP5F1A-167-ATP5F1A-531#ATP5F1A-167-ATP5F1A-539#ATP5F1A-239-ATP5F1A-305#ATP5F1A-239-ATP5F1A-531#ATP5F1A-261-ATP5F1A-531#ATP5F1A-427-ATP5F1A-427#ATP5F1A-427-ATP…	1.85540842908719e-06#8.98565400199923e-18#1.04781412037481e-11#1.85540842908719e-06	4.01424491935597e-05#4.48744061062499e-13#2.4510784150327e-07#7.17306972991435e-11#1.87743150756001e-12#1.09484757137778e-21#6.83300377229714e-23#2.43530791651021e-21#1.10980805263137e-25#5.6226230344202e-34#1.25090473980962e-17#1.21825493698806e-12#3.01423260291555e-16#2.09560270407909e-19#2.0024919111583e-07#1.15589181955734e-24#1.44712091275436e-35#4.02076759631018e-10#1.28262447135633e-06#8.5…
NDUFB5	CYCS	4.14232e-06	target	189	105	sp|O43674|NDUFB5	sp|P99999|CYCS	NDUFB5-158-NDUFB5-184#NDUFB5-152-NDUFC2-105#NDUFB5-1-ATP5F1A-531#NDUFB5-158-CYCS-54	CYCS-100-CYCS-100#CYCS-100-CYCS-40#CYCS-100-CYCS-54#CYCS-100-CYCS-74#CYCS-100-CYCS-9#CYCS-40-CYCS-40#CYCS-40-CYCS-54#CYCS-40-CYCS-56#CYCS-40-CYCS-73#CYCS-40-CYCS-74#CYCS-40-CYCS-80#CYCS-40-CYCS-87#CYCS-40-CYCS-89#CYCS-40-CYCS-9#CYCS-54-CYCS-54#CYCS-54-CYCS-74#CYCS-54-CYCS-80#CYCS-54-CYCS-87#CYCS-54-CYCS-9#CYCS-56-CYCS-74#CYCS-6-CYCS-88#CYCS-6-CYCS-89#CYCS-73-CYCS-87#CYCS-74-CYCS-87#CYCS-74-CYCS-9…	1.85540842908719e-06#8.98565400199923e-18#1.04781412037481e-11#1.85540842908719e-06	1.23361738542777e-33#1.25478601031366e-22#4.4743549524168e-39#0.00165670076139934#5.68166189464456e-10#4.69776970506631e-61#9.71424446688461e-64#3.12506488689998e-14#5.03448271676878e-07#1.12024504533835e-08#1.93050272846253e-09#2.77127449524068e-10#5.3063879348325e-13#2.83254586571249e-06#2.25930781277655e-31#1.53059643202555e-10#2.31010885569951e-12#2.03623695592351e-17#1.48792320206936e-06#5.6…
NDUFB3	COX4I1	1.61149e-12	target	98	169	sp|O43676|NDUFB3	sp|P13073|COX4I1	NDUFB3-34-NDUFB3-39#NDUFB3-34-COX4I1-29#NDUFB3-39-COX7A2-33	COX4I1-29-COX4I1-87#COX4I1-60-COX4I1-67#NDUFB3-34-COX4I1-29#PMPCB-472-COX4I1-60#ATP5L-55-COX4I1-60#GLUD1-191-COX4I1-60#GOT2-90-COX4I1-60#ALDH2-368-COX4I1-60#ATP5F1B-124-COX4I1-60#ATP5F1B-133-COX4I1-60#DLD-159-COX4I1-60#COX6C-2-COX4I1-53#COX5B-57-COX4I1-60#COX5B-86-COX4I1-29#HSPD1-133-COX4I1-60#HSPD1-160-COX4I1-60#HSPD1-191-COX4I1-60#HSPD1-369-COX4I1-87#HSPD1-473-COX4I1-60#HSPD1-523-COX4I1-60	3.45458471374968e-11#6.71173345922105e-13#1.22189696320299e-11	1.20822377761717e-30#1.95456746572924e-23#6.71173345922105e-13#5.04481824680842e-09#9.86456095697037e-08#7.91812394014102e-07#9.59836824294018e-09#8.06953732137352e-16#4.33908675385864e-13#1.81063600617332e-07#3.26941108894072e-15#3.87297514644754e-10#8.68125653540664e-10#3.13776519073542e-19#7.52948477115264e-13#4.57685624489134e-11#4.33908675385864e-13#1.65113822966538e-12#2.74525649427958e-10#…
NDUFB3	COX7A2	2.93377e-11	target	98	114	sp|O43676|NDUFB3	sp|P14406|COX7A2	NDUFB3-34-NDUFB3-39#NDUFB3-34-COX4I1-29#NDUFB3-39-COX7A2-33	NDUFB3-39-COX7A2-33	3.45458471374968e-11#6.71173345922105e-13#1.22189696320299e-11	1.22189696320299e-11
NDUFA2	ALDH2	3.66059e-09	target	99	517	sp|O43678|NDUFA2	sp|P05091|ALDH2	NDUFA2-13-NDUFA2-46#NDUFA2-13-NDUFA2-98#NDUFA2-39-NDUFA2-46#NDUFA2-39-NDUFA2-98#NDUFA2-13-ALDH2-368#NDUFA2-13-HSPD1-133#NDUFA2-39-HSPD1-133#NDUFA2-98-HSPD1-473#NDUFA2-13-NDUFS1-531#NDUFA2-98-NDUFS1-531#NDUFA2-13-PPIF-190#NDUFA2-13-MDH2-105#NDUFA2-98-ACOT2-104	ALDH2-280-ALDH2-280#ALDH2-280-ALDH2-368#ALDH2-280-ALDH2-369#ALDH2-280-ALDH2-73#ALDH2-355-ALDH2-369#ALDH2-355-ALDH2-378#ALDH2-355-ALDH2-383#ALDH2-355-ALDH2-428#ALDH2-368-ALDH2-378#ALDH2-368-ALDH2-511#ALDH2-369-ALDH2-383#ALDH2-378-ALDH2-428#ALDH2-378-ALDH2-511#ALDH2-383-ALDH2-426#NDUFA2-13-ALDH2-368#ALDH1B1-81-ALDH2-280	4.0184833504179e-15#2.5918425133004e-11#3.01423260291555e-16#1.34893078172836e-09#1.36952654570184e-09#4.45061900619522e-26#5.51457210508726e-10#5.81440341049185e-11#1.24628907241477e-23#1.7775531584601e-24#1.42768184244796e-11#8.52050675672877e-09#8.60668379767169e-17	6.51712508137215e-33#5.16622250735174e-25#3.46409715910054e-17#4.13823077687689e-51#3.60929073621079e-28#3.98170281531244e-29#8.02544784443242e-38#1.34893078172836e-09#4.18583294798802e-30#3.41092546168127e-16#1.28244814891001e-21#1.9705316836183e-11#2.06342414488625e-12#9.17084520253706e-29#1.36952654570184e-09#1.66145952514562e-08
NDUFA2	HSPD1	2.72628e-29	target	99	573	sp|O43678|NDUFA2	sp|P10809|HSPD1	NDUFA2-13-NDUFA2-46#NDUFA2-13-NDUFA2-98#NDUFA2-39-NDUFA2-46#NDUFA2-39-NDUFA2-98#NDUFA2-13-ALDH2-368#NDUFA2-13-HSPD1-133#NDUFA2-39-HSPD1-133#NDUFA2-98-HSPD1-473#NDUFA2-13-NDUFS1-531#NDUFA2-98-NDUFS1-531#NDUFA2-13-PPIF-190#NDUFA2-13-MDH2-105#NDUFA2-98-ACOT2-104	HSPD1-125-HSPD1-125#HSPD1-125-HSPD1-130#HSPD1-125-HSPD1-133#HSPD1-125-HSPD1-191#HSPD1-125-HSPD1-196#HSPD1-125-HSPD1-233#HSPD1-125-HSPD1-292#HSPD1-125-HSPD1-301#HSPD1-125-HSPD1-352#HSPD1-125-HSPD1-369#HSPD1-125-HSPD1-417#HSPD1-125-HSPD1-418#HSPD1-125-HSPD1-469#HSPD1-125-HSPD1-473#HSPD1-125-HSPD1-481#HSPD1-125-HSPD1-523#HSPD1-125-HSPD1-58#HSPD1-125-HSPD1-72#HSPD1-125-HSPD1-75#HSPD1-125-HSPD1-82#HSP…	4.0184833504179e-15#2.5918425133004e-11#3.01423260291555e-16#1.34893078172836e-09#1.36952654570184e-09#4.45061900619522e-26#5.51457210508726e-10#5.81440341049185e-11#1.24628907241477e-23#1.7775531584601e-24#1.42768184244796e-11#8.52050675672877e-09#8.60668379767169e-17	4.04913346425445e-22#9.82190168599794e-05#1.96490647583391e-24#3.57607121707459e-23#2.32360752438921e-11#8.96451682760166e-11#1.50259713686508e-06#2.34649229074915e-19#1.82077776459422e-18#2.83254586571249e-06#7.14346466736384e-13#1.37780239549138e-21#3.33414058332719e-14#7.06059618206283e-31#5.41431030988517e-26#8.29886138861072e-22#1.04781412037481e-11#2.06987852786238e-20#5.36170769531995e-20#…
NDUFA2	NDUFS1	6.52422e-24	target	99	727	sp|O43678|NDUFA2	sp|P28331|NDUFS1	NDUFA2-13-NDUFA2-46#NDUFA2-13-NDUFA2-98#NDUFA2-39-NDUFA2-46#NDUFA2-39-NDUFA2-98#NDUFA2-13-ALDH2-368#NDUFA2-13-HSPD1-133#NDUFA2-39-HSPD1-133#NDUFA2-98-HSPD1-473#NDUFA2-13-NDUFS1-531#NDUFA2-98-NDUFS1-531#NDUFA2-13-PPIF-190#NDUFA2-13-MDH2-105#NDUFA2-98-ACOT2-104	NDUFS1-108-NDUFS1-84#NDUFS1-108-NDUFS1-87#NDUFS1-157-NDUFS1-163#NDUFS1-157-NDUFS1-170#NDUFS1-163-NDUFS1-709#NDUFS1-170-NDUFS1-709#NDUFS1-298-NDUFS1-709#NDUFS1-467-NDUFS1-499#NDUFS1-84-NDUFS1-98#NDUFA2-13-NDUFS1-531#NDUFA2-98-NDUFS1-531#NDUFS6-105-NDUFS1-170#NDUFS6-108-NDUFS1-170#NDUFS3-259-NDUFS1-84#HSPD1-91-NDUFS1-499#ATP5F1A-531-NDUFS1-84#ATP5F1A-539-NDUFS1-84	4.0184833504179e-15#2.5918425133004e-11#3.01423260291555e-16#1.34893078172836e-09#1.36952654570184e-09#4.45061900619522e-26#5.51457210508726e-10#5.81440341049185e-11#1.24628907241477e-23#1.7775531584601e-24#1.42768184244796e-11#8.52050675672877e-09#8.60668379767169e-17	1.52297628556734e-30#1.58795338676705e-59#4.43640933220989e-07#2.96648482432197e-07#1.86029764229509e-06#7.77976307480127e-12#2.39815505571922e-13#9.42637156270997e-27#2.74975085271809e-36#1.24628907241477e-23#1.7775531584601e-24#1.08357716678654e-10#6.82219603437458e-30#9.01428165111796e-22#2.42717905010808e-07#9.48635068123117e-13#3.64095508606655e-16
NDUFA2	PPIF	8.74544e-12	target	99	207	sp|O43678|NDUFA2	sp|P30405|PPIF	NDUFA2-13-NDUFA2-46#NDUFA2-13-NDUFA2-98#NDUFA2-39-NDUFA2-46#NDUFA2-39-NDUFA2-98#NDUFA2-13-ALDH2-368#NDUFA2-13-HSPD1-133#NDUFA2-39-HSPD1-133#NDUFA2-98-HSPD1-473#NDUFA2-13-NDUFS1-531#NDUFA2-98-NDUFS1-531#NDUFA2-13-PPIF-190#NDUFA2-13-MDH2-105#NDUFA2-98-ACOT2-104	PPIF-118-PPIF-86#PPIF-183-PPIF-57#PPIF-197-PPIF-91#PPIF-73-PPIF-73#PPIF-73-PPIF-86#NDUFA2-13-PPIF-190#ATP5H-63-PPIF-73#GLUD1-480-PPIF-73#SLC25A5-43-PPIF-183#ATP5F1B-124-PPIF-190#ATP5F1B-124-PPIF-57#ATP5F1B-124-PPIF-73#ATP5F1B-124-PPIF-86#ATP5F1B-133-PPIF-190#ATP5F1B-133-PPIF-73#ATP5F1B-159-PPIF-73#ATP5F1B-159-PPIF-86#DLD-159-PPIF-86#DLD-277-PPIF-190#DLAT-376-PPIF-190#HSPD1-133-PPIF-190#HSPD1-133-…	4.0184833504179e-15#2.5918425133004e-11#3.01423260291555e-16#1.34893078172836e-09#1.36952654570184e-09#4.45061900619522e-26#5.51457210508726e-10#5.81440341049185e-11#1.24628907241477e-23#1.7775531584601e-24#1.42768184244796e-11#8.52050675672877e-09#8.60668379767169e-17	1.74629113982215e-15#9.0394489562173e-17#6.89494413669037e-08#1.44337455922778e-32#2.73254956805125e-26#1.42768184244796e-11#3.91296568061666e-16#5.5748299339353e-14#2.08203130716475e-09#2.0652950854462e-12#3.75376567674916e-10#1.01862140588679e-34#9.71703399901335e-18#1.27173945440284e-18#1.18418776242414e-27#7.7080073345362e-09#1.39452578828291e-07#2.90035862212081e-14#8.66217628177135e-15#3.96…
NDUFA2	MDH2	5.21934e-09	target	99	338	sp|O43678|NDUFA2	sp|P40926|MDH2	NDUFA2-13-NDUFA2-46#NDUFA2-13-NDUFA2-98#NDUFA2-39-NDUFA2-46#NDUFA2-39-NDUFA2-98#NDUFA2-13-ALDH2-368#NDUFA2-13-HSPD1-133#NDUFA2-39-HSPD1-133#NDUFA2-98-HSPD1-473#NDUFA2-13-NDUFS1-531#NDUFA2-98-NDUFS1-531#NDUFA2-13-PPIF-190#NDUFA2-13-MDH2-105#NDUFA2-98-ACOT2-104	MDH2-105-MDH2-105#MDH2-105-MDH2-239#MDH2-105-MDH2-241#MDH2-105-MDH2-296#MDH2-105-MDH2-301#MDH2-105-MDH2-307#MDH2-105-MDH2-314#MDH2-105-MDH2-329#MDH2-105-MDH2-78#MDH2-105-MDH2-91#MDH2-157-MDH2-185#MDH2-157-MDH2-203#MDH2-157-MDH2-215#MDH2-157-MDH2-239#MDH2-157-MDH2-241#MDH2-157-MDH2-296#MDH2-157-MDH2-307#MDH2-157-MDH2-314#MDH2-157-MDH2-324#MDH2-157-MDH2-45#MDH2-157-MDH2-78#MDH2-157-MDH2-91#MDH2-185…	4.0184833504179e-15#2.5918425133004e-11#3.01423260291555e-16#1.34893078172836e-09#1.36952654570184e-09#4.45061900619522e-26#5.51457210508726e-10#5.81440341049185e-11#1.24628907241477e-23#1.7775531584601e-24#1.42768184244796e-11#8.52050675672877e-09#8.60668379767169e-17	2.4359300881049e-08#3.3988022016478e-07#4.06413306091267e-08#7.15396807929367e-12#1.18540620547023e-06#9.37861308991286e-07#4.43640933220989e-07#1.18540620547023e-06#1.18277243900719e-11#7.36579860745991e-07#5.38404956836187e-16#7.39291187849192e-21#2.901205676285e-26#7.86890700177911e-23#3.88804453648202e-18#1.55974874374372e-12#4.93693203315413e-13#1.72058562166237e-17#3.12506488689998e-14#4.44…
NDUFA2	ACOT2	2.00784e-14	target	99	483	sp|O43678|NDUFA2	sp|P49753|ACOT2	NDUFA2-13-NDUFA2-46#NDUFA2-13-NDUFA2-98#NDUFA2-39-NDUFA2-46#NDUFA2-39-NDUFA2-98#NDUFA2-13-ALDH2-368#NDUFA2-13-HSPD1-133#NDUFA2-39-HSPD1-133#NDUFA2-98-HSPD1-473#NDUFA2-13-NDUFS1-531#NDUFA2-98-NDUFS1-531#NDUFA2-13-PPIF-190#NDUFA2-13-MDH2-105#NDUFA2-98-ACOT2-104	NDUFA2-98-ACOT2-104	4.0184833504179e-15#2.5918425133004e-11#3.01423260291555e-16#1.34893078172836e-09#1.36952654570184e-09#4.45061900619522e-26#5.51457210508726e-10#5.81440341049185e-11#1.24628907241477e-23#1.7775531584601e-24#1.42768184244796e-11#8.52050675672877e-09#8.60668379767169e-17	8.60668379767169e-17
GSTZ1	ATP5F1A	4.51945e-10	target	216	553	sp|O43708|GSTZ1	sp|P25705|ATP5F1A	GSTZ1-191-ATP5F1A-531#GSTZ1-191-HSPE1-36	ATP5F1A-132-ATP5F1A-175#ATP5F1A-161-ATP5F1A-167#ATP5F1A-161-ATP5F1A-175#ATP5F1A-161-ATP5F1A-239#ATP5F1A-161-ATP5F1A-261#ATP5F1A-161-ATP5F1A-305#ATP5F1A-161-ATP5F1A-531#ATP5F1A-167-ATP5F1A-167#ATP5F1A-167-ATP5F1A-175#ATP5F1A-167-ATP5F1A-305#ATP5F1A-167-ATP5F1A-531#ATP5F1A-167-ATP5F1A-539#ATP5F1A-239-ATP5F1A-305#ATP5F1A-239-ATP5F1A-531#ATP5F1A-261-ATP5F1A-531#ATP5F1A-427-ATP5F1A-427#ATP5F1A-427-ATP…	9.68674048274133e-12#1.35096490737575e-21	4.01424491935597e-05#4.48744061062499e-13#2.4510784150327e-07#7.17306972991435e-11#1.87743150756001e-12#1.09484757137778e-21#6.83300377229714e-23#2.43530791651021e-21#1.10980805263137e-25#5.6226230344202e-34#1.25090473980962e-17#1.21825493698806e-12#3.01423260291555e-16#2.09560270407909e-19#2.0024919111583e-07#1.15589181955734e-24#1.44712091275436e-35#4.02076759631018e-10#1.28262447135633e-06#8.5…
GSTZ1	HSPE1	6.30306e-20	target	216	102	sp|O43708|GSTZ1	sp|P61604|HSPE1	GSTZ1-191-ATP5F1A-531#GSTZ1-191-HSPE1-36	HSPE1-2-HSPE1-66#HSPE1-28-HSPE1-28#HSPE1-28-HSPE1-36#HSPE1-28-HSPE1-40#HSPE1-28-HSPE1-54#HSPE1-28-HSPE1-56#HSPE1-28-HSPE1-66#HSPE1-28-HSPE1-70#HSPE1-28-HSPE1-8#HSPE1-28-HSPE1-80#HSPE1-28-HSPE1-86#HSPE1-36-HSPE1-36#HSPE1-36-HSPE1-40#HSPE1-36-HSPE1-56#HSPE1-36-HSPE1-70#HSPE1-36-HSPE1-8#HSPE1-36-HSPE1-80#HSPE1-36-HSPE1-86#HSPE1-40-HSPE1-40#HSPE1-40-HSPE1-70#HSPE1-40-HSPE1-8#HSPE1-40-HSPE1-80#HSPE1-5…	9.68674048274133e-12#1.35096490737575e-21	3.80240437059231e-07#8.82536023750069e-43#5.13598980641022e-33#2.31165226932635e-58#4.30728439294675e-28#2.77983611000337e-33#1.25241635285637e-41#6.30474718013301e-19#4.07103436362355e-24#1.34536008607713e-50#1.35054011322481e-34#2.06701662238299e-34#5.20839590345852e-30#2.20504236504817e-20#7.15643262587271e-31#8.17665029860334e-32#1.20298674463164e-37#4.89710777264997e-42#2.51041031500908e-55#…
TRIAP1	AK2	3.52079e-23	target	76	239	sp|O43715|TRIAP1	sp|P54819|AK2	TRIAP1-42-TRIAP1-50#TRIAP1-42-TRIAP1-55#TRIAP1-42-TRIAP1-69#TRIAP1-50-TRIAP1-55#TRIAP1-50-TRIAP1-69#TRIAP1-26-AK2-28#TRIAP1-29-AK2-28#TRIAP1-42-AK2-147#TRIAP1-42-AK2-181#TRIAP1-50-AK2-147#TRIAP1-42-IMMT-344#TRIAP1-42-TTC19-132#TRIAP1-50-TTC19-132#TRIAP1-29-COA7-211#TRIAP1-29-COA7-219#TRIAP1-29-COA7-82#TRIAP1-42-COA7-211#TRIAP1-42-COA7-219#TRIAP1-29-COA4-62#TRIAP1-26-PRELID1-176	AK2-117-AK2-2#AK2-117-AK2-85#AK2-121-AK2-2#AK2-14-AK2-93#AK2-147-AK2-164#AK2-147-AK2-181#AK2-147-AK2-2#AK2-147-AK2-28#AK2-147-AK2-62#AK2-147-AK2-65#AK2-147-AK2-93#AK2-160-AK2-181#AK2-160-AK2-2#AK2-160-AK2-28#AK2-160-AK2-62#AK2-160-AK2-65#AK2-164-AK2-181#AK2-164-AK2-2#AK2-164-AK2-28#AK2-164-AK2-62#AK2-164-AK2-65#AK2-181-AK2-181#AK2-181-AK2-2#AK2-181-AK2-28#AK2-181-AK2-62#AK2-181-AK2-65#AK2-181-AK2…	1.49323536913637e-26#7.01227273924757e-20#9.17854259201869e-17#4.11958058923131e-28#4.01237831240817e-24#1.61768605786021e-08#1.20809427361257e-16#2.16181907952604e-10#2.61548903728715e-15#4.27171929186154e-11#8.17565841198151e-10#7.72315753195384e-17#8.82038242842758e-11#8.22169155326361e-18#9.0280320632221e-18#2.14035393923854e-42#6.77114943127588e-18#2.0072576662851e-09#1.53649839532114e-24#6.…	9.59836824294018e-09#9.99344194451751e-10#2.05740735088221e-09#1.40803999147477e-17#1.56843203829013e-12#4.18469091458926e-11#4.48744061062499e-13#4.06009840949339e-12#8.21450611608916e-15#3.85953293217565e-13#7.0396456181426e-08#4.91184380733036e-23#1.44034803295094e-21#1.41875539806233e-28#1.43380051721508e-18#5.06634459905312e-19#3.01305785842922e-24#2.34962020093942e-06#2.75140280445093e-16#1…
TRIAP1	IMMT	2.79443e-10	target	76	758	sp|O43715|TRIAP1	sp|Q16891|IMMT	TRIAP1-42-TRIAP1-50#TRIAP1-42-TRIAP1-55#TRIAP1-42-TRIAP1-69#TRIAP1-50-TRIAP1-55#TRIAP1-50-TRIAP1-69#TRIAP1-26-AK2-28#TRIAP1-29-AK2-28#TRIAP1-42-AK2-147#TRIAP1-42-AK2-181#TRIAP1-50-AK2-147#TRIAP1-42-IMMT-344#TRIAP1-42-TTC19-132#TRIAP1-50-TTC19-132#TRIAP1-29-COA7-211#TRIAP1-29-COA7-219#TRIAP1-29-COA7-82#TRIAP1-42-COA7-211#TRIAP1-42-COA7-219#TRIAP1-29-COA4-62#TRIAP1-26-PRELID1-176	IMMT-101-IMMT-102#IMMT-101-IMMT-110#IMMT-101-IMMT-119#IMMT-101-IMMT-122#IMMT-101-IMMT-130#IMMT-101-IMMT-77#IMMT-102-IMMT-102#IMMT-102-IMMT-110#IMMT-102-IMMT-119#IMMT-102-IMMT-122#IMMT-102-IMMT-130#IMMT-102-IMMT-77#IMMT-110-IMMT-110#IMMT-110-IMMT-122#IMMT-110-IMMT-714#IMMT-110-IMMT-77#IMMT-119-IMMT-122#IMMT-119-IMMT-130#IMMT-119-IMMT-180#IMMT-122-IMMT-130#IMMT-122-IMMT-180#IMMT-122-IMMT-315#IMMT-1…	1.49323536913637e-26#7.01227273924757e-20#9.17854259201869e-17#4.11958058923131e-28#4.01237831240817e-24#1.61768605786021e-08#1.20809427361257e-16#2.16181907952604e-10#2.61548903728715e-15#4.27171929186154e-11#8.17565841198151e-10#7.72315753195384e-17#8.82038242842758e-11#8.22169155326361e-18#9.0280320632221e-18#2.14035393923854e-42#6.77114943127588e-18#2.0072576662851e-09#1.53649839532114e-24#6.…	7.87970080276778e-11#6.10459561162107e-50#2.75766859760691e-21#9.19795249221558e-15#2.42717905010808e-07#1.31278773216107e-21#5.64425221745342e-16#7.49483704708918e-05#1.7071913069057e-26#4.5779714710069e-17#0.000188072536605617#6.14964603186263e-23#1.68136699133002e-10#4.58045201410244e-24#9.38380605032069e-15#3.77085915089941e-19#1.2223042715099e-08#2.77002327398797e-17#3.06728309171162e-08#3.6…
TRIAP1	TTC19	2.27597e-16	target	76	380	sp|O43715|TRIAP1	sp|Q6DKK2|TTC19	TRIAP1-42-TRIAP1-50#TRIAP1-42-TRIAP1-55#TRIAP1-42-TRIAP1-69#TRIAP1-50-TRIAP1-55#TRIAP1-50-TRIAP1-69#TRIAP1-26-AK2-28#TRIAP1-29-AK2-28#TRIAP1-42-AK2-147#TRIAP1-42-AK2-181#TRIAP1-50-AK2-147#TRIAP1-42-IMMT-344#TRIAP1-42-TTC19-132#TRIAP1-50-TTC19-132#TRIAP1-29-COA7-211#TRIAP1-29-COA7-219#TRIAP1-29-COA7-82#TRIAP1-42-COA7-211#TRIAP1-42-COA7-219#TRIAP1-29-COA4-62#TRIAP1-26-PRELID1-176	TTC19-104-TTC19-251#TTC19-251-TTC19-338#TTC19-251-TTC19-370#TTC19-251-TTC19-379#TTC19-338-TTC19-338#TTC19-338-TTC19-369#TTC19-338-TTC19-370#TTC19-338-TTC19-379#TTC19-369-TTC19-379#TRIAP1-42-TTC19-132#TRIAP1-50-TTC19-132#COX6B1-13-TTC19-251#AK2-147-TTC19-251#AK2-181-TTC19-132#AK2-181-TTC19-251#AK2-28-TTC19-132#AK2-28-TTC19-251	1.49323536913637e-26#7.01227273924757e-20#9.17854259201869e-17#4.11958058923131e-28#4.01237831240817e-24#1.61768605786021e-08#1.20809427361257e-16#2.16181907952604e-10#2.61548903728715e-15#4.27171929186154e-11#8.17565841198151e-10#7.72315753195384e-17#8.82038242842758e-11#8.22169155326361e-18#9.0280320632221e-18#2.14035393923854e-42#6.77114943127588e-18#2.0072576662851e-09#1.53649839532114e-24#6.…	1.78712639720886e-09#1.55085404448658e-31#4.44028151065856e-10#6.29587444529057e-13#9.06726333476614e-38#2.64800169742109e-08#2.29604836264685e-14#1.25926844973823e-19#1.8838259676792e-07#7.72315753195384e-17#8.82038242842758e-11#2.4682172309015e-11#1.42768184244796e-11#1.94529960016457e-14#4.35370397609412e-19#5.74100580092632e-21#1.34343743731009e-08
TRIAP1	COA7	3.95195e-46	target	76	231	sp|O43715|TRIAP1	sp|Q96BR5|COA7	TRIAP1-42-TRIAP1-50#TRIAP1-42-TRIAP1-55#TRIAP1-42-TRIAP1-69#TRIAP1-50-TRIAP1-55#TRIAP1-50-TRIAP1-69#TRIAP1-26-AK2-28#TRIAP1-29-AK2-28#TRIAP1-42-AK2-147#TRIAP1-42-AK2-181#TRIAP1-50-AK2-147#TRIAP1-42-IMMT-344#TRIAP1-42-TTC19-132#TRIAP1-50-TTC19-132#TRIAP1-29-COA7-211#TRIAP1-29-COA7-219#TRIAP1-29-COA7-82#TRIAP1-42-COA7-211#TRIAP1-42-COA7-219#TRIAP1-29-COA4-62#TRIAP1-26-PRELID1-176	COA7-106-COA7-211#COA7-106-COA7-223#COA7-106-COA7-82#COA7-133-COA7-211#COA7-133-COA7-90#COA7-173-COA7-206#COA7-177-COA7-206#COA7-195-COA7-211#COA7-202-COA7-211#COA7-211-COA7-219#COA7-211-COA7-49#COA7-211-COA7-56#COA7-211-COA7-73#COA7-211-COA7-82#COA7-211-COA7-90#COA7-219-COA7-82#COA7-49-COA7-82#COA7-56-COA7-82#COA7-59-COA7-90#HAX1-218-COA7-82#TRIAP1-29-COA7-211#TRIAP1-29-COA7-219#TRIAP1-29-COA7-8…	1.49323536913637e-26#7.01227273924757e-20#9.17854259201869e-17#4.11958058923131e-28#4.01237831240817e-24#1.61768605786021e-08#1.20809427361257e-16#2.16181907952604e-10#2.61548903728715e-15#4.27171929186154e-11#8.17565841198151e-10#7.72315753195384e-17#8.82038242842758e-11#8.22169155326361e-18#9.0280320632221e-18#2.14035393923854e-42#6.77114943127588e-18#2.0072576662851e-09#1.53649839532114e-24#6.…	0.000391775515366183#4.43628082857717e-15#5.33421357724688e-57#9.1499470454016e-08#1.74780398539428e-47#1.48602788966185e-32#1.44679987794365e-32#4.08019415465317e-27#1.05841851326582e-26#8.45385419092962e-21#5.5345614586601e-12#1.10665695772223e-15#1.00979013495244e-11#4.98819575450543e-16#3.77109612249716e-12#5.35359831392118e-14#1.55027905135395e-14#9.35638707700115e-36#2.45829841750339e-38#2.…
TRIAP1	COA4	1.2922e-24	target	76	87	sp|O43715|TRIAP1	sp|Q9NYJ1|COA4	TRIAP1-42-TRIAP1-50#TRIAP1-42-TRIAP1-55#TRIAP1-42-TRIAP1-69#TRIAP1-50-TRIAP1-55#TRIAP1-50-TRIAP1-69#TRIAP1-26-AK2-28#TRIAP1-29-AK2-28#TRIAP1-42-AK2-147#TRIAP1-42-AK2-181#TRIAP1-50-AK2-147#TRIAP1-42-IMMT-344#TRIAP1-42-TTC19-132#TRIAP1-50-TTC19-132#TRIAP1-29-COA7-211#TRIAP1-29-COA7-219#TRIAP1-29-COA7-82#TRIAP1-42-COA7-211#TRIAP1-42-COA7-219#TRIAP1-29-COA4-62#TRIAP1-26-PRELID1-176	COA4-16-COA4-62#COA4-17-COA4-62#TRIAP1-29-COA4-62#AK2-147-COA4-17#AK2-147-COA4-62#AK2-181-COA4-62#AK2-2-COA4-16#AK2-28-COA4-16#AK2-28-COA4-17#COA7-211-COA4-17#COA7-211-COA4-62	1.49323536913637e-26#7.01227273924757e-20#9.17854259201869e-17#4.11958058923131e-28#4.01237831240817e-24#1.61768605786021e-08#1.20809427361257e-16#2.16181907952604e-10#2.61548903728715e-15#4.27171929186154e-11#8.17565841198151e-10#7.72315753195384e-17#8.82038242842758e-11#8.22169155326361e-18#9.0280320632221e-18#2.14035393923854e-42#6.77114943127588e-18#2.0072576662851e-09#1.53649839532114e-24#6.…	1.69057214042493e-38#1.01006353769876e-45#1.53649839532114e-24#4.80955461884438e-09#6.31270039493511e-13#3.33431478138125e-20#1.94024108985174e-11#1.18755591727216e-29#6.75770630878155e-41#5.23654472981661e-11#1.91119140098232e-20
TRIAP1	PRELID1	1.21695e-09	target	76	219	sp|O43715|TRIAP1	sp|Q9Y255|PRELID1	TRIAP1-42-TRIAP1-50#TRIAP1-42-TRIAP1-55#TRIAP1-42-TRIAP1-69#TRIAP1-50-TRIAP1-55#TRIAP1-50-TRIAP1-69#TRIAP1-26-AK2-28#TRIAP1-29-AK2-28#TRIAP1-42-AK2-147#TRIAP1-42-AK2-181#TRIAP1-50-AK2-147#TRIAP1-42-IMMT-344#TRIAP1-42-TTC19-132#TRIAP1-50-TTC19-132#TRIAP1-29-COA7-211#TRIAP1-29-COA7-219#TRIAP1-29-COA7-82#TRIAP1-42-COA7-211#TRIAP1-42-COA7-219#TRIAP1-29-COA4-62#TRIAP1-26-PRELID1-176	PRELID1-157-PRELID1-58#PRELID1-183-PRELID1-190#TRIAP1-26-PRELID1-176	1.49323536913637e-26#7.01227273924757e-20#9.17854259201869e-17#4.11958058923131e-28#4.01237831240817e-24#1.61768605786021e-08#1.20809427361257e-16#2.16181907952604e-10#2.61548903728715e-15#4.27171929186154e-11#8.17565841198151e-10#7.72315753195384e-17#8.82038242842758e-11#8.22169155326361e-18#9.0280320632221e-18#2.14035393923854e-42#6.77114943127588e-18#2.0072576662851e-09#1.53649839532114e-24#6.…	3.75104265976234e-10#7.32632124897232e-15#6.34344768607181e-10
GATC	GATB	6.05708e-06	target	136	557	sp|O43716|GATC	sp|O75879|GATB	GATC-126-GATB-196	GATB-139-GATB-280#GATB-174-GATB-420#GATB-186-GATB-332#GATB-196-GATB-280#GATB-529-GATB-536#GATC-126-GATB-196	3.27480553626026e-07	2.15306904697428e-17#4.68259054541954e-07#8.47254457106412e-08#2.85452937238486e-24#3.04655961025792e-08#3.27480553626026e-07
HTATSF1	AK2	3.23879e-14	target	755	239	sp|O43719|HTATSF1	sp|P54819|AK2	HTATSF1-662-AK2-181#HTATSF1-661-PGAM5-75#HTATSF1-661-ATAD3A-183#HTATSF1-662-ATAD3A-183	AK2-117-AK2-2#AK2-117-AK2-85#AK2-121-AK2-2#AK2-14-AK2-93#AK2-147-AK2-164#AK2-147-AK2-181#AK2-147-AK2-2#AK2-147-AK2-28#AK2-147-AK2-62#AK2-147-AK2-65#AK2-147-AK2-93#AK2-160-AK2-181#AK2-160-AK2-2#AK2-160-AK2-28#AK2-160-AK2-62#AK2-160-AK2-65#AK2-164-AK2-181#AK2-164-AK2-2#AK2-164-AK2-28#AK2-164-AK2-62#AK2-164-AK2-65#AK2-181-AK2-181#AK2-181-AK2-2#AK2-181-AK2-28#AK2-181-AK2-62#AK2-181-AK2-65#AK2-181-AK2…	2.27273570063493e-16#1.57644123838069e-19#2.00318625890304e-23#1.78706003323836e-13	9.59836824294018e-09#9.99344194451751e-10#2.05740735088221e-09#1.40803999147477e-17#1.56843203829013e-12#4.18469091458926e-11#4.48744061062499e-13#4.06009840949339e-12#8.21450611608916e-15#3.85953293217565e-13#7.0396456181426e-08#4.91184380733036e-23#1.44034803295094e-21#1.41875539806233e-28#1.43380051721508e-18#5.06634459905312e-19#3.01305785842922e-24#2.34962020093942e-06#2.75140280445093e-16#1…
HTATSF1	PGAM5	2.24653e-17	target	755	289	sp|O43719|HTATSF1	sp|Q96HS1|PGAM5	HTATSF1-662-AK2-181#HTATSF1-661-PGAM5-75#HTATSF1-661-ATAD3A-183#HTATSF1-662-ATAD3A-183	PGAM5-75-PGAM5-75#HTATSF1-661-PGAM5-75#AIFM1-518-PGAM5-144#PTMA-103-PGAM5-144#PTMA-103-PGAM5-93#PTMA-15-PGAM5-144#UQCRH-2-PGAM5-144#COX6C-67-PGAM5-144#COX4I1-140-PGAM5-75#AK2-147-PGAM5-285#AK2-65-PGAM5-144#CYCS-40-PGAM5-141#CYCS-40-PGAM5-144#CYCS-40-PGAM5-169#CYCS-40-PGAM5-285#CYCS-40-PGAM5-75#CYCS-40-PGAM5-93#CYCS-54-PGAM5-169	2.27273570063493e-16#1.57644123838069e-19#2.00318625890304e-23#1.78706003323836e-13	1.13682809810885e-22#1.57644123838069e-19#2.04554852400507e-15#2.42478795084951e-11#7.87970080276778e-11#7.86328198713984e-18#4.33609160418595e-07#1.94529960016457e-14#4.96148353038937e-07#1.92140343843515e-07#8.17565841198151e-10#6.4418570292729e-19#1.54786322228137e-13#1.75477154803419e-07#3.28016838141891e-13#1.64751549717263e-20#1.62604832493474e-14#2.51741256401512e-08
HTATSF1	ATAD3A	2.85467e-21	target	755	634	sp|O43719|HTATSF1	sp|Q9NVI7|ATAD3A	HTATSF1-662-AK2-181#HTATSF1-661-PGAM5-75#HTATSF1-661-ATAD3A-183#HTATSF1-662-ATAD3A-183	ATAD3A-60-ATAD3A-12#ATAD3A-60-ATAD3A-213#ATAD3A-60-ATAD3A-246#ATAD3A-60-ATAD3A-44#ATAD3A-165-ATAD3A-165#ATAD3A-165-ATAD3A-12#ATAD3A-165-ATAD3A-72#ATAD3A-165-ATAD3A-9#ATAD3A-12-ATAD3A-183#ATAD3A-12-ATAD3A-44#ATAD3A-12-ATAD3A-46#ATAD3A-12-ATAD3A-72#ATAD3A-12-ATAD3A-92#ATAD3A-183-ATAD3A-183#ATAD3A-183-ATAD3A-194#ATAD3A-183-ATAD3A-213#ATAD3A-183-ATAD3A-246#ATAD3A-183-ATAD3A-44#ATAD3A-183-ATAD3A-92#AT…	2.27273570063493e-16#1.57644123838069e-19#2.00318625890304e-23#1.78706003323836e-13	2.26156844715154e-08#4.60376206478434e-06#3.83332476067949e-13#2.26156844715154e-08#1.22701941207197e-21#3.78168452880164e-11#1.26609922402669e-05#1.18324443966663e-07#1.51229014920219e-15#3.0337295943853e-11#4.16728153308998e-31#3.49958535783215e-42#8.57715275850255e-16#3.68708826952538e-29#1.3736080797978e-20#3.64220370832468e-29#2.56409278150994e-13#9.24924046480781e-11#1.03358037761414e-14#6.…
SCO2	COX6C	1.79075e-12	target	266	75	sp|O43819|SCO2	sp|P09669|COX6C	SCO2-196-SCO2-89#SCO2-196-COX6C-67#SCO2-196-AK2-65#SCO2-196-CYCS-100#SCO2-196-CYCS-40#SCO2-196-CYCS-54#SCO2-196-TIMM50-331#SCO2-196-TIMM50-334#SCO2-196-COA6-124#SCO2-196-CMC1-90	COX6C-47-COX6C-67#COX6C-60-COX6C-67#COX6C-60-COX6C-75#SCO2-196-COX6C-67#AIFM1-109-COX6C-60#AIFM1-109-COX6C-67#AIFM1-189-COX6C-67#AIFM1-244-COX6C-67#AIFM1-255-COX6C-67#AIFM1-278-COX6C-67#AIFM1-278-COX6C-75#AIFM1-286-COX6C-67#AIFM1-295-COX6C-67#AIFM1-342-COX6C-67#AIFM1-388-COX6C-67#AIFM1-388-COX6C-75#AIFM1-593-COX6C-67#AIFM1-593-COX6C-75#SLC25A5-147-COX6C-2#SLC25A5-43-COX6C-2	3.04187493901336e-09#1.01235086530602e-13#1.02477768284324e-10#6.61119791610753e-19#1.37137980495183e-39#1.93719944266495e-36#2.67542215959934e-13#1.15563238044531e-16#1.09318863269495e-26#8.52050675672877e-09	2.17301222156161e-22#1.01435174422787e-27#1.74610298259677e-10#1.01235086530602e-13#2.33400254076357e-21#1.32599557589759e-15#3.19427658796291e-19#1.53134870019045e-19#8.62031191454272e-27#7.18031210552179e-29#2.16764427940553e-14#1.40760600700845e-11#4.6426124106061e-25#1.51197237071809e-16#4.99403015921419e-16#1.31220534358661e-09#5.10906029373184e-37#1.73398095193024e-16#8.24815583849113e-10#3…
SCO2	AK2	1.81273e-09	target	266	239	sp|O43819|SCO2	sp|P54819|AK2	SCO2-196-SCO2-89#SCO2-196-COX6C-67#SCO2-196-AK2-65#SCO2-196-CYCS-100#SCO2-196-CYCS-40#SCO2-196-CYCS-54#SCO2-196-TIMM50-331#SCO2-196-TIMM50-334#SCO2-196-COA6-124#SCO2-196-CMC1-90	AK2-117-AK2-2#AK2-117-AK2-85#AK2-121-AK2-2#AK2-14-AK2-93#AK2-147-AK2-164#AK2-147-AK2-181#AK2-147-AK2-2#AK2-147-AK2-28#AK2-147-AK2-62#AK2-147-AK2-65#AK2-147-AK2-93#AK2-160-AK2-181#AK2-160-AK2-2#AK2-160-AK2-28#AK2-160-AK2-62#AK2-160-AK2-65#AK2-164-AK2-181#AK2-164-AK2-2#AK2-164-AK2-28#AK2-164-AK2-62#AK2-164-AK2-65#AK2-181-AK2-181#AK2-181-AK2-2#AK2-181-AK2-28#AK2-181-AK2-62#AK2-181-AK2-65#AK2-181-AK2…	3.04187493901336e-09#1.01235086530602e-13#1.02477768284324e-10#6.61119791610753e-19#1.37137980495183e-39#1.93719944266495e-36#2.67542215959934e-13#1.15563238044531e-16#1.09318863269495e-26#8.52050675672877e-09	9.59836824294018e-09#9.99344194451751e-10#2.05740735088221e-09#1.40803999147477e-17#1.56843203829013e-12#4.18469091458926e-11#4.48744061062499e-13#4.06009840949339e-12#8.21450611608916e-15#3.85953293217565e-13#7.0396456181426e-08#4.91184380733036e-23#1.44034803295094e-21#1.41875539806233e-28#1.43380051721508e-18#5.06634459905312e-19#3.01305785842922e-24#2.34962020093942e-06#2.75140280445093e-16#1…
SCO2	CYCS	2.42583e-38	target	266	105	sp|O43819|SCO2	sp|P99999|CYCS	SCO2-196-SCO2-89#SCO2-196-COX6C-67#SCO2-196-AK2-65#SCO2-196-CYCS-100#SCO2-196-CYCS-40#SCO2-196-CYCS-54#SCO2-196-TIMM50-331#SCO2-196-TIMM50-334#SCO2-196-COA6-124#SCO2-196-CMC1-90	CYCS-100-CYCS-100#CYCS-100-CYCS-40#CYCS-100-CYCS-54#CYCS-100-CYCS-74#CYCS-100-CYCS-9#CYCS-40-CYCS-40#CYCS-40-CYCS-54#CYCS-40-CYCS-56#CYCS-40-CYCS-73#CYCS-40-CYCS-74#CYCS-40-CYCS-80#CYCS-40-CYCS-87#CYCS-40-CYCS-89#CYCS-40-CYCS-9#CYCS-54-CYCS-54#CYCS-54-CYCS-74#CYCS-54-CYCS-80#CYCS-54-CYCS-87#CYCS-54-CYCS-9#CYCS-56-CYCS-74#CYCS-6-CYCS-88#CYCS-6-CYCS-89#CYCS-73-CYCS-87#CYCS-74-CYCS-87#CYCS-74-CYCS-9…	3.04187493901336e-09#1.01235086530602e-13#1.02477768284324e-10#6.61119791610753e-19#1.37137980495183e-39#1.93719944266495e-36#2.67542215959934e-13#1.15563238044531e-16#1.09318863269495e-26#8.52050675672877e-09	1.23361738542777e-33#1.25478601031366e-22#4.4743549524168e-39#0.00165670076139934#5.68166189464456e-10#4.69776970506631e-61#9.71424446688461e-64#3.12506488689998e-14#5.03448271676878e-07#1.12024504533835e-08#1.93050272846253e-09#2.77127449524068e-10#5.3063879348325e-13#2.83254586571249e-06#2.25930781277655e-31#1.53059643202555e-10#2.31010885569951e-12#2.03623695592351e-17#1.48792320206936e-06#5.6…
SCO2	TIMM50	2.0442e-15	target	266	353	sp|O43819|SCO2	sp|Q3ZCQ8|TIMM50	SCO2-196-SCO2-89#SCO2-196-COX6C-67#SCO2-196-AK2-65#SCO2-196-CYCS-100#SCO2-196-CYCS-40#SCO2-196-CYCS-54#SCO2-196-TIMM50-331#SCO2-196-TIMM50-334#SCO2-196-COA6-124#SCO2-196-CMC1-90	TIMM50-120-TIMM50-334#TIMM50-250-TIMM50-312#TIMM50-250-TIMM50-331#TIMM50-250-TIMM50-334#TIMM50-312-TIMM50-331#TIMM50-312-TIMM50-334#TIMM50-47-TIMM50-47#TIMM44-138-TIMM50-47#SCO2-196-TIMM50-331#SCO2-196-TIMM50-334#TIMM17B-157-TIMM50-334#SLC25A5-33-TIMM50-47#SLC25A5-105-TIMM50-250#SLC25A5-43-TIMM50-47#HSPD1-473-TIMM50-47#HSPD1-91-TIMM50-47#SLC25A6-43-TIMM50-47#CKMT1A-291-TIMM50-331#COX4I1-60-TIMM50…	3.04187493901336e-09#1.01235086530602e-13#1.02477768284324e-10#6.61119791610753e-19#1.37137980495183e-39#1.93719944266495e-36#2.67542215959934e-13#1.15563238044531e-16#1.09318863269495e-26#8.52050675672877e-09	0.000120521963042629#3.92951696683931e-09#1.28256453824252e-14#4.72046732767378e-23#8.80746093243707e-26#6.86058805160116e-46#7.80369418665656e-49#2.56181784258751e-20#2.67542215959934e-13#1.15563238044531e-16#1.75832379840197e-09#8.29182357888241e-14#8.96278446277608e-19#3.66758340525294e-32#6.34656227719547e-12#1.03124542990489e-08#3.22842507413688e-30#4.66566495483029e-08#9.18605856397354e-14#…
SCO2	COA6	1.93374e-25	target	266	125	sp|O43819|SCO2	sp|Q5JTJ3|COA6	SCO2-196-SCO2-89#SCO2-196-COX6C-67#SCO2-196-AK2-65#SCO2-196-CYCS-100#SCO2-196-CYCS-40#SCO2-196-CYCS-54#SCO2-196-TIMM50-331#SCO2-196-TIMM50-334#SCO2-196-COA6-124#SCO2-196-CMC1-90	COA6-100-COA6-110#COA6-100-COA6-124#COA6-106-COA6-110#COA6-106-COA6-80#COA6-110-COA6-80#COA6-110-COA6-96#COA6-124-COA6-80#COA6-80-COA6-96#SCO2-196-COA6-124#SCO1-133-COA6-124#AIFM1-593-COA6-110#AIFM1-593-COA6-80#PHB-186-COA6-110#PHB-202-COA6-124#PHB-202-COA6-80#PHB-208-COA6-80#AK2-147-COA6-110#AK2-147-COA6-124#AK2-147-COA6-80#AK2-181-COA6-110#AK2-181-COA6-124#AK2-28-COA6-110#AK2-62-COA6-110#CYCS-1…	3.04187493901336e-09#1.01235086530602e-13#1.02477768284324e-10#6.61119791610753e-19#1.37137980495183e-39#1.93719944266495e-36#2.67542215959934e-13#1.15563238044531e-16#1.09318863269495e-26#8.52050675672877e-09	0.00262225580249221#6.18348425187713e-06#2.48935003994706e-08#1.49570308093021e-09#4.3634968545828e-27#8.53613803092436e-36#8.61842297620437e-32#5.69912141227464e-14#1.09318863269495e-26#3.95319475521071e-26#5.01427739700973e-19#2.92367668408194e-18#4.29831034984735e-36#1.11911517188306e-09#4.55518877972394e-41#4.8215129875752e-28#1.93059098195195e-11#4.78942891252063e-11#2.19794405460332e-13#1.7…
SCO2	CMC1	1.50719e-07	target	266	106	sp|O43819|SCO2	sp|Q7Z7K0|CMC1	SCO2-196-SCO2-89#SCO2-196-COX6C-67#SCO2-196-AK2-65#SCO2-196-CYCS-100#SCO2-196-CYCS-40#SCO2-196-CYCS-54#SCO2-196-TIMM50-331#SCO2-196-TIMM50-334#SCO2-196-COA6-124#SCO2-196-CMC1-90	CMC1-101-CMC1-90#CMC1-101-CMC1-96#CMC1-83-CMC1-90#SCO2-196-CMC1-90#CYCS-40-CMC1-101#CYCS-40-CMC1-15#CYCS-54-CMC1-15	3.04187493901336e-09#1.01235086530602e-13#1.02477768284324e-10#6.61119791610753e-19#1.37137980495183e-39#1.93719944266495e-36#2.67542215959934e-13#1.15563238044531e-16#1.09318863269495e-26#8.52050675672877e-09	1.85540842908719e-06#1.4117656430235e-11#1.6173229039473e-17#8.52050675672877e-09#3.06394739723946e-08#2.44975443762598e-17#5.42999052561282e-09
GTPBP6	MRPL40	1.64347e-14	target	516	206	sp|O43824|GTPBP6	sp|Q9NQ50|MRPL40	GTPBP6-164-MRPL40-65	MRPL40-205-MRPL40-77#MRPL40-205-MRPL40-97#MRPL40-55-MRPL40-65#GTPBP6-164-MRPL40-65#MRPL33-14-MRPL40-65#MDH2-105-MRPL40-65#MRPL12-148-MRPL40-156#MTERF4-318-MRPL40-65#GADD45GIP1-150-MRPL40-205#GADD45GIP1-150-MRPL40-65#GADD45GIP1-150-MRPL40-77#MRPL48-195-MRPL40-77#MRPL48-199-MRPL40-205#MRPL48-210-MRPL40-205#MRPL48-210-MRPL40-65#MRPL48-74-MRPL40-60#MRPL48-74-MRPL40-65#MRPL1-316-MRPL40-60#MRM3-161-MRP…	6.17250477016939e-17	1.70177263880357e-14#2.2992840516246e-06#2.2992840516246e-06#6.17250477016939e-17#6.6072203729789e-07#1.49971099825441e-07#1.48792320206936e-06#1.08982294720746e-12#2.33951240962218e-09#5.5962812563103e-08#8.17052042955033e-09#2.13684954436319e-09#5.86743364065324e-12#1.60959996769559e-10#2.43106172835657e-23#8.09977096857807e-09#2.05508549577782e-08#2.42717905010808e-07#1.30965309755446e-10
IDH3B	HSPD1	4.29106e-26	target	385	573	sp|O43837|IDH3B	sp|P10809|HSPD1	IDH3B-218-IDH3B-187#IDH3B-105-IDH3B-135#IDH3B-108-IDH3B-207#IDH3B-146-IDH3B-354#IDH3B-354-IDH3B-383#IDH3B-218-HSPD1-292#IDH3B-354-HSPD1-196#IDH3B-218-IDH3A-100#IDH3B-122-IDH3A-77#IDH3B-146-IDH3G-315#IDH3B-223-IDH3G-129	HSPD1-125-HSPD1-125#HSPD1-125-HSPD1-130#HSPD1-125-HSPD1-133#HSPD1-125-HSPD1-191#HSPD1-125-HSPD1-196#HSPD1-125-HSPD1-233#HSPD1-125-HSPD1-292#HSPD1-125-HSPD1-301#HSPD1-125-HSPD1-352#HSPD1-125-HSPD1-369#HSPD1-125-HSPD1-417#HSPD1-125-HSPD1-418#HSPD1-125-HSPD1-469#HSPD1-125-HSPD1-473#HSPD1-125-HSPD1-481#HSPD1-125-HSPD1-523#HSPD1-125-HSPD1-58#HSPD1-125-HSPD1-72#HSPD1-125-HSPD1-75#HSPD1-125-HSPD1-82#HSP…	1.6856795439784e-07#5.40943284018758e-39#2.12198526300251e-17#5.74011036475032e-07#3.94336733655664e-12#3.50290787716428e-23#3.3988022016478e-07#1.13023187545915e-23#5.85170413894496e-36#4.7182836675734e-07#3.20327272091731e-13	4.04913346425445e-22#9.82190168599794e-05#1.96490647583391e-24#3.57607121707459e-23#2.32360752438921e-11#8.96451682760166e-11#1.50259713686508e-06#2.34649229074915e-19#1.82077776459422e-18#2.83254586571249e-06#7.14346466736384e-13#1.37780239549138e-21#3.33414058332719e-14#7.06059618206283e-31#5.41431030988517e-26#8.29886138861072e-22#1.04781412037481e-11#2.06987852786238e-20#5.36170769531995e-20#…
IDH3B	IDH3A	7.16834e-39	target	385	366	sp|O43837|IDH3B	sp|P50213|IDH3A	IDH3B-218-IDH3B-187#IDH3B-105-IDH3B-135#IDH3B-108-IDH3B-207#IDH3B-146-IDH3B-354#IDH3B-354-IDH3B-383#IDH3B-218-HSPD1-292#IDH3B-354-HSPD1-196#IDH3B-218-IDH3A-100#IDH3B-122-IDH3A-77#IDH3B-146-IDH3G-315#IDH3B-223-IDH3G-129	IDH3A-100-IDH3A-90#IDH3A-116-IDH3A-77#IDH3A-177-IDH3A-200#IDH3A-177-IDH3A-214#IDH3A-177-IDH3A-343#IDH3A-223-IDH3A-343#IDH3A-336-IDH3A-343#IDH3B-218-IDH3A-100#IDH3B-122-IDH3A-77#ATP5F1B-124-IDH3A-343#HSPD1-133-IDH3A-343#HSPD1-369-IDH3A-100#HSPD1-75-IDH3A-223#HSPD1-75-IDH3A-343#HSPD1-91-IDH3A-343#ATP5F1A-126-IDH3A-223#ATP5F1A-531-IDH3A-100#ATP5F1A-531-IDH3A-200#PRDX3-248-IDH3A-100#SHMT2-474-IDH3A-3…	1.6856795439784e-07#5.40943284018758e-39#2.12198526300251e-17#5.74011036475032e-07#3.94336733655664e-12#3.50290787716428e-23#3.3988022016478e-07#1.13023187545915e-23#5.85170413894496e-36#4.7182836675734e-07#3.20327272091731e-13	0.00230270637290309#8.05961197617833e-33#1.38450976909183e-05#7.6555224411829e-34#3.29572665642662e-14#5.59804139641244e-07#8.70033653115499e-33#1.13023187545915e-23#5.85170413894496e-36#1.2565398879896e-22#1.84343752045921e-24#7.3926775097016e-16#2.39516033246296e-15#8.87969185605884e-13#1.78712639720886e-09#8.17565841198151e-10#2.42312973877048e-09#2.00035362735329e-19#3.12506488689998e-14#8.17…
IDH3B	IDH3G	1.37428e-15	target	385	393	sp|O43837|IDH3B	sp|P51553|IDH3G	IDH3B-218-IDH3B-187#IDH3B-105-IDH3B-135#IDH3B-108-IDH3B-207#IDH3B-146-IDH3B-354#IDH3B-354-IDH3B-383#IDH3B-218-HSPD1-292#IDH3B-354-HSPD1-196#IDH3B-218-IDH3A-100#IDH3B-122-IDH3A-77#IDH3B-146-IDH3G-315#IDH3B-223-IDH3G-129	IDH3G-206-IDH3G-215#IDH3B-146-IDH3G-315#IDH3B-223-IDH3G-129#HSPD1-91-IDH3G-315#HSPA9-671-IDH3G-194#HSPA9-671-IDH3G-315#ECI1-260-IDH3G-315#IDH3A-100-IDH3G-226#IDH3A-200-IDH3G-315#IDH3A-77-IDH3G-129	1.6856795439784e-07#5.40943284018758e-39#2.12198526300251e-17#5.74011036475032e-07#3.94336733655664e-12#3.50290787716428e-23#3.3988022016478e-07#1.13023187545915e-23#5.85170413894496e-36#4.7182836675734e-07#3.20327272091731e-13	4.80955461884438e-09#4.7182836675734e-07#3.20327272091731e-13#3.04187493901336e-09#1.49181288101755e-09#3.42419743385839e-14#3.3988022016478e-07#8.94161914075507e-24#2.60630038489494e-35#1.44605710359769e-28
NDUFS5	CYCS	1.28415e-10	target	106	105	sp|O43920|NDUFS5	sp|P99999|CYCS	NDUFS5-54-NDUFS5-88#NDUFS5-8-NDUFS5-88#NDUFS5-54-CYCS-40#NDUFS5-85-CYCS-40#NDUFS5-54-NDUFA11-138#NDUFS5-54-PHB2-89#NDUFS5-101-TIMMDC1-264#NDUFS5-85-TIMMDC1-281	CYCS-100-CYCS-100#CYCS-100-CYCS-40#CYCS-100-CYCS-54#CYCS-100-CYCS-74#CYCS-100-CYCS-9#CYCS-40-CYCS-40#CYCS-40-CYCS-54#CYCS-40-CYCS-56#CYCS-40-CYCS-73#CYCS-40-CYCS-74#CYCS-40-CYCS-80#CYCS-40-CYCS-87#CYCS-40-CYCS-89#CYCS-40-CYCS-9#CYCS-54-CYCS-54#CYCS-54-CYCS-74#CYCS-54-CYCS-80#CYCS-54-CYCS-87#CYCS-54-CYCS-9#CYCS-56-CYCS-74#CYCS-6-CYCS-88#CYCS-6-CYCS-89#CYCS-73-CYCS-87#CYCS-74-CYCS-87#CYCS-74-CYCS-9…	2.72168507089921e-16#0.00423740377229343#1.35545512202858e-09#2.85721993193472e-10#1.35545512202858e-09#3.92951696683931e-09#1.84597007351996e-14#9.72417029753783e-08	1.23361738542777e-33#1.25478601031366e-22#4.4743549524168e-39#0.00165670076139934#5.68166189464456e-10#4.69776970506631e-61#9.71424446688461e-64#3.12506488689998e-14#5.03448271676878e-07#1.12024504533835e-08#1.93050272846253e-09#2.77127449524068e-10#5.3063879348325e-13#2.83254586571249e-06#2.25930781277655e-31#1.53059643202555e-10#2.31010885569951e-12#2.03623695592351e-17#1.48792320206936e-06#5.6…
NDUFS5	NDUFA11	2.9942e-09	target	106	141	sp|O43920|NDUFS5	sp|Q86Y39|NDUFA11	NDUFS5-54-NDUFS5-88#NDUFS5-8-NDUFS5-88#NDUFS5-54-CYCS-40#NDUFS5-85-CYCS-40#NDUFS5-54-NDUFA11-138#NDUFS5-54-PHB2-89#NDUFS5-101-TIMMDC1-264#NDUFS5-85-TIMMDC1-281	NDUFS5-54-NDUFA11-138#UQCRH-42-NDUFA11-83#CYCS-54-NDUFA11-4	2.72168507089921e-16#0.00423740377229343#1.35545512202858e-09#2.85721993193472e-10#1.35545512202858e-09#3.92951696683931e-09#1.84597007351996e-14#9.72417029753783e-08	1.35545512202858e-09#7.33446643038298e-11#9.1499470454016e-08
NDUFS5	PHB2	1.76608e-09	target	106	299	sp|O43920|NDUFS5	sp|Q99623|PHB2	NDUFS5-54-NDUFS5-88#NDUFS5-8-NDUFS5-88#NDUFS5-54-CYCS-40#NDUFS5-85-CYCS-40#NDUFS5-54-NDUFA11-138#NDUFS5-54-PHB2-89#NDUFS5-101-TIMMDC1-264#NDUFS5-85-TIMMDC1-281	PHB2-142-PHB2-89#PHB2-147-PHB2-97#PHB2-200-PHB2-216#PHB2-200-PHB2-262#PHB2-200-PHB2-296#PHB2-216-PHB2-224#PHB2-216-PHB2-262#PHB2-218-PHB2-224#PHB2-218-PHB2-236#PHB2-218-PHB2-262#PHB2-218-PHB2-89#PHB2-224-PHB2-250#PHB2-224-PHB2-262#PHB2-236-PHB2-244#PHB2-236-PHB2-250#PHB2-236-PHB2-262#PHB2-236-PHB2-296#PHB2-244-PHB2-244#PHB2-244-PHB2-250#PHB2-244-PHB2-296#PHB2-244-PHB2-89#PHB2-250-PHB2-262#PHB2-25…	2.72168507089921e-16#0.00423740377229343#1.35545512202858e-09#2.85721993193472e-10#1.35545512202858e-09#3.92951696683931e-09#1.84597007351996e-14#9.72417029753783e-08	0.000100244690275968#2.41916759090909e-50#7.72642767178509e-36#3.26336261811523e-07#1.35545512202858e-09#9.84244749853282e-31#3.46334560723762e-37#3.03029895377163e-09#1.1319041061519e-05#2.00975559646713e-09#3.46992004057656e-06#2.22398031964672e-06#4.39737784384869e-40#5.7372599763842e-46#5.30474177158485e-07#5.39781476578225e-25#1.57513595951481e-19#8.21630883365891e-41#7.34296704664314e-13#1.…
NDUFS5	TIMMDC1	2.3428e-17	target	106	285	sp|O43920|NDUFS5	sp|Q9NPL8|TIMMDC1	NDUFS5-54-NDUFS5-88#NDUFS5-8-NDUFS5-88#NDUFS5-54-CYCS-40#NDUFS5-85-CYCS-40#NDUFS5-54-NDUFA11-138#NDUFS5-54-PHB2-89#NDUFS5-101-TIMMDC1-264#NDUFS5-85-TIMMDC1-281	TIMMDC1-232-TIMMDC1-72#TIMMDC1-249-TIMMDC1-281#TIMMDC1-264-TIMMDC1-281#TIMMDC1-264-TIMMDC1-284#TIMMDC1-265-TIMMDC1-281#TIMMDC1-265-TIMMDC1-284#NDUFS5-101-TIMMDC1-264#NDUFS5-85-TIMMDC1-281#AIFM1-593-TIMMDC1-265#PHB-202-TIMMDC1-281#PHB-202-TIMMDC1-284#NDUFA8-14-TIMMDC1-249#NDUFA8-19-TIMMDC1-249#NDUFA8-2-TIMMDC1-249#NDUFA8-61-TIMMDC1-264#NDUFA8-65-TIMMDC1-264#AK2-147-TIMMDC1-264#AK2-147-TIMMDC1-281#…	2.72168507089921e-16#0.00423740377229343#1.35545512202858e-09#2.85721993193472e-10#1.35545512202858e-09#3.92951696683931e-09#1.84597007351996e-14#9.72417029753783e-08	3.67465936809516e-32#1.45298138928582e-16#5.06553566006536e-28#1.01550061568546e-29#9.2655111008813e-22#3.06728309171162e-08#1.84597007351996e-14#9.72417029753783e-08#2.89607760031374e-16#3.71607802178958e-28#4.29465933804381e-12#1.74672910456515e-32#2.32280521405282e-31#4.21859495951101e-10#2.08411768038927e-17#7.25732842664411e-34#6.02362349221681e-11#7.14985998773592e-07#2.09480835972353e-17#1…
TIMM8A	CKMT1A	2.81704e-29	target	97	417	sp|O60220|TIMM8A	sp|P12532|CKMT1A	TIMM8A-54-TIMM8A-86#TIMM8A-86-TIMM8A-86#TIMM8A-54-CKMT1A-337#TIMM8A-54-CKMT1A-343#TIMM8A-54-CKMT1A-416#TIMM8A-86-CKMT1A-199#TIMM8A-86-CKMT1A-331#TIMM8A-86-CKMT1A-343#TIMM8A-86-CKMT1A-416#TIMM8A-88-CKMT1A-343#TIMM8A-88-CKMT1A-416#TIMM8A-54-UQCRFS1-163#TIMM8A-86-AK2-181#TIMM8A-54-FAM136A-99#TIMM8A-86-PHB2-89#TIMM8A-54-CHCHD3-37#TIMM8A-86-CHCHD3-45#TIMM8A-54-TIMM8B-80#TIMM8A-50-TIMM13-49#TIMM8A-50-T…	CKMT1A-275-CKMT1A-199#CKMT1A-275-CKMT1A-331#CKMT1A-275-CKMT1A-337#CKMT1A-280-CKMT1A-291#CKMT1A-280-CKMT1A-199#CKMT1A-280-CKMT1A-337#CKMT1A-280-CKMT1A-416#CKMT1A-291-CKMT1A-139#CKMT1A-291-CKMT1A-199#CKMT1A-291-CKMT1A-331#CKMT1A-139-CKMT1A-416#CKMT1A-199-CKMT1A-331#CKMT1A-199-CKMT1A-337#CKMT1A-199-CKMT1A-416#CKMT1A-199-CKMT1A-58#CKMT1A-331-CKMT1A-331#CKMT1A-331-CKMT1A-337#CKMT1A-337-CKMT1A-343#CKMT…	1.62604832493474e-14#5.14123632581829e-06#7.87970080276778e-11#2.11732311520131e-17#5.76958963156711e-15#3.94336733655664e-12#1.33840207866651e-20#3.45715501485773e-22#4.98692979725967e-17#6.27841912946551e-10#1.96022684109015e-23#1.07662839361973e-09#1.13940997513791e-14#5.04481824680842e-09#7.35216846058914e-20#1.54987976414722e-06#3.06728309171162e-08#8.69269646009324e-23#2.67400235558415e-17#…	3.40692461988177e-20#9.91338035776393e-31#9.38380605032069e-15#1.12637911461886e-05#1.69132796884065e-05#2.59762119853956e-06#2.98072227188959e-05#7.82804479295449e-08#5.6447083220902e-10#2.21149300688559e-11#2.77719446474825e-17#8.09746385659189e-28#8.30590335331979e-18#3.31143202447065e-13#4.9364381147049e-15#4.68259054541954e-07#4.09430540718583e-24#6.02091626361974e-08#3.45961450489063e-24#5.…
TIMM8A	UQCRFS1	2.24525e-09	target	97	274	sp|O60220|TIMM8A	sp|P47985|UQCRFS1	TIMM8A-54-TIMM8A-86#TIMM8A-86-TIMM8A-86#TIMM8A-54-CKMT1A-337#TIMM8A-54-CKMT1A-343#TIMM8A-54-CKMT1A-416#TIMM8A-86-CKMT1A-199#TIMM8A-86-CKMT1A-331#TIMM8A-86-CKMT1A-343#TIMM8A-86-CKMT1A-416#TIMM8A-88-CKMT1A-343#TIMM8A-88-CKMT1A-416#TIMM8A-54-UQCRFS1-163#TIMM8A-86-AK2-181#TIMM8A-54-FAM136A-99#TIMM8A-86-PHB2-89#TIMM8A-54-CHCHD3-37#TIMM8A-86-CHCHD3-45#TIMM8A-54-TIMM8B-80#TIMM8A-50-TIMM13-49#TIMM8A-50-T…	UQCRFS1-163-UQCRFS1-182#UQCRFS1-168-UQCRFS1-172#TIMM8A-54-UQCRFS1-163#AIFM1-388-UQCRFS1-163	1.62604832493474e-14#5.14123632581829e-06#7.87970080276778e-11#2.11732311520131e-17#5.76958963156711e-15#3.94336733655664e-12#1.33840207866651e-20#3.45715501485773e-22#4.98692979725967e-17#6.27841912946551e-10#1.96022684109015e-23#1.07662839361973e-09#1.13940997513791e-14#5.04481824680842e-09#7.35216846058914e-20#1.54987976414722e-06#3.06728309171162e-08#8.69269646009324e-23#2.67400235558415e-17#…	1.05936969833536e-11#9.4512514957941e-07#1.07662839361973e-09#1.29483094385854e-08
TIMM8A	AK2	6.70044e-15	target	97	239	sp|O60220|TIMM8A	sp|P54819|AK2	TIMM8A-54-TIMM8A-86#TIMM8A-86-TIMM8A-86#TIMM8A-54-CKMT1A-337#TIMM8A-54-CKMT1A-343#TIMM8A-54-CKMT1A-416#TIMM8A-86-CKMT1A-199#TIMM8A-86-CKMT1A-331#TIMM8A-86-CKMT1A-343#TIMM8A-86-CKMT1A-416#TIMM8A-88-CKMT1A-343#TIMM8A-88-CKMT1A-416#TIMM8A-54-UQCRFS1-163#TIMM8A-86-AK2-181#TIMM8A-54-FAM136A-99#TIMM8A-86-PHB2-89#TIMM8A-54-CHCHD3-37#TIMM8A-86-CHCHD3-45#TIMM8A-54-TIMM8B-80#TIMM8A-50-TIMM13-49#TIMM8A-50-T…	AK2-117-AK2-2#AK2-117-AK2-85#AK2-121-AK2-2#AK2-14-AK2-93#AK2-147-AK2-164#AK2-147-AK2-181#AK2-147-AK2-2#AK2-147-AK2-28#AK2-147-AK2-62#AK2-147-AK2-65#AK2-147-AK2-93#AK2-160-AK2-181#AK2-160-AK2-2#AK2-160-AK2-28#AK2-160-AK2-62#AK2-160-AK2-65#AK2-164-AK2-181#AK2-164-AK2-2#AK2-164-AK2-28#AK2-164-AK2-62#AK2-164-AK2-65#AK2-181-AK2-181#AK2-181-AK2-2#AK2-181-AK2-28#AK2-181-AK2-62#AK2-181-AK2-65#AK2-181-AK2…	1.62604832493474e-14#5.14123632581829e-06#7.87970080276778e-11#2.11732311520131e-17#5.76958963156711e-15#3.94336733655664e-12#1.33840207866651e-20#3.45715501485773e-22#4.98692979725967e-17#6.27841912946551e-10#1.96022684109015e-23#1.07662839361973e-09#1.13940997513791e-14#5.04481824680842e-09#7.35216846058914e-20#1.54987976414722e-06#3.06728309171162e-08#8.69269646009324e-23#2.67400235558415e-17#…	9.59836824294018e-09#9.99344194451751e-10#2.05740735088221e-09#1.40803999147477e-17#1.56843203829013e-12#4.18469091458926e-11#4.48744061062499e-13#4.06009840949339e-12#8.21450611608916e-15#3.85953293217565e-13#7.0396456181426e-08#4.91184380733036e-23#1.44034803295094e-21#1.41875539806233e-28#1.43380051721508e-18#5.06634459905312e-19#3.01305785842922e-24#2.34962020093942e-06#2.75140280445093e-16#1…
TIMM8A	FAM136A	2.96667e-09	target	97	138	sp|O60220|TIMM8A	sp|Q96C01|FAM136A	TIMM8A-54-TIMM8A-86#TIMM8A-86-TIMM8A-86#TIMM8A-54-CKMT1A-337#TIMM8A-54-CKMT1A-343#TIMM8A-54-CKMT1A-416#TIMM8A-86-CKMT1A-199#TIMM8A-86-CKMT1A-331#TIMM8A-86-CKMT1A-343#TIMM8A-86-CKMT1A-416#TIMM8A-88-CKMT1A-343#TIMM8A-88-CKMT1A-416#TIMM8A-54-UQCRFS1-163#TIMM8A-86-AK2-181#TIMM8A-54-FAM136A-99#TIMM8A-86-PHB2-89#TIMM8A-54-CHCHD3-37#TIMM8A-86-CHCHD3-45#TIMM8A-54-TIMM8B-80#TIMM8A-50-TIMM13-49#TIMM8A-50-T…	FAM136A-104-FAM136A-89#FAM136A-113-FAM136A-89#FAM136A-127-FAM136A-130#FAM136A-127-FAM136A-138#FAM136A-127-FAM136A-99#FAM136A-130-FAM136A-130#FAM136A-130-FAM136A-18#FAM136A-130-FAM136A-27#FAM136A-138-FAM136A-89#FAM136A-18-FAM136A-48#FAM136A-27-FAM136A-99#FAM136A-48-FAM136A-99#FAM136A-89-FAM136A-89#FAM136A-89-FAM136A-99#FAM136A-99-FAM136A-99#HAX1-131-FAM136A-99#HAX1-205-FAM136A-89#HAX1-205-FAM136A-…	1.62604832493474e-14#5.14123632581829e-06#7.87970080276778e-11#2.11732311520131e-17#5.76958963156711e-15#3.94336733655664e-12#1.33840207866651e-20#3.45715501485773e-22#4.98692979725967e-17#6.27841912946551e-10#1.96022684109015e-23#1.07662839361973e-09#1.13940997513791e-14#5.04481824680842e-09#7.35216846058914e-20#1.54987976414722e-06#3.06728309171162e-08#8.69269646009324e-23#2.67400235558415e-17#…	4.44503530174145e-16#1.63690123981936e-09#8.66217628177135e-15#4.37951852970866e-09#2.77786435825368e-10#3.89546725870615e-22#2.17174187124917e-20#5.06996110776842e-32#8.64291545620196e-05#1.91271408161918e-51#9.69479852992742e-12#1.32961398319974e-28#6.55480440766217e-15#1.84804510017332e-15#4.1290232105279e-53#3.28016838141891e-13#3.14257948832566e-06#1.5106214866859e-20#2.09067846658919e-19#1.…
TIMM8A	PHB2	4.32353e-20	target	97	299	sp|O60220|TIMM8A	sp|Q99623|PHB2	TIMM8A-54-TIMM8A-86#TIMM8A-86-TIMM8A-86#TIMM8A-54-CKMT1A-337#TIMM8A-54-CKMT1A-343#TIMM8A-54-CKMT1A-416#TIMM8A-86-CKMT1A-199#TIMM8A-86-CKMT1A-331#TIMM8A-86-CKMT1A-343#TIMM8A-86-CKMT1A-416#TIMM8A-88-CKMT1A-343#TIMM8A-88-CKMT1A-416#TIMM8A-54-UQCRFS1-163#TIMM8A-86-AK2-181#TIMM8A-54-FAM136A-99#TIMM8A-86-PHB2-89#TIMM8A-54-CHCHD3-37#TIMM8A-86-CHCHD3-45#TIMM8A-54-TIMM8B-80#TIMM8A-50-TIMM13-49#TIMM8A-50-T…	PHB2-142-PHB2-89#PHB2-147-PHB2-97#PHB2-200-PHB2-216#PHB2-200-PHB2-262#PHB2-200-PHB2-296#PHB2-216-PHB2-224#PHB2-216-PHB2-262#PHB2-218-PHB2-224#PHB2-218-PHB2-236#PHB2-218-PHB2-262#PHB2-218-PHB2-89#PHB2-224-PHB2-250#PHB2-224-PHB2-262#PHB2-236-PHB2-244#PHB2-236-PHB2-250#PHB2-236-PHB2-262#PHB2-236-PHB2-296#PHB2-244-PHB2-244#PHB2-244-PHB2-250#PHB2-244-PHB2-296#PHB2-244-PHB2-89#PHB2-250-PHB2-262#PHB2-25…	1.62604832493474e-14#5.14123632581829e-06#7.87970080276778e-11#2.11732311520131e-17#5.76958963156711e-15#3.94336733655664e-12#1.33840207866651e-20#3.45715501485773e-22#4.98692979725967e-17#6.27841912946551e-10#1.96022684109015e-23#1.07662839361973e-09#1.13940997513791e-14#5.04481824680842e-09#7.35216846058914e-20#1.54987976414722e-06#3.06728309171162e-08#8.69269646009324e-23#2.67400235558415e-17#…	0.000100244690275968#2.41916759090909e-50#7.72642767178509e-36#3.26336261811523e-07#1.35545512202858e-09#9.84244749853282e-31#3.46334560723762e-37#3.03029895377163e-09#1.1319041061519e-05#2.00975559646713e-09#3.46992004057656e-06#2.22398031964672e-06#4.39737784384869e-40#5.7372599763842e-46#5.30474177158485e-07#5.39781476578225e-25#1.57513595951481e-19#8.21630883365891e-41#7.34296704664314e-13#1.…
TIMM8A	CHCHD3	1.80375e-11	target	97	227	sp|O60220|TIMM8A	sp|Q9NX63|CHCHD3	TIMM8A-54-TIMM8A-86#TIMM8A-86-TIMM8A-86#TIMM8A-54-CKMT1A-337#TIMM8A-54-CKMT1A-343#TIMM8A-54-CKMT1A-416#TIMM8A-86-CKMT1A-199#TIMM8A-86-CKMT1A-331#TIMM8A-86-CKMT1A-343#TIMM8A-86-CKMT1A-416#TIMM8A-88-CKMT1A-343#TIMM8A-88-CKMT1A-416#TIMM8A-54-UQCRFS1-163#TIMM8A-86-AK2-181#TIMM8A-54-FAM136A-99#TIMM8A-86-PHB2-89#TIMM8A-54-CHCHD3-37#TIMM8A-86-CHCHD3-45#TIMM8A-54-TIMM8B-80#TIMM8A-50-TIMM13-49#TIMM8A-50-T…	CHCHD3-86-CHCHD3-76#CHCHD3-119-CHCHD3-77#CHCHD3-121-CHCHD3-165#CHCHD3-121-CHCHD3-63#CHCHD3-121-CHCHD3-76#CHCHD3-130-CHCHD3-136#CHCHD3-130-CHCHD3-77#CHCHD3-136-CHCHD3-136#CHCHD3-136-CHCHD3-142#CHCHD3-136-CHCHD3-165#CHCHD3-136-CHCHD3-173#CHCHD3-136-CHCHD3-45#CHCHD3-136-CHCHD3-76#CHCHD3-175-CHCHD3-225#CHCHD3-24-CHCHD3-37#CHCHD3-37-CHCHD3-37#CHCHD3-37-CHCHD3-45#CHCHD3-37-CHCHD3-63#CHCHD3-37-CHCHD3-76…	1.62604832493474e-14#5.14123632581829e-06#7.87970080276778e-11#2.11732311520131e-17#5.76958963156711e-15#3.94336733655664e-12#1.33840207866651e-20#3.45715501485773e-22#4.98692979725967e-17#6.27841912946551e-10#1.96022684109015e-23#1.07662839361973e-09#1.13940997513791e-14#5.04481824680842e-09#7.35216846058914e-20#1.54987976414722e-06#3.06728309171162e-08#8.69269646009324e-23#2.67400235558415e-17#…	4.7182836675734e-07#3.28016838141891e-13#1.05379170254259e-07#3.04655961025792e-08#4.06413306091267e-08#6.31941596054594e-18#0.0055449522201986#1.47951377841309e-05#1.04778008110123e-09#2.07017883540797e-15#4.57685624489134e-11#0.000127413619877513#1.03124542990489e-08#2.40153375993744e-15#1.11374077039404e-16#2.62484595706212e-23#9.41335999850337e-27#3.31216458197846e-32#5.84861574556951e-16#6.7…
TIMM8A	TIMM8B	6.65378e-23	target	97	83	sp|O60220|TIMM8A	sp|Q9Y5J9|TIMM8B	TIMM8A-54-TIMM8A-86#TIMM8A-86-TIMM8A-86#TIMM8A-54-CKMT1A-337#TIMM8A-54-CKMT1A-343#TIMM8A-54-CKMT1A-416#TIMM8A-86-CKMT1A-199#TIMM8A-86-CKMT1A-331#TIMM8A-86-CKMT1A-343#TIMM8A-86-CKMT1A-416#TIMM8A-88-CKMT1A-343#TIMM8A-88-CKMT1A-416#TIMM8A-54-UQCRFS1-163#TIMM8A-86-AK2-181#TIMM8A-54-FAM136A-99#TIMM8A-86-PHB2-89#TIMM8A-54-CHCHD3-37#TIMM8A-86-CHCHD3-45#TIMM8A-54-TIMM8B-80#TIMM8A-50-TIMM13-49#TIMM8A-50-T…	TIMM8B-22-TIMM8B-80#TIMM8A-54-TIMM8B-80#CKMT1A-199-TIMM8B-43#CKMT1A-331-TIMM8B-80#CKMT1A-337-TIMM8B-80#CKMT1A-343-TIMM8B-80#CKMT1A-416-TIMM8B-80#AK2-147-TIMM8B-80#COA7-219-TIMM8B-80#CLPB-550-TIMM8B-80#CHCHD3-63-TIMM8B-80	1.62604832493474e-14#5.14123632581829e-06#7.87970080276778e-11#2.11732311520131e-17#5.76958963156711e-15#3.94336733655664e-12#1.33840207866651e-20#3.45715501485773e-22#4.98692979725967e-17#6.27841912946551e-10#1.96022684109015e-23#1.07662839361973e-09#1.13940997513791e-14#5.04481824680842e-09#7.35216846058914e-20#1.54987976414722e-06#3.06728309171162e-08#8.69269646009324e-23#2.67400235558415e-17#…	1.81719033936905e-15#8.69269646009324e-23#1.03124542990489e-08#4.48195579165312e-22#8.8316027742314e-20#4.6548779230428e-29#1.77142327653457e-18#8.17565841198151e-10#1.77142327653457e-18#1.94607423672696e-06#2.20310929217025e-12
TIMM8A	TIMM13	5.55192e-36	target	97	95	sp|O60220|TIMM8A	sp|Q9Y5L4|TIMM13	TIMM8A-54-TIMM8A-86#TIMM8A-86-TIMM8A-86#TIMM8A-54-CKMT1A-337#TIMM8A-54-CKMT1A-343#TIMM8A-54-CKMT1A-416#TIMM8A-86-CKMT1A-199#TIMM8A-86-CKMT1A-331#TIMM8A-86-CKMT1A-343#TIMM8A-86-CKMT1A-416#TIMM8A-88-CKMT1A-343#TIMM8A-88-CKMT1A-416#TIMM8A-54-UQCRFS1-163#TIMM8A-86-AK2-181#TIMM8A-54-FAM136A-99#TIMM8A-86-PHB2-89#TIMM8A-54-CHCHD3-37#TIMM8A-86-CHCHD3-45#TIMM8A-54-TIMM8B-80#TIMM8A-50-TIMM13-49#TIMM8A-50-T…	TIMM13-45-TIMM13-49#TIMM13-45-TIMM13-53#TIMM13-64-TIMM13-64#TIMM8A-50-TIMM13-49#TIMM8A-50-TIMM13-53#TIMM8A-50-TIMM13-64#TIMM8A-54-TIMM13-49#TIMM8A-54-TIMM13-53#TIMM8A-54-TIMM13-64#TIMM8A-86-TIMM13-64#TIMM8A-88-TIMM13-64#CKMT1A-337-TIMM13-64#CKMT1A-343-TIMM13-64#CKMT1A-416-TIMM13-64#AK2-147-TIMM13-53#TIMM8B-43-TIMM13-49#TIMM8B-43-TIMM13-53#TIMM8B-43-TIMM13-64	1.62604832493474e-14#5.14123632581829e-06#7.87970080276778e-11#2.11732311520131e-17#5.76958963156711e-15#3.94336733655664e-12#1.33840207866651e-20#3.45715501485773e-22#4.98692979725967e-17#6.27841912946551e-10#1.96022684109015e-23#1.07662839361973e-09#1.13940997513791e-14#5.04481824680842e-09#7.35216846058914e-20#1.54987976414722e-06#3.06728309171162e-08#8.69269646009324e-23#2.67400235558415e-17#…	3.43415263234221e-12#1.61768605786021e-08#2.38913761328435e-27#2.67400235558415e-17#9.44103059844528e-27#2.73684207808069e-25#2.5918425133004e-11#2.67542215959934e-13#1.44033926774312e-17#1.15501141328288e-17#1.46479765478123e-17#1.11450887214398e-28#1.07382329935966e-29#2.04554852400507e-15#9.1499470454016e-08#3.87209617610213e-20#1.5983340380103e-24#5.62100095013272e-33
GNG7	HSPA9	1.48077e-10	target	68	679	sp|O60262|GNG7	sp|P38646|HSPA9	GNG7-27-HSPA9-394#GNG7-30-TRAP1-332	HSPA9-106-HSPA9-121#HSPA9-106-HSPA9-135#HSPA9-106-HSPA9-138#HSPA9-106-HSPA9-291#HSPA9-106-HSPA9-300#HSPA9-106-HSPA9-314#HSPA9-106-HSPA9-316#HSPA9-106-HSPA9-394#HSPA9-106-HSPA9-76#HSPA9-121-HSPA9-138#HSPA9-135-HSPA9-138#HSPA9-135-HSPA9-206#HSPA9-135-HSPA9-288#HSPA9-135-HSPA9-300#HSPA9-135-HSPA9-368#HSPA9-135-HSPA9-394#HSPA9-135-HSPA9-467#HSPA9-135-HSPA9-563#HSPA9-135-HSPA9-610#HSPA9-135-HSPA9-612#…	1.28094287657645e-10#5.91831892106918e-08	3.85895799980378e-24#1.45652430925689e-15#1.21224125946231e-06#1.33002808742521e-09#1.34830052159303e-15#3.68423722241699e-14#6.14295307798687e-09#1.21133320993843e-10#9.26762368273652e-16#3.51606405293213e-18#1.26066338965423e-27#4.13230064563789e-11#1.02477768284324e-10#2.46055519907662e-22#1.40065137651723e-17#5.37665301419125e-13#9.09896943498142e-05#1.28574924714821e-18#1.18427838586277e-19#…
GNG7	TRAP1	6.84158e-08	target	68	704	sp|O60262|GNG7	sp|Q12931|TRAP1	GNG7-27-HSPA9-394#GNG7-30-TRAP1-332	TRAP1-109-TRAP1-109#TRAP1-109-TRAP1-181#TRAP1-109-TRAP1-258#TRAP1-109-TRAP1-262#TRAP1-109-TRAP1-96#TRAP1-126-TRAP1-130#TRAP1-126-TRAP1-181#TRAP1-126-TRAP1-324#TRAP1-126-TRAP1-369#TRAP1-126-TRAP1-375#TRAP1-126-TRAP1-95#TRAP1-126-TRAP1-96#TRAP1-130-TRAP1-369#TRAP1-181-TRAP1-258#TRAP1-181-TRAP1-262#TRAP1-181-TRAP1-324#TRAP1-181-TRAP1-332#TRAP1-181-TRAP1-369#TRAP1-181-TRAP1-375#TRAP1-181-TRAP1-382#TR…	1.28094287657645e-10#5.91831892106918e-08	1.77186072446414e-09#2.27456116877678e-30#1.05979919045956e-15#3.2073910850586e-16#8.38068696209484e-19#1.01328428890986e-26#1.09191942017176e-26#7.02395711994698e-06#2.16181907952604e-10#5.62206028894423e-34#1.4528238816868e-10#6.57857550659343e-13#4.66428078883338e-14#4.44503530174145e-16#1.71355362853932e-22#2.41283825645728e-21#7.13834083697228e-26#4.09908122487806e-17#6.70743679099317e-45#1.…
SMARCA5	SDHA	7.98006e-11	target	1052	664	sp|O60264|SMARCA5	sp|P31040|SDHA	SMARCA5-402-SDHA-517	SDHA-179-SDHA-335#SDHA-179-SDHA-547#SDHA-182-SDHA-335#SDHA-182-SDHA-361#SDHA-182-SDHA-538#SDHA-250-SDHA-480#SDHA-335-SDHA-517#SDHA-335-SDHA-538#SDHA-335-SDHA-547#SDHA-498-SDHA-547#SDHA-517-SDHA-538#SDHA-517-SDHA-541#SDHA-538-SDHA-538#SDHA-538-SDHA-547#SDHA-538-SDHA-550#SDHA-608-SDHA-616#SDHA-615-SDHA-647#SMARCA5-402-SDHA-517#CS-103-SDHA-182#CS-321-SDHA-182#CS-321-SDHA-608#CS-43-SDHA-179#CS-43-SDH…	7.21065087880424e-14	1.52494831505673e-24#1.5333101041388e-19#3.52018485063302e-10#1.38450976909183e-05#1.11134422984532e-06#3.51179638244163e-24#4.12995647065431e-06#1.93330535759443e-25#1.8992840864962e-13#3.66443963087313e-39#1.73112579433542e-32#2.26030652814011e-22#1.08692847863975e-08#7.1789898975284e-20#1.29483094385854e-08#1.00623779129101e-16#2.67542215959934e-13#7.21065087880424e-14#9.5672415864698e-11#1.27…
OPA1	CYCS	7.9669e-31	target	960	105	sp|O60313|OPA1	sp|P99999|CYCS	OPA1-241-OPA1-245#OPA1-241-OPA1-960#OPA1-204-OPA1-372#OPA1-214-OPA1-689#OPA1-228-OPA1-372#OPA1-228-OPA1-474#OPA1-228-OPA1-530#OPA1-228-OPA1-568#OPA1-228-OPA1-663#OPA1-228-OPA1-689#OPA1-228-OPA1-923#OPA1-228-OPA1-926#OPA1-228-OPA1-960#OPA1-238-OPA1-245#OPA1-238-OPA1-568#OPA1-238-OPA1-911#OPA1-238-OPA1-926#OPA1-238-OPA1-960#OPA1-241-OPA1-568#OPA1-241-OPA1-911#OPA1-241-OPA1-923#OPA1-245-OPA1-960#OPA…	CYCS-100-CYCS-100#CYCS-100-CYCS-40#CYCS-100-CYCS-54#CYCS-100-CYCS-74#CYCS-100-CYCS-9#CYCS-40-CYCS-40#CYCS-40-CYCS-54#CYCS-40-CYCS-56#CYCS-40-CYCS-73#CYCS-40-CYCS-74#CYCS-40-CYCS-80#CYCS-40-CYCS-87#CYCS-40-CYCS-89#CYCS-40-CYCS-9#CYCS-54-CYCS-54#CYCS-54-CYCS-74#CYCS-54-CYCS-80#CYCS-54-CYCS-87#CYCS-54-CYCS-9#CYCS-56-CYCS-74#CYCS-6-CYCS-88#CYCS-6-CYCS-89#CYCS-73-CYCS-87#CYCS-74-CYCS-87#CYCS-74-CYCS-9…	1.63304609884033e-07#2.83254586571249e-06#8.17565841198151e-10#4.78935395150402e-08#1.03012358995938e-39#6.11819799833831e-17#3.46992004057656e-06#4.33085539448996e-36#2.40633574417341e-06#9.47098063948093e-09#1.17773577624441e-09#1.45732584079377e-12#1.91322360848896e-24#1.52440246795642e-14#5.96701029386114e-16#4.20459763371064e-10#1.80871380353325e-11#2.0072576662851e-09#0.000978564188624091#0…	1.23361738542777e-33#1.25478601031366e-22#4.4743549524168e-39#0.00165670076139934#5.68166189464456e-10#4.69776970506631e-61#9.71424446688461e-64#3.12506488689998e-14#5.03448271676878e-07#1.12024504533835e-08#1.93050272846253e-09#2.77127449524068e-10#5.3063879348325e-13#2.83254586571249e-06#2.25930781277655e-31#1.53059643202555e-10#2.31010885569951e-12#2.03623695592351e-17#1.48792320206936e-06#5.6…
OPA1	ANK3	5.14054e-05	target	960	4377	sp|O60313|OPA1	sp|Q12955|ANK3	OPA1-241-OPA1-245#OPA1-241-OPA1-960#OPA1-204-OPA1-372#OPA1-214-OPA1-689#OPA1-228-OPA1-372#OPA1-228-OPA1-474#OPA1-228-OPA1-530#OPA1-228-OPA1-568#OPA1-228-OPA1-663#OPA1-228-OPA1-689#OPA1-228-OPA1-923#OPA1-228-OPA1-926#OPA1-228-OPA1-960#OPA1-238-OPA1-245#OPA1-238-OPA1-568#OPA1-238-OPA1-911#OPA1-238-OPA1-926#OPA1-238-OPA1-960#OPA1-241-OPA1-568#OPA1-241-OPA1-911#OPA1-241-OPA1-923#OPA1-245-OPA1-960#OPA…	OPA1-228-ANK3-3489	1.63304609884033e-07#2.83254586571249e-06#8.17565841198151e-10#4.78935395150402e-08#1.03012358995938e-39#6.11819799833831e-17#3.46992004057656e-06#4.33085539448996e-36#2.40633574417341e-06#9.47098063948093e-09#1.17773577624441e-09#1.45732584079377e-12#1.91322360848896e-24#1.52440246795642e-14#5.96701029386114e-16#4.20459763371064e-10#1.80871380353325e-11#2.0072576662851e-09#0.000978564188624091#0…	2.68321370974674e-09
OPA1	TRIM28	1.21978e-05	target	960	835	sp|O60313|OPA1	sp|Q13263|TRIM28	OPA1-241-OPA1-245#OPA1-241-OPA1-960#OPA1-204-OPA1-372#OPA1-214-OPA1-689#OPA1-228-OPA1-372#OPA1-228-OPA1-474#OPA1-228-OPA1-530#OPA1-228-OPA1-568#OPA1-228-OPA1-663#OPA1-228-OPA1-689#OPA1-228-OPA1-923#OPA1-228-OPA1-926#OPA1-228-OPA1-960#OPA1-238-OPA1-245#OPA1-238-OPA1-568#OPA1-238-OPA1-911#OPA1-238-OPA1-926#OPA1-238-OPA1-960#OPA1-241-OPA1-568#OPA1-241-OPA1-911#OPA1-241-OPA1-923#OPA1-245-OPA1-960#OPA…	OPA1-494-TRIM28-304	1.63304609884033e-07#2.83254586571249e-06#8.17565841198151e-10#4.78935395150402e-08#1.03012358995938e-39#6.11819799833831e-17#3.46992004057656e-06#4.33085539448996e-36#2.40633574417341e-06#9.47098063948093e-09#1.17773577624441e-09#1.45732584079377e-12#1.91322360848896e-24#1.52440246795642e-14#5.96701029386114e-16#4.20459763371064e-10#1.80871380353325e-11#2.0072576662851e-09#0.000978564188624091#0…	1.74947544054521e-08
OPA1	SRPK1	0.000638356	target	960	655	sp|O60313|OPA1	sp|Q96SB4|SRPK1	OPA1-241-OPA1-245#OPA1-241-OPA1-960#OPA1-204-OPA1-372#OPA1-214-OPA1-689#OPA1-228-OPA1-372#OPA1-228-OPA1-474#OPA1-228-OPA1-530#OPA1-228-OPA1-568#OPA1-228-OPA1-663#OPA1-228-OPA1-689#OPA1-228-OPA1-923#OPA1-228-OPA1-926#OPA1-228-OPA1-960#OPA1-238-OPA1-245#OPA1-238-OPA1-568#OPA1-238-OPA1-911#OPA1-238-OPA1-926#OPA1-238-OPA1-960#OPA1-241-OPA1-568#OPA1-241-OPA1-911#OPA1-241-OPA1-923#OPA1-245-OPA1-960#OPA…	OPA1-960-SRPK1-579	1.63304609884033e-07#2.83254586571249e-06#8.17565841198151e-10#4.78935395150402e-08#1.03012358995938e-39#6.11819799833831e-17#3.46992004057656e-06#4.33085539448996e-36#2.40633574417341e-06#9.47098063948093e-09#1.17773577624441e-09#1.45732584079377e-12#1.91322360848896e-24#1.52440246795642e-14#5.96701029386114e-16#4.20459763371064e-10#1.80871380353325e-11#2.0072576662851e-09#0.000978564188624091#0…	1.48792320206936e-06
OPA1	ATAD3A	3.65956e-10	target	960	634	sp|O60313|OPA1	sp|Q9NVI7|ATAD3A	OPA1-241-OPA1-245#OPA1-241-OPA1-960#OPA1-204-OPA1-372#OPA1-214-OPA1-689#OPA1-228-OPA1-372#OPA1-228-OPA1-474#OPA1-228-OPA1-530#OPA1-228-OPA1-568#OPA1-228-OPA1-663#OPA1-228-OPA1-689#OPA1-228-OPA1-923#OPA1-228-OPA1-926#OPA1-228-OPA1-960#OPA1-238-OPA1-245#OPA1-238-OPA1-568#OPA1-238-OPA1-911#OPA1-238-OPA1-926#OPA1-238-OPA1-960#OPA1-241-OPA1-568#OPA1-241-OPA1-911#OPA1-241-OPA1-923#OPA1-245-OPA1-960#OPA…	ATAD3A-60-ATAD3A-12#ATAD3A-60-ATAD3A-213#ATAD3A-60-ATAD3A-246#ATAD3A-60-ATAD3A-44#ATAD3A-165-ATAD3A-165#ATAD3A-165-ATAD3A-12#ATAD3A-165-ATAD3A-72#ATAD3A-165-ATAD3A-9#ATAD3A-12-ATAD3A-183#ATAD3A-12-ATAD3A-44#ATAD3A-12-ATAD3A-46#ATAD3A-12-ATAD3A-72#ATAD3A-12-ATAD3A-92#ATAD3A-183-ATAD3A-183#ATAD3A-183-ATAD3A-194#ATAD3A-183-ATAD3A-213#ATAD3A-183-ATAD3A-246#ATAD3A-183-ATAD3A-44#ATAD3A-183-ATAD3A-92#AT…	1.63304609884033e-07#2.83254586571249e-06#8.17565841198151e-10#4.78935395150402e-08#1.03012358995938e-39#6.11819799833831e-17#3.46992004057656e-06#4.33085539448996e-36#2.40633574417341e-06#9.47098063948093e-09#1.17773577624441e-09#1.45732584079377e-12#1.91322360848896e-24#1.52440246795642e-14#5.96701029386114e-16#4.20459763371064e-10#1.80871380353325e-11#2.0072576662851e-09#0.000978564188624091#0…	2.26156844715154e-08#4.60376206478434e-06#3.83332476067949e-13#2.26156844715154e-08#1.22701941207197e-21#3.78168452880164e-11#1.26609922402669e-05#1.18324443966663e-07#1.51229014920219e-15#3.0337295943853e-11#4.16728153308998e-31#3.49958535783215e-42#8.57715275850255e-16#3.68708826952538e-29#1.3736080797978e-20#3.64220370832468e-29#2.56409278150994e-13#9.24924046480781e-11#1.03358037761414e-14#6.…
OPA1	CHCHD3	8.39215e-11	target	960	227	sp|O60313|OPA1	sp|Q9NX63|CHCHD3	OPA1-241-OPA1-245#OPA1-241-OPA1-960#OPA1-204-OPA1-372#OPA1-214-OPA1-689#OPA1-228-OPA1-372#OPA1-228-OPA1-474#OPA1-228-OPA1-530#OPA1-228-OPA1-568#OPA1-228-OPA1-663#OPA1-228-OPA1-689#OPA1-228-OPA1-923#OPA1-228-OPA1-926#OPA1-228-OPA1-960#OPA1-238-OPA1-245#OPA1-238-OPA1-568#OPA1-238-OPA1-911#OPA1-238-OPA1-926#OPA1-238-OPA1-960#OPA1-241-OPA1-568#OPA1-241-OPA1-911#OPA1-241-OPA1-923#OPA1-245-OPA1-960#OPA…	CHCHD3-86-CHCHD3-76#CHCHD3-119-CHCHD3-77#CHCHD3-121-CHCHD3-165#CHCHD3-121-CHCHD3-63#CHCHD3-121-CHCHD3-76#CHCHD3-130-CHCHD3-136#CHCHD3-130-CHCHD3-77#CHCHD3-136-CHCHD3-136#CHCHD3-136-CHCHD3-142#CHCHD3-136-CHCHD3-165#CHCHD3-136-CHCHD3-173#CHCHD3-136-CHCHD3-45#CHCHD3-136-CHCHD3-76#CHCHD3-175-CHCHD3-225#CHCHD3-24-CHCHD3-37#CHCHD3-37-CHCHD3-37#CHCHD3-37-CHCHD3-45#CHCHD3-37-CHCHD3-63#CHCHD3-37-CHCHD3-76…	1.63304609884033e-07#2.83254586571249e-06#8.17565841198151e-10#4.78935395150402e-08#1.03012358995938e-39#6.11819799833831e-17#3.46992004057656e-06#4.33085539448996e-36#2.40633574417341e-06#9.47098063948093e-09#1.17773577624441e-09#1.45732584079377e-12#1.91322360848896e-24#1.52440246795642e-14#5.96701029386114e-16#4.20459763371064e-10#1.80871380353325e-11#2.0072576662851e-09#0.000978564188624091#0…	4.7182836675734e-07#3.28016838141891e-13#1.05379170254259e-07#3.04655961025792e-08#4.06413306091267e-08#6.31941596054594e-18#0.0055449522201986#1.47951377841309e-05#1.04778008110123e-09#2.07017883540797e-15#4.57685624489134e-11#0.000127413619877513#1.03124542990489e-08#2.40153375993744e-15#1.11374077039404e-16#2.62484595706212e-23#9.41335999850337e-27#3.31216458197846e-32#5.84861574556951e-16#6.7…
ACSL4	TOMM5	4.22188e-09	target	711	51	sp|O60488|ACSL4	sp|Q8N4H5|TOMM5	ACSL4-572-ACSL4-536#ACSL4-690-ACSL4-536#ACSL4-113-ACSL4-117#ACSL4-113-ACSL4-354#ACSL4-113-ACSL4-621#ACSL4-231-ACSL4-354#ACSL4-383-ACSL4-621#ACSL4-498-ACSL4-54#ACSL4-536-ACSL4-593#ACSL4-89-ACSL4-93#ACSL4-89-TOMM5-10	TOMM5-10-TOMM5-10#TOMM5-10-TOMM5-19#ACSL4-89-TOMM5-10#TOMM70-123-TOMM5-10#TOMM70-78-TOMM5-10#SYNJ2BP-48-TOMM5-10#CYCS-40-TOMM5-10#MTX1-187-TOMM5-10#FKBP8-334-TOMM5-10#FKBP8-340-TOMM5-10#FKBP8-366-TOMM5-10#TOMM20-61-TOMM5-10#TOMM20-61-TOMM5-17#HSDL1-64-TOMM5-10	0.000202644321297749#4.08152001935642e-24#7.37482980851161e-14#5.58675122413654e-37#1.05980017256678e-10#4.21154104180674e-31#3.64646237228068e-13#1.11242428779881e-18#2.34110684274844e-15#3.32985528564716e-09#1.63690123981936e-09	3.89875573605515e-18#1.37780239549138e-21#1.63690123981936e-09#1.92140343843515e-07#1.8992840864962e-13#2.44262443688296e-21#2.63774480400658e-15#1.55974874374372e-12#2.20121687326851e-26#3.67243329026381e-10#2.0072576662851e-09#2.62493970219797e-29#1.4528238816868e-10#9.67340098907889e-19
CTNND1	TUFM	2.08851e-07	target	968	452	sp|O60716|CTNND1	sp|P49411|TUFM	CTNND1-142-CTNND1-146#CTNND1-710-TUFM-88	TUFM-234-TUFM-342#TUFM-234-TUFM-88#TUFM-234-TUFM-91#TUFM-238-TUFM-347#TUFM-256-TUFM-347#TUFM-256-TUFM-418#TUFM-256-TUFM-91#TUFM-286-TUFM-286#TUFM-286-TUFM-342#TUFM-286-TUFM-79#TUFM-286-TUFM-88#TUFM-286-TUFM-91#TUFM-297-TUFM-447#TUFM-311-TUFM-342#TUFM-311-TUFM-88#TUFM-311-TUFM-91#TUFM-342-TUFM-351#TUFM-342-TUFM-361#TUFM-342-TUFM-395#TUFM-342-TUFM-418#TUFM-342-TUFM-447#TUFM-342-TUFM-79#TUFM-342-TUF…	7.34400890984829e-12#2.00598572222749e-09	1.93059098195195e-11#1.79726140993596e-25#1.68575690042911e-15#6.52377828093513e-16#6.02362349221681e-11#1.61768605786021e-08#5.7164191973209e-17#2.21276434121417e-25#1.49248445825573e-12#2.51896197119552e-18#3.18093317510751e-22#4.92611179445875e-27#1.16208634318919e-26#3.84289084331061e-23#5.70248718968137e-31#1.13709670960158e-25#6.31861886563397e-27#7.25224138912084e-28#5.11449361665584e-26#4…
DPM1	CANX	1.9965e-25	target	260	592	sp|O60762|DPM1	sp|P27824|CANX	DPM1-136-CANX-516	CANX-110-CANX-118#CANX-113-CANX-137#CANX-113-CANX-61#CANX-113-CANX-89#CANX-113-CANX-90#CANX-118-CANX-137#CANX-118-CANX-227#CANX-118-CANX-233#CANX-118-CANX-89#CANX-118-CANX-90#CANX-137-CANX-170#CANX-193-CANX-227#CANX-193-CANX-233#CANX-233-CANX-90#CANX-87-CANX-90#DPM1-136-CANX-516#VAPB-45-CANX-537#VAPB-45-CANX-547#RPN1-579-CANX-516	2.95340884123004e-27	1.08830643468524e-30#0.00509452326786582#0.000113551777115684#0.00250558005613673#0.00720671471705764#1.66462876533561e-21#1.13682809810885e-22#1.90449869295704e-23#9.23308422884916e-31#4.6464483436432e-17#8.30833710678628e-29#4.17557369486303e-06#1.26122316108061e-18#9.63481808772054e-17#1.9545991375829e-18#2.95340884123004e-27#2.56274732765085e-15#4.7182836675734e-07#3.03124439824747e-21
MRPS14	PTCD3	1.68706e-32	target	128	689	sp|O60783|MRPS14	sp|Q96EY7|PTCD3	MRPS14-42-PTCD3-126#MRPS14-42-MRPS33-44	PTCD3-118-PTCD3-408#PTCD3-329-PTCD3-408#MRPS14-42-PTCD3-126#DLD-159-PTCD3-241#TUFM-347-PTCD3-158#C1QBP-123-PTCD3-387#MRPS31-174-PTCD3-241#MRPS31-195-PTCD3-126#MRPS31-209-PTCD3-158#MRPS31-209-PTCD3-408#MRPS31-240-PTCD3-387#MRPS31-245-PTCD3-387#MRPS31-254-PTCD3-387#MRPS31-72-PTCD3-241#MRPS31-82-PTCD3-241	1.02969759972663e-33#6.16090282104219e-08	7.33446643038298e-11#7.91490299474706e-12#1.02969759972663e-33#3.04187493901336e-09#2.64856727103423e-06#4.43640933220989e-07#2.00253737296515e-11#1.1801455521794e-07#4.74169035589171e-10#9.51676101302812e-12#3.47414075067133e-20#7.7531840123713e-10#5.25467131416821e-15#8.7355355958412e-07#2.93247271615245e-12
MRPS14	MRPS33	1.0094e-06	target	128	106	sp|O60783|MRPS14	sp|Q9Y291|MRPS33	MRPS14-42-PTCD3-126#MRPS14-42-MRPS33-44	MRPS14-42-MRPS33-44#MRPL55-104-MRPS33-29#MRPS31-367-MRPS33-44	1.02969759972663e-33#6.16090282104219e-08	6.16090282104219e-08#2.80375214933065e-06#1.35558790825151e-19
TIMM17B	AK2	1.39586e-05	target	172	239	sp|O60830|TIMM17B	sp|P54819|AK2	TIMM17B-157-AK2-147#TIMM17B-157-TIMM50-334#TIMM17B-157-PHB2-89	AK2-117-AK2-2#AK2-117-AK2-85#AK2-121-AK2-2#AK2-14-AK2-93#AK2-147-AK2-164#AK2-147-AK2-181#AK2-147-AK2-2#AK2-147-AK2-28#AK2-147-AK2-62#AK2-147-AK2-65#AK2-147-AK2-93#AK2-160-AK2-181#AK2-160-AK2-2#AK2-160-AK2-28#AK2-160-AK2-62#AK2-160-AK2-65#AK2-164-AK2-181#AK2-164-AK2-2#AK2-164-AK2-28#AK2-164-AK2-62#AK2-164-AK2-65#AK2-181-AK2-181#AK2-181-AK2-2#AK2-181-AK2-28#AK2-181-AK2-62#AK2-181-AK2-65#AK2-181-AK2…	4.7182836675734e-07#1.75832379840197e-09#2.05383268073301e-16	9.59836824294018e-09#9.99344194451751e-10#2.05740735088221e-09#1.40803999147477e-17#1.56843203829013e-12#4.18469091458926e-11#4.48744061062499e-13#4.06009840949339e-12#8.21450611608916e-15#3.85953293217565e-13#7.0396456181426e-08#4.91184380733036e-23#1.44034803295094e-21#1.41875539806233e-28#1.43380051721508e-18#5.06634459905312e-19#3.01305785842922e-24#2.34962020093942e-06#2.75140280445093e-16#1…
TIMM17B	TIMM50	5.20183e-08	target	172	353	sp|O60830|TIMM17B	sp|Q3ZCQ8|TIMM50	TIMM17B-157-AK2-147#TIMM17B-157-TIMM50-334#TIMM17B-157-PHB2-89	TIMM50-120-TIMM50-334#TIMM50-250-TIMM50-312#TIMM50-250-TIMM50-331#TIMM50-250-TIMM50-334#TIMM50-312-TIMM50-331#TIMM50-312-TIMM50-334#TIMM50-47-TIMM50-47#TIMM44-138-TIMM50-47#SCO2-196-TIMM50-331#SCO2-196-TIMM50-334#TIMM17B-157-TIMM50-334#SLC25A5-33-TIMM50-47#SLC25A5-105-TIMM50-250#SLC25A5-43-TIMM50-47#HSPD1-473-TIMM50-47#HSPD1-91-TIMM50-47#SLC25A6-43-TIMM50-47#CKMT1A-291-TIMM50-331#COX4I1-60-TIMM50…	4.7182836675734e-07#1.75832379840197e-09#2.05383268073301e-16	0.000120521963042629#3.92951696683931e-09#1.28256453824252e-14#4.72046732767378e-23#8.80746093243707e-26#6.86058805160116e-46#7.80369418665656e-49#2.56181784258751e-20#2.67542215959934e-13#1.15563238044531e-16#1.75832379840197e-09#8.29182357888241e-14#8.96278446277608e-19#3.66758340525294e-32#6.34656227719547e-12#1.03124542990489e-08#3.22842507413688e-30#4.66566495483029e-08#9.18605856397354e-14#…
TIMM17B	PHB2	6.07606e-15	target	172	299	sp|O60830|TIMM17B	sp|Q99623|PHB2	TIMM17B-157-AK2-147#TIMM17B-157-TIMM50-334#TIMM17B-157-PHB2-89	PHB2-142-PHB2-89#PHB2-147-PHB2-97#PHB2-200-PHB2-216#PHB2-200-PHB2-262#PHB2-200-PHB2-296#PHB2-216-PHB2-224#PHB2-216-PHB2-262#PHB2-218-PHB2-224#PHB2-218-PHB2-236#PHB2-218-PHB2-262#PHB2-218-PHB2-89#PHB2-224-PHB2-250#PHB2-224-PHB2-262#PHB2-236-PHB2-244#PHB2-236-PHB2-250#PHB2-236-PHB2-262#PHB2-236-PHB2-296#PHB2-244-PHB2-244#PHB2-244-PHB2-250#PHB2-244-PHB2-296#PHB2-244-PHB2-89#PHB2-250-PHB2-262#PHB2-25…	4.7182836675734e-07#1.75832379840197e-09#2.05383268073301e-16	0.000100244690275968#2.41916759090909e-50#7.72642767178509e-36#3.26336261811523e-07#1.35545512202858e-09#9.84244749853282e-31#3.46334560723762e-37#3.03029895377163e-09#1.1319041061519e-05#2.00975559646713e-09#3.46992004057656e-06#2.22398031964672e-06#4.39737784384869e-40#5.7372599763842e-46#5.30474177158485e-07#5.39781476578225e-25#1.57513595951481e-19#8.21630883365891e-41#7.34296704664314e-13#1.…
PFDN1	IMMT	6.74068e-07	target	122	758	sp|O60925|PFDN1	sp|Q16891|IMMT	PFDN1-83-PFDN1-90#PFDN1-90-IMMT-315#PFDN1-90-PFDN5-47	IMMT-101-IMMT-102#IMMT-101-IMMT-110#IMMT-101-IMMT-119#IMMT-101-IMMT-122#IMMT-101-IMMT-130#IMMT-101-IMMT-77#IMMT-102-IMMT-102#IMMT-102-IMMT-110#IMMT-102-IMMT-119#IMMT-102-IMMT-122#IMMT-102-IMMT-130#IMMT-102-IMMT-77#IMMT-110-IMMT-110#IMMT-110-IMMT-122#IMMT-110-IMMT-714#IMMT-110-IMMT-77#IMMT-119-IMMT-122#IMMT-119-IMMT-130#IMMT-119-IMMT-180#IMMT-122-IMMT-130#IMMT-122-IMMT-180#IMMT-122-IMMT-315#IMMT-1…	1.07116632148759e-10#1.81152245366059e-07#2.75558075702646e-12	7.87970080276778e-11#6.10459561162107e-50#2.75766859760691e-21#9.19795249221558e-15#2.42717905010808e-07#1.31278773216107e-21#5.64425221745342e-16#7.49483704708918e-05#1.7071913069057e-26#4.5779714710069e-17#0.000188072536605617#6.14964603186263e-23#1.68136699133002e-10#4.58045201410244e-24#9.38380605032069e-15#3.77085915089941e-19#1.2223042715099e-08#2.77002327398797e-17#3.06728309171162e-08#3.6…
PFDN1	PFDN5	1.02535e-11	target	122	154	sp|O60925|PFDN1	sp|Q99471|PFDN5	PFDN1-83-PFDN1-90#PFDN1-90-IMMT-315#PFDN1-90-PFDN5-47	PFDN5-100-PFDN5-47#PFDN5-104-PFDN5-47#PFDN1-90-PFDN5-47	1.07116632148759e-10#1.81152245366059e-07#2.75558075702646e-12	2.06614220924081e-33#4.23967182638068e-05#2.75558075702646e-12
ABCB7	PMPCB	5.65953e-08	target	752	489	sp|O75027|ABCB7	sp|O75439|PMPCB	ABCB7-113-ABCB7-251#ABCB7-113-ABCB7-455#ABCB7-216-ABCB7-361#ABCB7-251-ABCB7-251#ABCB7-251-ABCB7-324#ABCB7-251-ABCB7-729#ABCB7-499-ABCB7-656#ABCB7-500-ABCB7-656#ABCB7-511-ABCB7-511#ABCB7-511-ABCB7-719#ABCB7-511-ABCB7-724#ABCB7-511-ABCB7-729#ABCB7-511-ABCB7-735#ABCB7-511-ABCB7-745#ABCB7-511-ABCB7-608#ABCB7-656-ABCB7-735#ABCB7-719-ABCB7-724#ABCB7-719-ABCB7-735#ABCB7-724-ABCB7-724#ABCB7-724-ABCB7-735…	PMPCB-219-PMPCB-224#PMPCB-456-PMPCB-472#TIMM44-121-PMPCB-219#ABCB7-656-PMPCB-219	6.09358867690321e-06#9.24924046480781e-11#8.48497692604129e-39#2.09339932517344e-09#2.1454427320097e-08#2.37438156323014e-06#1.5110561569328e-07#0.00175551381829624#1.02763866066109e-59#1.36908619371875e-17#6.55480440766217e-15#9.63481808772054e-17#2.05859943433961e-29#2.13684954436319e-09#1.08744128132653e-21#2.2992840516246e-06#2.05966561373009e-11#1.36908619371875e-17#6.84833336494169e-11#1.48…	6.56498635398246e-16#8.00150979428467e-12#2.20748322882628e-07#8.52050675672877e-09
ABCB7	ATP5H	4.23636e-07	target	752	161	sp|O75027|ABCB7	sp|O75947|ATP5H	ABCB7-113-ABCB7-251#ABCB7-113-ABCB7-455#ABCB7-216-ABCB7-361#ABCB7-251-ABCB7-251#ABCB7-251-ABCB7-324#ABCB7-251-ABCB7-729#ABCB7-499-ABCB7-656#ABCB7-500-ABCB7-656#ABCB7-511-ABCB7-511#ABCB7-511-ABCB7-719#ABCB7-511-ABCB7-724#ABCB7-511-ABCB7-729#ABCB7-511-ABCB7-735#ABCB7-511-ABCB7-745#ABCB7-511-ABCB7-608#ABCB7-656-ABCB7-735#ABCB7-719-ABCB7-724#ABCB7-719-ABCB7-735#ABCB7-724-ABCB7-724#ABCB7-724-ABCB7-735…	ATP5H-109-ATP5H-117#ATP5H-58-ATP5H-72#ATP5H-63-ATP5H-63#ATP5H-63-ATP5H-73#ATP5H-72-ATP5H-78#ATP5H-73-ATP5H-78#ABCB7-656-ATP5H-95#CS-103-ATP5H-78#CS-321-ATP5H-78	6.09358867690321e-06#9.24924046480781e-11#8.48497692604129e-39#2.09339932517344e-09#2.1454427320097e-08#2.37438156323014e-06#1.5110561569328e-07#0.00175551381829624#1.02763866066109e-59#1.36908619371875e-17#6.55480440766217e-15#9.63481808772054e-17#2.05859943433961e-29#2.13684954436319e-09#1.08744128132653e-21#2.2992840516246e-06#2.05966561373009e-11#1.36908619371875e-17#6.84833336494169e-11#1.48…	3.51634858847365e-48#3.59404804081404e-27#4.12449787256736e-51#1.48792320206936e-06#4.05162124020483e-40#1.85540842908719e-06#2.42717905010808e-07#2.7783978497066e-10#1.87621690148944e-13
ABCB7	GOT2	9.85218e-10	target	752	430	sp|O75027|ABCB7	sp|P00505|GOT2	ABCB7-113-ABCB7-251#ABCB7-113-ABCB7-455#ABCB7-216-ABCB7-361#ABCB7-251-ABCB7-251#ABCB7-251-ABCB7-324#ABCB7-251-ABCB7-729#ABCB7-499-ABCB7-656#ABCB7-500-ABCB7-656#ABCB7-511-ABCB7-511#ABCB7-511-ABCB7-719#ABCB7-511-ABCB7-724#ABCB7-511-ABCB7-729#ABCB7-511-ABCB7-735#ABCB7-511-ABCB7-745#ABCB7-511-ABCB7-608#ABCB7-656-ABCB7-735#ABCB7-719-ABCB7-724#ABCB7-719-ABCB7-735#ABCB7-724-ABCB7-724#ABCB7-724-ABCB7-735…	GOT2-107-GOT2-90#GOT2-150-GOT2-296#GOT2-159-GOT2-404#GOT2-234-GOT2-296#GOT2-338-GOT2-82#GOT2-73-GOT2-90#ABCB7-656-GOT2-90	6.09358867690321e-06#9.24924046480781e-11#8.48497692604129e-39#2.09339932517344e-09#2.1454427320097e-08#2.37438156323014e-06#1.5110561569328e-07#0.00175551381829624#1.02763866066109e-59#1.36908619371875e-17#6.55480440766217e-15#9.63481808772054e-17#2.05859943433961e-29#2.13684954436319e-09#1.08744128132653e-21#2.2992840516246e-06#2.05966561373009e-11#1.36908619371875e-17#6.84833336494169e-11#1.48…	2.47072585207632e-07#4.80955461884438e-09#5.57592996185102e-10#1.00966532357005e-09#4.81796149593204e-31#2.23869560179871e-40#5.6447083220902e-10
ABCB7	HSPD1	2.26767e-09	target	752	573	sp|O75027|ABCB7	sp|P10809|HSPD1	ABCB7-113-ABCB7-251#ABCB7-113-ABCB7-455#ABCB7-216-ABCB7-361#ABCB7-251-ABCB7-251#ABCB7-251-ABCB7-324#ABCB7-251-ABCB7-729#ABCB7-499-ABCB7-656#ABCB7-500-ABCB7-656#ABCB7-511-ABCB7-511#ABCB7-511-ABCB7-719#ABCB7-511-ABCB7-724#ABCB7-511-ABCB7-729#ABCB7-511-ABCB7-735#ABCB7-511-ABCB7-745#ABCB7-511-ABCB7-608#ABCB7-656-ABCB7-735#ABCB7-719-ABCB7-724#ABCB7-719-ABCB7-735#ABCB7-724-ABCB7-724#ABCB7-724-ABCB7-735…	HSPD1-125-HSPD1-125#HSPD1-125-HSPD1-130#HSPD1-125-HSPD1-133#HSPD1-125-HSPD1-191#HSPD1-125-HSPD1-196#HSPD1-125-HSPD1-233#HSPD1-125-HSPD1-292#HSPD1-125-HSPD1-301#HSPD1-125-HSPD1-352#HSPD1-125-HSPD1-369#HSPD1-125-HSPD1-417#HSPD1-125-HSPD1-418#HSPD1-125-HSPD1-469#HSPD1-125-HSPD1-473#HSPD1-125-HSPD1-481#HSPD1-125-HSPD1-523#HSPD1-125-HSPD1-58#HSPD1-125-HSPD1-72#HSPD1-125-HSPD1-75#HSPD1-125-HSPD1-82#HSP…	6.09358867690321e-06#9.24924046480781e-11#8.48497692604129e-39#2.09339932517344e-09#2.1454427320097e-08#2.37438156323014e-06#1.5110561569328e-07#0.00175551381829624#1.02763866066109e-59#1.36908619371875e-17#6.55480440766217e-15#9.63481808772054e-17#2.05859943433961e-29#2.13684954436319e-09#1.08744128132653e-21#2.2992840516246e-06#2.05966561373009e-11#1.36908619371875e-17#6.84833336494169e-11#1.48…	4.04913346425445e-22#9.82190168599794e-05#1.96490647583391e-24#3.57607121707459e-23#2.32360752438921e-11#8.96451682760166e-11#1.50259713686508e-06#2.34649229074915e-19#1.82077776459422e-18#2.83254586571249e-06#7.14346466736384e-13#1.37780239549138e-21#3.33414058332719e-14#7.06059618206283e-31#5.41431030988517e-26#8.29886138861072e-22#1.04781412037481e-11#2.06987852786238e-20#5.36170769531995e-20#…
ABCB7	ATP5F1A	1.09418e-10	target	752	553	sp|O75027|ABCB7	sp|P25705|ATP5F1A	ABCB7-113-ABCB7-251#ABCB7-113-ABCB7-455#ABCB7-216-ABCB7-361#ABCB7-251-ABCB7-251#ABCB7-251-ABCB7-324#ABCB7-251-ABCB7-729#ABCB7-499-ABCB7-656#ABCB7-500-ABCB7-656#ABCB7-511-ABCB7-511#ABCB7-511-ABCB7-719#ABCB7-511-ABCB7-724#ABCB7-511-ABCB7-729#ABCB7-511-ABCB7-735#ABCB7-511-ABCB7-745#ABCB7-511-ABCB7-608#ABCB7-656-ABCB7-735#ABCB7-719-ABCB7-724#ABCB7-719-ABCB7-735#ABCB7-724-ABCB7-724#ABCB7-724-ABCB7-735…	ATP5F1A-132-ATP5F1A-175#ATP5F1A-161-ATP5F1A-167#ATP5F1A-161-ATP5F1A-175#ATP5F1A-161-ATP5F1A-239#ATP5F1A-161-ATP5F1A-261#ATP5F1A-161-ATP5F1A-305#ATP5F1A-161-ATP5F1A-531#ATP5F1A-167-ATP5F1A-167#ATP5F1A-167-ATP5F1A-175#ATP5F1A-167-ATP5F1A-305#ATP5F1A-167-ATP5F1A-531#ATP5F1A-167-ATP5F1A-539#ATP5F1A-239-ATP5F1A-305#ATP5F1A-239-ATP5F1A-531#ATP5F1A-261-ATP5F1A-531#ATP5F1A-427-ATP5F1A-427#ATP5F1A-427-ATP…	6.09358867690321e-06#9.24924046480781e-11#8.48497692604129e-39#2.09339932517344e-09#2.1454427320097e-08#2.37438156323014e-06#1.5110561569328e-07#0.00175551381829624#1.02763866066109e-59#1.36908619371875e-17#6.55480440766217e-15#9.63481808772054e-17#2.05859943433961e-29#2.13684954436319e-09#1.08744128132653e-21#2.2992840516246e-06#2.05966561373009e-11#1.36908619371875e-17#6.84833336494169e-11#1.48…	4.01424491935597e-05#4.48744061062499e-13#2.4510784150327e-07#7.17306972991435e-11#1.87743150756001e-12#1.09484757137778e-21#6.83300377229714e-23#2.43530791651021e-21#1.10980805263137e-25#5.6226230344202e-34#1.25090473980962e-17#1.21825493698806e-12#3.01423260291555e-16#2.09560270407909e-19#2.0024919111583e-07#1.15589181955734e-24#1.44712091275436e-35#4.02076759631018e-10#1.28262447135633e-06#8.5…
ABCB7	HSPA9	4.23636e-07	target	752	679	sp|O75027|ABCB7	sp|P38646|HSPA9	ABCB7-113-ABCB7-251#ABCB7-113-ABCB7-455#ABCB7-216-ABCB7-361#ABCB7-251-ABCB7-251#ABCB7-251-ABCB7-324#ABCB7-251-ABCB7-729#ABCB7-499-ABCB7-656#ABCB7-500-ABCB7-656#ABCB7-511-ABCB7-511#ABCB7-511-ABCB7-719#ABCB7-511-ABCB7-724#ABCB7-511-ABCB7-729#ABCB7-511-ABCB7-735#ABCB7-511-ABCB7-745#ABCB7-511-ABCB7-608#ABCB7-656-ABCB7-735#ABCB7-719-ABCB7-724#ABCB7-719-ABCB7-735#ABCB7-724-ABCB7-724#ABCB7-724-ABCB7-735…	HSPA9-106-HSPA9-121#HSPA9-106-HSPA9-135#HSPA9-106-HSPA9-138#HSPA9-106-HSPA9-291#HSPA9-106-HSPA9-300#HSPA9-106-HSPA9-314#HSPA9-106-HSPA9-316#HSPA9-106-HSPA9-394#HSPA9-106-HSPA9-76#HSPA9-121-HSPA9-138#HSPA9-135-HSPA9-138#HSPA9-135-HSPA9-206#HSPA9-135-HSPA9-288#HSPA9-135-HSPA9-300#HSPA9-135-HSPA9-368#HSPA9-135-HSPA9-394#HSPA9-135-HSPA9-467#HSPA9-135-HSPA9-563#HSPA9-135-HSPA9-610#HSPA9-135-HSPA9-612#…	6.09358867690321e-06#9.24924046480781e-11#8.48497692604129e-39#2.09339932517344e-09#2.1454427320097e-08#2.37438156323014e-06#1.5110561569328e-07#0.00175551381829624#1.02763866066109e-59#1.36908619371875e-17#6.55480440766217e-15#9.63481808772054e-17#2.05859943433961e-29#2.13684954436319e-09#1.08744128132653e-21#2.2992840516246e-06#2.05966561373009e-11#1.36908619371875e-17#6.84833336494169e-11#1.48…	3.85895799980378e-24#1.45652430925689e-15#1.21224125946231e-06#1.33002808742521e-09#1.34830052159303e-15#3.68423722241699e-14#6.14295307798687e-09#1.21133320993843e-10#9.26762368273652e-16#3.51606405293213e-18#1.26066338965423e-27#4.13230064563789e-11#1.02477768284324e-10#2.46055519907662e-22#1.40065137651723e-17#5.37665301419125e-13#9.09896943498142e-05#1.28574924714821e-18#1.18427838586277e-19#…
WDR1	CFL1	5.82386e-08	target	606	166	sp|O75083|WDR1	sp|P23528|CFL1	WDR1-180-CFL1-22#WDR1-104-ACTG1-113	CFL1-19-CFL1-132#CFL1-19-CFL1-22#CFL1-13-CFL1-22#WDR1-180-CFL1-22	6.34344768607181e-10#4.40461284442989e-23	5.5345614586601e-12#6.68639429834946e-19#1.61768605786021e-08#6.34344768607181e-10
WDR1	ACTG1	4.04383e-21	target	606	375	sp|O75083|WDR1	sp|P63261|ACTG1	WDR1-180-CFL1-22#WDR1-104-ACTG1-113	ACTG1-291-ACTG1-326#ACTG1-291-ACTG1-328#ACTG1-315-ACTG1-328#WDR1-104-ACTG1-113#PLS3-52-ACTG1-50#CFL1-19-ACTG1-50#CFL1-127-ACTG1-50#CFL1-22-ACTG1-50#MYH9-356-ACTG1-326#RPS27A-48-ACTG1-328	6.34344768607181e-10#4.40461284442989e-23	1.22521995250527e-13#6.28706040682917e-16#7.96526159198008e-09#4.40461284442989e-23#2.3292884668554e-16#3.6348735127574e-15#6.18972013829038e-10#7.3440951230207e-14#9.693173504259e-22#2.47559648676101e-14
NDUFS7	NDUFS2	5.82062e-35	target	213	463	sp|O75251|NDUFS7	sp|O75306|NDUFS2	NDUFS7-136-NDUFS7-55#NDUFS7-136-NDUFS2-78#NDUFS7-136-NDUFS3-217#NDUFS7-55-NDUFS3-217#NDUFS7-55-LETM1-279#NDUFS7-136-MT-ND1-35#NDUFS7-55-MT-ND1-35	NDUFS2-357-NDUFS2-367#NDUFS7-136-NDUFS2-78	3.31186141007513e-12#5.13180692379919e-36#2.85721993193472e-10#2.13684954436319e-09#7.82804479295449e-08#2.26431156731772e-29#7.63557116436136e-10	4.68259054541954e-07#5.13180692379919e-36
NDUFS7	NDUFS3	3.24073e-09	target	213	264	sp|O75251|NDUFS7	sp|O75489|NDUFS3	NDUFS7-136-NDUFS7-55#NDUFS7-136-NDUFS2-78#NDUFS7-136-NDUFS3-217#NDUFS7-55-NDUFS3-217#NDUFS7-55-LETM1-279#NDUFS7-136-MT-ND1-35#NDUFS7-55-MT-ND1-35	NDUFS3-259-NDUFS3-56#NDUFS4-95-NDUFS3-259#NDUFS7-136-NDUFS3-217#NDUFS7-55-NDUFS3-217#NDUFS2-362-NDUFS3-259	3.31186141007513e-12#5.13180692379919e-36#2.85721993193472e-10#2.13684954436319e-09#7.82804479295449e-08#2.26431156731772e-29#7.63557116436136e-10	6.0623956508094e-22#6.0623956508094e-22#2.85721993193472e-10#2.13684954436319e-09#1.26394611666726e-18
NDUFS7	LETM1	8.87876e-07	target	213	739	sp|O75251|NDUFS7	sp|O95202|LETM1	NDUFS7-136-NDUFS7-55#NDUFS7-136-NDUFS2-78#NDUFS7-136-NDUFS3-217#NDUFS7-55-NDUFS3-217#NDUFS7-55-LETM1-279#NDUFS7-136-MT-ND1-35#NDUFS7-55-MT-ND1-35	LETM1-122-LETM1-284#LETM1-122-LETM1-292#LETM1-122-LETM1-356#LETM1-122-LETM1-446#LETM1-122-LETM1-451#LETM1-122-LETM1-463#LETM1-125-LETM1-279#LETM1-125-LETM1-292#LETM1-125-LETM1-356#LETM1-125-LETM1-360#LETM1-125-LETM1-463#LETM1-133-LETM1-279#LETM1-133-LETM1-446#LETM1-150-LETM1-279#LETM1-150-LETM1-284#LETM1-150-LETM1-597#LETM1-151-LETM1-279#LETM1-151-LETM1-284#LETM1-151-LETM1-463#LETM1-246-LETM1-373…	3.31186141007513e-12#5.13180692379919e-36#2.85721993193472e-10#2.13684954436319e-09#7.82804479295449e-08#2.26431156731772e-29#7.63557116436136e-10	2.2126007201206e-27#1.4390701826307e-25#1.18324443966663e-07#1.5553742466552e-28#6.92293863993035e-21#1.31155155626929e-15#6.68704199615906e-13#8.45610244879114e-12#2.42717905010808e-07#2.4682172309015e-11#5.6447083220902e-10#2.03281376490067e-14#8.50639876688157e-09#1.01284289211158e-14#1.66549774827023e-28#3.88782875066557e-33#1.97993936081827e-15#2.24265109952873e-09#7.30780357303209e-06#3.437…
NDUFS7	MT-ND1	2.28976e-27	target	213	318	sp|O75251|NDUFS7	sp|P03886|MT-ND1	NDUFS7-136-NDUFS7-55#NDUFS7-136-NDUFS2-78#NDUFS7-136-NDUFS3-217#NDUFS7-55-NDUFS3-217#NDUFS7-55-LETM1-279#NDUFS7-136-MT-ND1-35#NDUFS7-55-MT-ND1-35	NDUFS7-136-MT-ND1-35#NDUFS7-55-MT-ND1-35#NDUFS3-217-MT-ND1-35	3.31186141007513e-12#5.13180692379919e-36#2.85721993193472e-10#2.13684954436319e-09#7.82804479295449e-08#2.26431156731772e-29#7.63557116436136e-10	2.26431156731772e-29#7.63557116436136e-10#2.42717905010808e-07
NDUFS2	NDUFS3	4.23361e-18	target	463	264	sp|O75306|NDUFS2	sp|O75489|NDUFS3	NDUFS2-357-NDUFS2-367#NDUFS2-362-NDUFS3-259#NDUFS2-304-NDUFA7-102#NDUFS2-367-NDUFA7-40#NDUFS2-437-NDUFA10-277#NDUFS2-62-NDUFA10-243#NDUFS2-425-HSPD1-292#NDUFS2-437-NDUFV2-68#NDUFS2-362-HSPA9-537#NDUFS2-362-HSPA9-646#NDUFS2-367-NDUFA13-7	NDUFS3-259-NDUFS3-56#NDUFS4-95-NDUFS3-259#NDUFS7-136-NDUFS3-217#NDUFS7-55-NDUFS3-217#NDUFS2-362-NDUFS3-259	4.68259054541954e-07#1.26394611666726e-18#2.29976025484812e-11#1.4528238816868e-10#2.30847507449835e-25#6.16152742498931e-10#1.14572799022868e-15#2.08411768038927e-17#1.02477768284324e-10#1.00038178976578e-06#1.17066639300538e-08	6.0623956508094e-22#6.0623956508094e-22#2.85721993193472e-10#2.13684954436319e-09#1.26394611666726e-18
NDUFS2	NDUFA7	7.70308e-14	target	463	113	sp|O75306|NDUFS2	sp|O95182|NDUFA7	NDUFS2-357-NDUFS2-367#NDUFS2-362-NDUFS3-259#NDUFS2-304-NDUFA7-102#NDUFS2-367-NDUFA7-40#NDUFS2-437-NDUFA10-277#NDUFS2-62-NDUFA10-243#NDUFS2-425-HSPD1-292#NDUFS2-437-NDUFV2-68#NDUFS2-362-HSPA9-537#NDUFS2-362-HSPA9-646#NDUFS2-367-NDUFA13-7	NDUFA7-33-NDUFA7-40#NDUFA7-74-NDUFA7-92#NDUFA7-80-NDUFA7-93#NDUFS2-304-NDUFA7-102#NDUFS2-367-NDUFA7-40#NDUFS3-259-NDUFA7-74#NDUFS3-259-NDUFA7-80#NDUFS3-264-NDUFA7-80#NDUFS3-56-NDUFA7-80#NDUFS3-56-NDUFA7-92#NDUFS3-56-NDUFA7-93	4.68259054541954e-07#1.26394611666726e-18#2.29976025484812e-11#1.4528238816868e-10#2.30847507449835e-25#6.16152742498931e-10#1.14572799022868e-15#2.08411768038927e-17#1.02477768284324e-10#1.00038178976578e-06#1.17066639300538e-08	4.48500294757725e-09#1.67614756793856e-17#1.37196241738563e-32#2.29976025484812e-11#1.4528238816868e-10#1.09636840636707e-17#1.78587978269422e-28#1.02082129287795e-18#3.5214641966074e-64#1.15651547008864e-36#3.41385700882309e-18
NDUFS2	NDUFA10	7.73227e-28	target	463	355	sp|O75306|NDUFS2	sp|O95299|NDUFA10	NDUFS2-357-NDUFS2-367#NDUFS2-362-NDUFS3-259#NDUFS2-304-NDUFA7-102#NDUFS2-367-NDUFA7-40#NDUFS2-437-NDUFA10-277#NDUFS2-62-NDUFA10-243#NDUFS2-425-HSPD1-292#NDUFS2-437-NDUFV2-68#NDUFS2-362-HSPA9-537#NDUFS2-362-HSPA9-646#NDUFS2-367-NDUFA13-7	NDUFA10-181-NDUFA10-243#NDUFA10-221-NDUFA10-75#NDUFA10-252-NDUFA10-285#NDUFA10-268-NDUFA10-268#NDUFA10-75-NDUFA10-84#NDUFAB1-151-NDUFA10-181#NDUFS2-437-NDUFA10-277#NDUFS2-62-NDUFA10-243	4.68259054541954e-07#1.26394611666726e-18#2.29976025484812e-11#1.4528238816868e-10#2.30847507449835e-25#6.16152742498931e-10#1.14572799022868e-15#2.08411768038927e-17#1.02477768284324e-10#1.00038178976578e-06#1.17066639300538e-08	1.27860503026773e-15#6.33524088200866e-09#2.03811951891212e-17#4.87829136790465e-18#2.137188596936e-22#2.12210193636407e-13#2.30847507449835e-25#6.16152742498931e-10
NDUFS2	HSPD1	3.83763e-15	target	463	573	sp|O75306|NDUFS2	sp|P10809|HSPD1	NDUFS2-357-NDUFS2-367#NDUFS2-362-NDUFS3-259#NDUFS2-304-NDUFA7-102#NDUFS2-367-NDUFA7-40#NDUFS2-437-NDUFA10-277#NDUFS2-62-NDUFA10-243#NDUFS2-425-HSPD1-292#NDUFS2-437-NDUFV2-68#NDUFS2-362-HSPA9-537#NDUFS2-362-HSPA9-646#NDUFS2-367-NDUFA13-7	HSPD1-125-HSPD1-125#HSPD1-125-HSPD1-130#HSPD1-125-HSPD1-133#HSPD1-125-HSPD1-191#HSPD1-125-HSPD1-196#HSPD1-125-HSPD1-233#HSPD1-125-HSPD1-292#HSPD1-125-HSPD1-301#HSPD1-125-HSPD1-352#HSPD1-125-HSPD1-369#HSPD1-125-HSPD1-417#HSPD1-125-HSPD1-418#HSPD1-125-HSPD1-469#HSPD1-125-HSPD1-473#HSPD1-125-HSPD1-481#HSPD1-125-HSPD1-523#HSPD1-125-HSPD1-58#HSPD1-125-HSPD1-72#HSPD1-125-HSPD1-75#HSPD1-125-HSPD1-82#HSP…	4.68259054541954e-07#1.26394611666726e-18#2.29976025484812e-11#1.4528238816868e-10#2.30847507449835e-25#6.16152742498931e-10#1.14572799022868e-15#2.08411768038927e-17#1.02477768284324e-10#1.00038178976578e-06#1.17066639300538e-08	4.04913346425445e-22#9.82190168599794e-05#1.96490647583391e-24#3.57607121707459e-23#2.32360752438921e-11#8.96451682760166e-11#1.50259713686508e-06#2.34649229074915e-19#1.82077776459422e-18#2.83254586571249e-06#7.14346466736384e-13#1.37780239549138e-21#3.33414058332719e-14#7.06059618206283e-31#5.41431030988517e-26#8.29886138861072e-22#1.04781412037481e-11#2.06987852786238e-20#5.36170769531995e-20#…
NDUFS2	NDUFV2	6.98078e-17	target	463	249	sp|O75306|NDUFS2	sp|P19404|NDUFV2	NDUFS2-357-NDUFS2-367#NDUFS2-362-NDUFS3-259#NDUFS2-304-NDUFA7-102#NDUFS2-367-NDUFA7-40#NDUFS2-437-NDUFA10-277#NDUFS2-62-NDUFA10-243#NDUFS2-425-HSPD1-292#NDUFS2-437-NDUFV2-68#NDUFS2-362-HSPA9-537#NDUFS2-362-HSPA9-646#NDUFS2-367-NDUFA13-7	NDUFV2-125-NDUFV2-159#NDUFV2-154-NDUFV2-159#NDUFV2-61-NDUFV2-68#NDUFS2-437-NDUFV2-68	4.68259054541954e-07#1.26394611666726e-18#2.29976025484812e-11#1.4528238816868e-10#2.30847507449835e-25#6.16152742498931e-10#1.14572799022868e-15#2.08411768038927e-17#1.02477768284324e-10#1.00038178976578e-06#1.17066639300538e-08	1.23670522117148e-08#2.27793342209706e-28#2.36259460503218e-35#2.08411768038927e-17
NDUFS2	HSPA9	3.43251e-10	target	463	679	sp|O75306|NDUFS2	sp|P38646|HSPA9	NDUFS2-357-NDUFS2-367#NDUFS2-362-NDUFS3-259#NDUFS2-304-NDUFA7-102#NDUFS2-367-NDUFA7-40#NDUFS2-437-NDUFA10-277#NDUFS2-62-NDUFA10-243#NDUFS2-425-HSPD1-292#NDUFS2-437-NDUFV2-68#NDUFS2-362-HSPA9-537#NDUFS2-362-HSPA9-646#NDUFS2-367-NDUFA13-7	HSPA9-106-HSPA9-121#HSPA9-106-HSPA9-135#HSPA9-106-HSPA9-138#HSPA9-106-HSPA9-291#HSPA9-106-HSPA9-300#HSPA9-106-HSPA9-314#HSPA9-106-HSPA9-316#HSPA9-106-HSPA9-394#HSPA9-106-HSPA9-76#HSPA9-121-HSPA9-138#HSPA9-135-HSPA9-138#HSPA9-135-HSPA9-206#HSPA9-135-HSPA9-288#HSPA9-135-HSPA9-300#HSPA9-135-HSPA9-368#HSPA9-135-HSPA9-394#HSPA9-135-HSPA9-467#HSPA9-135-HSPA9-563#HSPA9-135-HSPA9-610#HSPA9-135-HSPA9-612#…	4.68259054541954e-07#1.26394611666726e-18#2.29976025484812e-11#1.4528238816868e-10#2.30847507449835e-25#6.16152742498931e-10#1.14572799022868e-15#2.08411768038927e-17#1.02477768284324e-10#1.00038178976578e-06#1.17066639300538e-08	3.85895799980378e-24#1.45652430925689e-15#1.21224125946231e-06#1.33002808742521e-09#1.34830052159303e-15#3.68423722241699e-14#6.14295307798687e-09#1.21133320993843e-10#9.26762368273652e-16#3.51606405293213e-18#1.26066338965423e-27#4.13230064563789e-11#1.02477768284324e-10#2.46055519907662e-22#1.40065137651723e-17#5.37665301419125e-13#9.09896943498142e-05#1.28574924714821e-18#1.18427838586277e-19#…
NDUFS2	NDUFA13	3.92117e-08	target	463	144	sp|O75306|NDUFS2	sp|Q9P0J0|NDUFA13	NDUFS2-357-NDUFS2-367#NDUFS2-362-NDUFS3-259#NDUFS2-304-NDUFA7-102#NDUFS2-367-NDUFA7-40#NDUFS2-437-NDUFA10-277#NDUFS2-62-NDUFA10-243#NDUFS2-425-HSPD1-292#NDUFS2-437-NDUFV2-68#NDUFS2-362-HSPA9-537#NDUFS2-362-HSPA9-646#NDUFS2-367-NDUFA13-7	NDUFA13-7-NDUFA13-7#NDUFS2-367-NDUFA13-7#NDUFS3-259-NDUFA13-5#NDUFA7-33-NDUFA13-7#NDUFA7-40-NDUFA13-7#SDHA-182-NDUFA13-5#NDUFA8-2-NDUFA13-105#CYCS-40-NDUFA13-105#NDUFAF2-80-NDUFA13-7#NDUFAF4-51-NDUFA13-7	4.68259054541954e-07#1.26394611666726e-18#2.29976025484812e-11#1.4528238816868e-10#2.30847507449835e-25#6.16152742498931e-10#1.14572799022868e-15#2.08411768038927e-17#1.02477768284324e-10#1.00038178976578e-06#1.17066639300538e-08	1.37426464519596e-07#1.17066639300538e-08#5.83415523926529e-08#6.93745850504339e-12#1.16643203047989e-24#8.2960385390935e-10#2.39092440928154e-23#1.45652430925689e-15#2.47797664798025e-07#1.08585555997901e-13
NIPSNAP2	SLC25A5	3.95806e-11	target	286	298	sp|O75323|NIPSNAP2	sp|P05141|SLC25A5	NIPSNAP2-143-NIPSNAP2-58#NIPSNAP2-281-NIPSNAP2-99#NIPSNAP2-58-SLC25A5-147#NIPSNAP2-143-HSPD1-133#NIPSNAP2-67-HSPD1-133#NIPSNAP2-58-SLC25A6-147#NIPSNAP2-58-ATP5F1A-531#NIPSNAP2-58-HSPA9-625#NIPSNAP2-67-TRAP1-382#NIPSNAP2-58-USMG5-2#NIPSNAP2-67-USMG5-2#NIPSNAP2-281-NIPSNAP1-146	SLC25A5-92-SLC25A5-96#SLC25A5-92-SLC25A5-105#SLC25A5-92-SLC25A5-23#SLC25A5-272-SLC25A5-147#SLC25A5-272-SLC25A5-166#SLC25A5-272-SLC25A5-43#SLC25A5-33-SLC25A5-147#SLC25A5-33-SLC25A5-23#SLC25A5-33-SLC25A5-49#SLC25A5-63-SLC25A5-147#SLC25A5-96-SLC25A5-199#SLC25A5-147-SLC25A5-163#SLC25A5-147-SLC25A5-166#SLC25A5-147-SLC25A5-23#SLC25A5-147-SLC25A5-245#SLC25A5-147-SLC25A5-43#SLC25A5-166-SLC25A5-43#SLC25A5…	4.5126424915021e-12#5.15489804930265e-27#1.20973385883488e-11#1.18352377482453e-09#9.48635068123117e-13#5.79108690448371e-11#1.99296431267057e-12#1.76543739910276e-10#4.59826904238099e-08#3.97143576917996e-18#3.95458860728331e-08#3.91596258008881e-17	3.40988711913992e-38#4.74169035589171e-10#2.24595795598014e-22#1.99198614153922e-28#8.56948550166628e-12#3.48893911440049e-33#1.19386889642218e-28#5.8613806768298e-27#7.20944185362524e-07#6.82281410576516e-21#9.66610240018106e-28#9.68969905084914e-42#2.23253188828391e-12#5.99298226315817e-34#4.26250094080522e-47#1.43046861784695e-63#4.96833641048297e-15#1.86900724588886e-15#8.17052042955033e-09#3…
NIPSNAP2	HSPD1	3.10378e-12	target	286	573	sp|O75323|NIPSNAP2	sp|P10809|HSPD1	NIPSNAP2-143-NIPSNAP2-58#NIPSNAP2-281-NIPSNAP2-99#NIPSNAP2-58-SLC25A5-147#NIPSNAP2-143-HSPD1-133#NIPSNAP2-67-HSPD1-133#NIPSNAP2-58-SLC25A6-147#NIPSNAP2-58-ATP5F1A-531#NIPSNAP2-58-HSPA9-625#NIPSNAP2-67-TRAP1-382#NIPSNAP2-58-USMG5-2#NIPSNAP2-67-USMG5-2#NIPSNAP2-281-NIPSNAP1-146	HSPD1-125-HSPD1-125#HSPD1-125-HSPD1-130#HSPD1-125-HSPD1-133#HSPD1-125-HSPD1-191#HSPD1-125-HSPD1-196#HSPD1-125-HSPD1-233#HSPD1-125-HSPD1-292#HSPD1-125-HSPD1-301#HSPD1-125-HSPD1-352#HSPD1-125-HSPD1-369#HSPD1-125-HSPD1-417#HSPD1-125-HSPD1-418#HSPD1-125-HSPD1-469#HSPD1-125-HSPD1-473#HSPD1-125-HSPD1-481#HSPD1-125-HSPD1-523#HSPD1-125-HSPD1-58#HSPD1-125-HSPD1-72#HSPD1-125-HSPD1-75#HSPD1-125-HSPD1-82#HSP…	4.5126424915021e-12#5.15489804930265e-27#1.20973385883488e-11#1.18352377482453e-09#9.48635068123117e-13#5.79108690448371e-11#1.99296431267057e-12#1.76543739910276e-10#4.59826904238099e-08#3.97143576917996e-18#3.95458860728331e-08#3.91596258008881e-17	4.04913346425445e-22#9.82190168599794e-05#1.96490647583391e-24#3.57607121707459e-23#2.32360752438921e-11#8.96451682760166e-11#1.50259713686508e-06#2.34649229074915e-19#1.82077776459422e-18#2.83254586571249e-06#7.14346466736384e-13#1.37780239549138e-21#3.33414058332719e-14#7.06059618206283e-31#5.41431030988517e-26#8.29886138861072e-22#1.04781412037481e-11#2.06987852786238e-20#5.36170769531995e-20#…
NIPSNAP2	SLC25A6	1.89475e-10	target	286	298	sp|O75323|NIPSNAP2	sp|P12236|SLC25A6	NIPSNAP2-143-NIPSNAP2-58#NIPSNAP2-281-NIPSNAP2-99#NIPSNAP2-58-SLC25A5-147#NIPSNAP2-143-HSPD1-133#NIPSNAP2-67-HSPD1-133#NIPSNAP2-58-SLC25A6-147#NIPSNAP2-58-ATP5F1A-531#NIPSNAP2-58-HSPA9-625#NIPSNAP2-67-TRAP1-382#NIPSNAP2-58-USMG5-2#NIPSNAP2-67-USMG5-2#NIPSNAP2-281-NIPSNAP1-146	SLC25A6-245-SLC25A6-147#SLC25A6-147-SLC25A6-147#SLC25A6-147-SLC25A6-163#SLC25A6-147-SLC25A6-23#SLC25A6-147-SLC25A6-43#SLC25A6-163-SLC25A6-43#NIPSNAP2-58-SLC25A6-147#CS-103-SLC25A6-43#CS-321-SLC25A6-147#SLC25A5-272-SLC25A6-43#SLC25A5-33-SLC25A6-147#SLC25A5-33-SLC25A6-23#SLC25A5-96-SLC25A6-199#SLC25A5-147-SLC25A6-147#SLC25A5-147-SLC25A6-43#SLC25A5-166-SLC25A6-147#SLC25A5-166-SLC25A6-43#SLC25A5-43-S…	4.5126424915021e-12#5.15489804930265e-27#1.20973385883488e-11#1.18352377482453e-09#9.48635068123117e-13#5.79108690448371e-11#1.99296431267057e-12#1.76543739910276e-10#4.59826904238099e-08#3.97143576917996e-18#3.95458860728331e-08#3.91596258008881e-17	7.29690375995225e-27#2.96291990592741e-23#8.35385045494554e-26#7.08235137031432e-24#1.06579457688455e-38#5.63039339423728e-31#5.79108690448371e-11#1.39029082016942e-09#4.84852199175555e-12#3.1453403065814e-06#2.81592618109674e-27#1.80309684000401e-23#3.45772132087075e-16#1.87861173370039e-12#3.55887705230771e-32#1.03124542990489e-08#3.1274664821644e-17#7.90913763082105e-26#6.15556915983975e-12#8.…
NIPSNAP2	ATP5F1A	6.52066e-12	target	286	553	sp|O75323|NIPSNAP2	sp|P25705|ATP5F1A	NIPSNAP2-143-NIPSNAP2-58#NIPSNAP2-281-NIPSNAP2-99#NIPSNAP2-58-SLC25A5-147#NIPSNAP2-143-HSPD1-133#NIPSNAP2-67-HSPD1-133#NIPSNAP2-58-SLC25A6-147#NIPSNAP2-58-ATP5F1A-531#NIPSNAP2-58-HSPA9-625#NIPSNAP2-67-TRAP1-382#NIPSNAP2-58-USMG5-2#NIPSNAP2-67-USMG5-2#NIPSNAP2-281-NIPSNAP1-146	ATP5F1A-132-ATP5F1A-175#ATP5F1A-161-ATP5F1A-167#ATP5F1A-161-ATP5F1A-175#ATP5F1A-161-ATP5F1A-239#ATP5F1A-161-ATP5F1A-261#ATP5F1A-161-ATP5F1A-305#ATP5F1A-161-ATP5F1A-531#ATP5F1A-167-ATP5F1A-167#ATP5F1A-167-ATP5F1A-175#ATP5F1A-167-ATP5F1A-305#ATP5F1A-167-ATP5F1A-531#ATP5F1A-167-ATP5F1A-539#ATP5F1A-239-ATP5F1A-305#ATP5F1A-239-ATP5F1A-531#ATP5F1A-261-ATP5F1A-531#ATP5F1A-427-ATP5F1A-427#ATP5F1A-427-ATP…	4.5126424915021e-12#5.15489804930265e-27#1.20973385883488e-11#1.18352377482453e-09#9.48635068123117e-13#5.79108690448371e-11#1.99296431267057e-12#1.76543739910276e-10#4.59826904238099e-08#3.97143576917996e-18#3.95458860728331e-08#3.91596258008881e-17	4.01424491935597e-05#4.48744061062499e-13#2.4510784150327e-07#7.17306972991435e-11#1.87743150756001e-12#1.09484757137778e-21#6.83300377229714e-23#2.43530791651021e-21#1.10980805263137e-25#5.6226230344202e-34#1.25090473980962e-17#1.21825493698806e-12#3.01423260291555e-16#2.09560270407909e-19#2.0024919111583e-07#1.15589181955734e-24#1.44712091275436e-35#4.02076759631018e-10#1.28262447135633e-06#8.5…
NIPSNAP2	HSPA9	5.77623e-10	target	286	679	sp|O75323|NIPSNAP2	sp|P38646|HSPA9	NIPSNAP2-143-NIPSNAP2-58#NIPSNAP2-281-NIPSNAP2-99#NIPSNAP2-58-SLC25A5-147#NIPSNAP2-143-HSPD1-133#NIPSNAP2-67-HSPD1-133#NIPSNAP2-58-SLC25A6-147#NIPSNAP2-58-ATP5F1A-531#NIPSNAP2-58-HSPA9-625#NIPSNAP2-67-TRAP1-382#NIPSNAP2-58-USMG5-2#NIPSNAP2-67-USMG5-2#NIPSNAP2-281-NIPSNAP1-146	HSPA9-106-HSPA9-121#HSPA9-106-HSPA9-135#HSPA9-106-HSPA9-138#HSPA9-106-HSPA9-291#HSPA9-106-HSPA9-300#HSPA9-106-HSPA9-314#HSPA9-106-HSPA9-316#HSPA9-106-HSPA9-394#HSPA9-106-HSPA9-76#HSPA9-121-HSPA9-138#HSPA9-135-HSPA9-138#HSPA9-135-HSPA9-206#HSPA9-135-HSPA9-288#HSPA9-135-HSPA9-300#HSPA9-135-HSPA9-368#HSPA9-135-HSPA9-394#HSPA9-135-HSPA9-467#HSPA9-135-HSPA9-563#HSPA9-135-HSPA9-610#HSPA9-135-HSPA9-612#…	4.5126424915021e-12#5.15489804930265e-27#1.20973385883488e-11#1.18352377482453e-09#9.48635068123117e-13#5.79108690448371e-11#1.99296431267057e-12#1.76543739910276e-10#4.59826904238099e-08#3.97143576917996e-18#3.95458860728331e-08#3.91596258008881e-17	3.85895799980378e-24#1.45652430925689e-15#1.21224125946231e-06#1.33002808742521e-09#1.34830052159303e-15#3.68423722241699e-14#6.14295307798687e-09#1.21133320993843e-10#9.26762368273652e-16#3.51606405293213e-18#1.26066338965423e-27#4.13230064563789e-11#1.02477768284324e-10#2.46055519907662e-22#1.40065137651723e-17#5.37665301419125e-13#9.09896943498142e-05#1.28574924714821e-18#1.18427838586277e-19#…
NIPSNAP2	TRAP1	1.50448e-07	target	286	704	sp|O75323|NIPSNAP2	sp|Q12931|TRAP1	NIPSNAP2-143-NIPSNAP2-58#NIPSNAP2-281-NIPSNAP2-99#NIPSNAP2-58-SLC25A5-147#NIPSNAP2-143-HSPD1-133#NIPSNAP2-67-HSPD1-133#NIPSNAP2-58-SLC25A6-147#NIPSNAP2-58-ATP5F1A-531#NIPSNAP2-58-HSPA9-625#NIPSNAP2-67-TRAP1-382#NIPSNAP2-58-USMG5-2#NIPSNAP2-67-USMG5-2#NIPSNAP2-281-NIPSNAP1-146	TRAP1-109-TRAP1-109#TRAP1-109-TRAP1-181#TRAP1-109-TRAP1-258#TRAP1-109-TRAP1-262#TRAP1-109-TRAP1-96#TRAP1-126-TRAP1-130#TRAP1-126-TRAP1-181#TRAP1-126-TRAP1-324#TRAP1-126-TRAP1-369#TRAP1-126-TRAP1-375#TRAP1-126-TRAP1-95#TRAP1-126-TRAP1-96#TRAP1-130-TRAP1-369#TRAP1-181-TRAP1-258#TRAP1-181-TRAP1-262#TRAP1-181-TRAP1-324#TRAP1-181-TRAP1-332#TRAP1-181-TRAP1-369#TRAP1-181-TRAP1-375#TRAP1-181-TRAP1-382#TR…	4.5126424915021e-12#5.15489804930265e-27#1.20973385883488e-11#1.18352377482453e-09#9.48635068123117e-13#5.79108690448371e-11#1.99296431267057e-12#1.76543739910276e-10#4.59826904238099e-08#3.97143576917996e-18#3.95458860728331e-08#3.91596258008881e-17	1.77186072446414e-09#2.27456116877678e-30#1.05979919045956e-15#3.2073910850586e-16#8.38068696209484e-19#1.01328428890986e-26#1.09191942017176e-26#7.02395711994698e-06#2.16181907952604e-10#5.62206028894423e-34#1.4528238816868e-10#6.57857550659343e-13#4.66428078883338e-14#4.44503530174145e-16#1.71355362853932e-22#2.41283825645728e-21#7.13834083697228e-26#4.09908122487806e-17#6.70743679099317e-45#1.…
NIPSNAP2	USMG5	1.33599e-17	target	286	58	sp|O75323|NIPSNAP2	sp|Q96IX5|USMG5	NIPSNAP2-143-NIPSNAP2-58#NIPSNAP2-281-NIPSNAP2-99#NIPSNAP2-58-SLC25A5-147#NIPSNAP2-143-HSPD1-133#NIPSNAP2-67-HSPD1-133#NIPSNAP2-58-SLC25A6-147#NIPSNAP2-58-ATP5F1A-531#NIPSNAP2-58-HSPA9-625#NIPSNAP2-67-TRAP1-382#NIPSNAP2-58-USMG5-2#NIPSNAP2-67-USMG5-2#NIPSNAP2-281-NIPSNAP1-146	TIMM44-138-USMG5-2#NIPSNAP2-58-USMG5-2#NIPSNAP2-67-USMG5-2#COX4I1-60-USMG5-2#ATP5F1D-165-USMG5-2#ATP5F1C-83-USMG5-2#ATP5F1C-88-USMG5-2#ATP5F1C-90-USMG5-2#HSPA9-288-USMG5-2#HSPA9-300-USMG5-2#MDH2-157-USMG5-2#MDH2-335-USMG5-2#HADHA-259-USMG5-2#HADHA-262-USMG5-2#HADHB-291-USMG5-2#HADHB-72-USMG5-2#ATP5F1E-28-USMG5-2#TFAM-95-USMG5-2#C1QBP-91-USMG5-2	4.5126424915021e-12#5.15489804930265e-27#1.20973385883488e-11#1.18352377482453e-09#9.48635068123117e-13#5.79108690448371e-11#1.99296431267057e-12#1.76543739910276e-10#4.59826904238099e-08#3.97143576917996e-18#3.95458860728331e-08#3.91596258008881e-17	5.57546043463689e-18#3.97143576917996e-18#3.95458860728331e-08#3.14257948832566e-06#2.95332270274055e-20#5.29349647536305e-20#4.90428389339197e-12#9.13497446219445e-28#1.2019600718105e-07#7.36713707121836e-20#2.45111952204217e-14#5.84861574556951e-16#9.37861308991286e-07#1.81063600617332e-07#5.3350393979533e-20#1.16985174853851e-08#2.42478795084951e-11#1.41457027337245e-07#2.07279054728754e-15
NIPSNAP2	NIPSNAP1	1.28124e-16	target	286	284	sp|O75323|NIPSNAP2	sp|Q9BPW8|NIPSNAP1	NIPSNAP2-143-NIPSNAP2-58#NIPSNAP2-281-NIPSNAP2-99#NIPSNAP2-58-SLC25A5-147#NIPSNAP2-143-HSPD1-133#NIPSNAP2-67-HSPD1-133#NIPSNAP2-58-SLC25A6-147#NIPSNAP2-58-ATP5F1A-531#NIPSNAP2-58-HSPA9-625#NIPSNAP2-67-TRAP1-382#NIPSNAP2-58-USMG5-2#NIPSNAP2-67-USMG5-2#NIPSNAP2-281-NIPSNAP1-146	NIPSNAP1-66-NIPSNAP1-51#NIPSNAP1-66-NIPSNAP1-56#NIPSNAP1-141-NIPSNAP1-146#NIPSNAP1-141-NIPSNAP1-56#NIPSNAP1-146-NIPSNAP1-279#NIPSNAP1-279-NIPSNAP1-56#NIPSNAP2-281-NIPSNAP1-146#HSPD1-133-NIPSNAP1-56#HSPD1-133-NIPSNAP1-65#HSPD1-292-NIPSNAP1-51#HSPD1-292-NIPSNAP1-56#HSPD1-292-NIPSNAP1-65#HSPD1-369-NIPSNAP1-56#HSPD1-91-NIPSNAP1-146#SLC25A6-147-NIPSNAP1-56#ATP5F1A-531-NIPSNAP1-56#ATP5F1A-531-NIPSNAP1-…	4.5126424915021e-12#5.15489804930265e-27#1.20973385883488e-11#1.18352377482453e-09#9.48635068123117e-13#5.79108690448371e-11#1.99296431267057e-12#1.76543739910276e-10#4.59826904238099e-08#3.97143576917996e-18#3.95458860728331e-08#3.91596258008881e-17	4.35545776378718e-24#7.96994325335216e-13#2.09067846658919e-19#1.26995633482384e-10#1.11911517188306e-09#2.04554852400507e-15#3.91596258008881e-17#1.27173945440284e-18#4.33908675385864e-13#6.58053779701948e-11#3.95193841662601e-18#4.96072326028143e-10#4.04050930001882e-09#1.78712639720886e-09#1.16154114527697e-10#7.02917188301716e-14#3.48636246439362e-12#1.34979555927624e-08#4.9932428509118e-08#5…
ATP6V1G1	ATP6V1E1	6.07573e-20	target	118	226	sp|O75348|ATP6V1G1	sp|P36543|ATP6V1E1	ATP6V1G1-16-ATP6V1G1-21#ATP6V1G1-37-ATP6V1E1-52	ATP6V1E1-107-ATP6V1E1-99#ATP6V1G1-37-ATP6V1E1-52#ATP6V1B2-109-ATP6V1E1-191#ATP6V1B2-48-ATP6V1E1-191#ATP6V1B2-81-ATP6V1E1-191	4.22174405582776e-16#3.92714724094848e-20	1.04781412037481e-11#3.92714724094848e-20#1.46330918397196e-18#3.48814140027102e-18#3.4091204976246e-32
NDUFS6	HSPD1	1.27362e-10	target	124	573	sp|O75380|NDUFS6	sp|P10809|HSPD1	NDUFS6-38-NDUFS6-98#NDUFS6-38-HSPD1-364#NDUFS6-105-NDUFS1-170#NDUFS6-108-NDUFS1-170#NDUFS6-98-HSPE1-28#NDUFS6-108-MAGED2-538	HSPD1-125-HSPD1-125#HSPD1-125-HSPD1-130#HSPD1-125-HSPD1-133#HSPD1-125-HSPD1-191#HSPD1-125-HSPD1-196#HSPD1-125-HSPD1-233#HSPD1-125-HSPD1-292#HSPD1-125-HSPD1-301#HSPD1-125-HSPD1-352#HSPD1-125-HSPD1-369#HSPD1-125-HSPD1-417#HSPD1-125-HSPD1-418#HSPD1-125-HSPD1-469#HSPD1-125-HSPD1-473#HSPD1-125-HSPD1-481#HSPD1-125-HSPD1-523#HSPD1-125-HSPD1-58#HSPD1-125-HSPD1-72#HSPD1-125-HSPD1-75#HSPD1-125-HSPD1-82#HSP…	2.45076869805733e-16#1.32531140823101e-10#1.08357716678654e-10#6.82219603437458e-30#4.23297063416752e-24#2.01136805424552e-08	4.04913346425445e-22#9.82190168599794e-05#1.96490647583391e-24#3.57607121707459e-23#2.32360752438921e-11#8.96451682760166e-11#1.50259713686508e-06#2.34649229074915e-19#1.82077776459422e-18#2.83254586571249e-06#7.14346466736384e-13#1.37780239549138e-21#3.33414058332719e-14#7.06059618206283e-31#5.41431030988517e-26#8.29886138861072e-22#1.04781412037481e-11#2.06987852786238e-20#5.36170769531995e-20#…
NDUFS6	NDUFS1	2.50398e-29	target	124	727	sp|O75380|NDUFS6	sp|P28331|NDUFS1	NDUFS6-38-NDUFS6-98#NDUFS6-38-HSPD1-364#NDUFS6-105-NDUFS1-170#NDUFS6-108-NDUFS1-170#NDUFS6-98-HSPE1-28#NDUFS6-108-MAGED2-538	NDUFS1-108-NDUFS1-84#NDUFS1-108-NDUFS1-87#NDUFS1-157-NDUFS1-163#NDUFS1-157-NDUFS1-170#NDUFS1-163-NDUFS1-709#NDUFS1-170-NDUFS1-709#NDUFS1-298-NDUFS1-709#NDUFS1-467-NDUFS1-499#NDUFS1-84-NDUFS1-98#NDUFA2-13-NDUFS1-531#NDUFA2-98-NDUFS1-531#NDUFS6-105-NDUFS1-170#NDUFS6-108-NDUFS1-170#NDUFS3-259-NDUFS1-84#HSPD1-91-NDUFS1-499#ATP5F1A-531-NDUFS1-84#ATP5F1A-539-NDUFS1-84	2.45076869805733e-16#1.32531140823101e-10#1.08357716678654e-10#6.82219603437458e-30#4.23297063416752e-24#2.01136805424552e-08	1.52297628556734e-30#1.58795338676705e-59#4.43640933220989e-07#2.96648482432197e-07#1.86029764229509e-06#7.77976307480127e-12#2.39815505571922e-13#9.42637156270997e-27#2.74975085271809e-36#1.24628907241477e-23#1.7775531584601e-24#1.08357716678654e-10#6.82219603437458e-30#9.01428165111796e-22#2.42717905010808e-07#9.48635068123117e-13#3.64095508606655e-16
NDUFS6	HSPE1	4.06788e-24	target	124	102	sp|O75380|NDUFS6	sp|P61604|HSPE1	NDUFS6-38-NDUFS6-98#NDUFS6-38-HSPD1-364#NDUFS6-105-NDUFS1-170#NDUFS6-108-NDUFS1-170#NDUFS6-98-HSPE1-28#NDUFS6-108-MAGED2-538	HSPE1-2-HSPE1-66#HSPE1-28-HSPE1-28#HSPE1-28-HSPE1-36#HSPE1-28-HSPE1-40#HSPE1-28-HSPE1-54#HSPE1-28-HSPE1-56#HSPE1-28-HSPE1-66#HSPE1-28-HSPE1-70#HSPE1-28-HSPE1-8#HSPE1-28-HSPE1-80#HSPE1-28-HSPE1-86#HSPE1-36-HSPE1-36#HSPE1-36-HSPE1-40#HSPE1-36-HSPE1-56#HSPE1-36-HSPE1-70#HSPE1-36-HSPE1-8#HSPE1-36-HSPE1-80#HSPE1-36-HSPE1-86#HSPE1-40-HSPE1-40#HSPE1-40-HSPE1-70#HSPE1-40-HSPE1-8#HSPE1-40-HSPE1-80#HSPE1-5…	2.45076869805733e-16#1.32531140823101e-10#1.08357716678654e-10#6.82219603437458e-30#4.23297063416752e-24#2.01136805424552e-08	3.80240437059231e-07#8.82536023750069e-43#5.13598980641022e-33#2.31165226932635e-58#4.30728439294675e-28#2.77983611000337e-33#1.25241635285637e-41#6.30474718013301e-19#4.07103436362355e-24#1.34536008607713e-50#1.35054011322481e-34#2.06701662238299e-34#5.20839590345852e-30#2.20504236504817e-20#7.15643262587271e-31#8.17665029860334e-32#1.20298674463164e-37#4.89710777264997e-42#2.51041031500908e-55#…
NDUFS6	MAGED2	1.50744e-07	target	124	606	sp|O75380|NDUFS6	sp|Q9UNF1|MAGED2	NDUFS6-38-NDUFS6-98#NDUFS6-38-HSPD1-364#NDUFS6-105-NDUFS1-170#NDUFS6-108-NDUFS1-170#NDUFS6-98-HSPE1-28#NDUFS6-108-MAGED2-538	MAGED2-100-MAGED2-108#MAGED2-124-MAGED2-133#MAGED2-59-MAGED2-71#NDUFS6-108-MAGED2-538#DARS2-235-MAGED2-59	2.45076869805733e-16#1.32531140823101e-10#1.08357716678654e-10#6.82219603437458e-30#4.23297063416752e-24#2.01136805424552e-08	1.79300386068193e-11#2.42949952295095e-17#8.21450611608916e-15#2.01136805424552e-08#1.92140343843515e-07
CS	ATP5H	4.86334e-14	target	711	161	sp|O75390|CS	sp|O75947|ATP5H	CS-103-CS-321#CS-103-CS-366#CS-321-CS-366#CS-321-CS-375#CS-321-CS-382#CS-450-CS-464#CS-450-CS-76#CS-464-CS-76#CS-103-ATP5H-78#CS-321-ATP5H-78#CS-103-LETM1-133#CS-215-LETM1-493#CS-43-OAT-32#CS-103-SLC25A5-43#CS-321-SLC25A5-147#CS-321-SLC25A5-43#CS-103-ATP5F1B-124#CS-103-ATP5F1B-133#CS-321-ATP5F1B-124#CS-321-ATP5F1B-133#CS-321-ATP5F1B-159#CS-382-ATP5F1B-124#CS-43-ATP5F1B-159#CS-43-ATP5F1B-522#CS-10…	ATP5H-109-ATP5H-117#ATP5H-58-ATP5H-72#ATP5H-63-ATP5H-63#ATP5H-63-ATP5H-73#ATP5H-72-ATP5H-78#ATP5H-73-ATP5H-78#ABCB7-656-ATP5H-95#CS-103-ATP5H-78#CS-321-ATP5H-78	1.75954273345557e-06#4.18917251537161e-26#1.52028781700842e-10#3.33034783273402e-20#2.33610549795939e-12#0.00102327000803776#1.27705166212372e-09#2.5903400490747e-10#2.7783978497066e-10#1.87621690148944e-13#1.35340489553182e-07#4.41948678104024e-08#1.64907255207593e-09#8.01126364397171e-29#3.87628216740748e-15#6.78126252202399e-19#4.63120454510806e-17#1.87997583931519e-08#3.87969724119993e-17#8.0…	3.51634858847365e-48#3.59404804081404e-27#4.12449787256736e-51#1.48792320206936e-06#4.05162124020483e-40#1.85540842908719e-06#2.42717905010808e-07#2.7783978497066e-10#1.87621690148944e-13
CS	LETM1	2.21632e-11	target	711	739	sp|O75390|CS	sp|O95202|LETM1	CS-103-CS-321#CS-103-CS-366#CS-321-CS-366#CS-321-CS-375#CS-321-CS-382#CS-450-CS-464#CS-450-CS-76#CS-464-CS-76#CS-103-ATP5H-78#CS-321-ATP5H-78#CS-103-LETM1-133#CS-215-LETM1-493#CS-43-OAT-32#CS-103-SLC25A5-43#CS-321-SLC25A5-147#CS-321-SLC25A5-43#CS-103-ATP5F1B-124#CS-103-ATP5F1B-133#CS-321-ATP5F1B-124#CS-321-ATP5F1B-133#CS-321-ATP5F1B-159#CS-382-ATP5F1B-124#CS-43-ATP5F1B-159#CS-43-ATP5F1B-522#CS-10…	LETM1-122-LETM1-284#LETM1-122-LETM1-292#LETM1-122-LETM1-356#LETM1-122-LETM1-446#LETM1-122-LETM1-451#LETM1-122-LETM1-463#LETM1-125-LETM1-279#LETM1-125-LETM1-292#LETM1-125-LETM1-356#LETM1-125-LETM1-360#LETM1-125-LETM1-463#LETM1-133-LETM1-279#LETM1-133-LETM1-446#LETM1-150-LETM1-279#LETM1-150-LETM1-284#LETM1-150-LETM1-597#LETM1-151-LETM1-279#LETM1-151-LETM1-284#LETM1-151-LETM1-463#LETM1-246-LETM1-373…	1.75954273345557e-06#4.18917251537161e-26#1.52028781700842e-10#3.33034783273402e-20#2.33610549795939e-12#0.00102327000803776#1.27705166212372e-09#2.5903400490747e-10#2.7783978497066e-10#1.87621690148944e-13#1.35340489553182e-07#4.41948678104024e-08#1.64907255207593e-09#8.01126364397171e-29#3.87628216740748e-15#6.78126252202399e-19#4.63120454510806e-17#1.87997583931519e-08#3.87969724119993e-17#8.0…	2.2126007201206e-27#1.4390701826307e-25#1.18324443966663e-07#1.5553742466552e-28#6.92293863993035e-21#1.31155155626929e-15#6.68704199615906e-13#8.45610244879114e-12#2.42717905010808e-07#2.4682172309015e-11#5.6447083220902e-10#2.03281376490067e-14#8.50639876688157e-09#1.01284289211158e-14#1.66549774827023e-28#3.88782875066557e-33#1.97993936081827e-15#2.24265109952873e-09#7.30780357303209e-06#3.437…
CS	OAT	3.92359e-09	target	711	439	sp|O75390|CS	sp|P04181|OAT	CS-103-CS-321#CS-103-CS-366#CS-321-CS-366#CS-321-CS-375#CS-321-CS-382#CS-450-CS-464#CS-450-CS-76#CS-464-CS-76#CS-103-ATP5H-78#CS-321-ATP5H-78#CS-103-LETM1-133#CS-215-LETM1-493#CS-43-OAT-32#CS-103-SLC25A5-43#CS-321-SLC25A5-147#CS-321-SLC25A5-43#CS-103-ATP5F1B-124#CS-103-ATP5F1B-133#CS-321-ATP5F1B-124#CS-321-ATP5F1B-133#CS-321-ATP5F1B-159#CS-382-ATP5F1B-124#CS-43-ATP5F1B-159#CS-43-ATP5F1B-522#CS-10…	OAT-102-OAT-102#OAT-102-OAT-107#OAT-102-OAT-32#OAT-102-OAT-66#OAT-107-OAT-32#OAT-107-OAT-66#OAT-165-OAT-165#CS-43-OAT-32	1.75954273345557e-06#4.18917251537161e-26#1.52028781700842e-10#3.33034783273402e-20#2.33610549795939e-12#0.00102327000803776#1.27705166212372e-09#2.5903400490747e-10#2.7783978497066e-10#1.87621690148944e-13#1.35340489553182e-07#4.41948678104024e-08#1.64907255207593e-09#8.01126364397171e-29#3.87628216740748e-15#6.78126252202399e-19#4.63120454510806e-17#1.87997583931519e-08#3.87969724119993e-17#8.0…	1.98268073287831e-50#1.79475401909498e-27#1.68312857401048e-21#1.37390266456438e-24#7.07482135563749e-36#1.14957647076391e-30#0.000279547772584619#1.64907255207593e-09
CS	SLC25A5	3.16192e-32	target	711	298	sp|O75390|CS	sp|P05141|SLC25A5	CS-103-CS-321#CS-103-CS-366#CS-321-CS-366#CS-321-CS-375#CS-321-CS-382#CS-450-CS-464#CS-450-CS-76#CS-464-CS-76#CS-103-ATP5H-78#CS-321-ATP5H-78#CS-103-LETM1-133#CS-215-LETM1-493#CS-43-OAT-32#CS-103-SLC25A5-43#CS-321-SLC25A5-147#CS-321-SLC25A5-43#CS-103-ATP5F1B-124#CS-103-ATP5F1B-133#CS-321-ATP5F1B-124#CS-321-ATP5F1B-133#CS-321-ATP5F1B-159#CS-382-ATP5F1B-124#CS-43-ATP5F1B-159#CS-43-ATP5F1B-522#CS-10…	SLC25A5-92-SLC25A5-96#SLC25A5-92-SLC25A5-105#SLC25A5-92-SLC25A5-23#SLC25A5-272-SLC25A5-147#SLC25A5-272-SLC25A5-166#SLC25A5-272-SLC25A5-43#SLC25A5-33-SLC25A5-147#SLC25A5-33-SLC25A5-23#SLC25A5-33-SLC25A5-49#SLC25A5-63-SLC25A5-147#SLC25A5-96-SLC25A5-199#SLC25A5-147-SLC25A5-163#SLC25A5-147-SLC25A5-166#SLC25A5-147-SLC25A5-23#SLC25A5-147-SLC25A5-245#SLC25A5-147-SLC25A5-43#SLC25A5-166-SLC25A5-43#SLC25A5…	1.75954273345557e-06#4.18917251537161e-26#1.52028781700842e-10#3.33034783273402e-20#2.33610549795939e-12#0.00102327000803776#1.27705166212372e-09#2.5903400490747e-10#2.7783978497066e-10#1.87621690148944e-13#1.35340489553182e-07#4.41948678104024e-08#1.64907255207593e-09#8.01126364397171e-29#3.87628216740748e-15#6.78126252202399e-19#4.63120454510806e-17#1.87997583931519e-08#3.87969724119993e-17#8.0…	3.40988711913992e-38#4.74169035589171e-10#2.24595795598014e-22#1.99198614153922e-28#8.56948550166628e-12#3.48893911440049e-33#1.19386889642218e-28#5.8613806768298e-27#7.20944185362524e-07#6.82281410576516e-21#9.66610240018106e-28#9.68969905084914e-42#2.23253188828391e-12#5.99298226315817e-34#4.26250094080522e-47#1.43046861784695e-63#4.96833641048297e-15#1.86900724588886e-15#8.17052042955033e-09#3…
CS	ATP5F1B	3.36981e-32	target	711	529	sp|O75390|CS	sp|P06576|ATP5F1B	CS-103-CS-321#CS-103-CS-366#CS-321-CS-366#CS-321-CS-375#CS-321-CS-382#CS-450-CS-464#CS-450-CS-76#CS-464-CS-76#CS-103-ATP5H-78#CS-321-ATP5H-78#CS-103-LETM1-133#CS-215-LETM1-493#CS-43-OAT-32#CS-103-SLC25A5-43#CS-321-SLC25A5-147#CS-321-SLC25A5-43#CS-103-ATP5F1B-124#CS-103-ATP5F1B-133#CS-321-ATP5F1B-124#CS-321-ATP5F1B-133#CS-321-ATP5F1B-159#CS-382-ATP5F1B-124#CS-43-ATP5F1B-159#CS-43-ATP5F1B-522#CS-10…	ATP5F1B-124-ATP5F1B-124#ATP5F1B-124-ATP5F1B-133#ATP5F1B-124-ATP5F1B-159#ATP5F1B-124-ATP5F1B-201#ATP5F1B-124-ATP5F1B-350#ATP5F1B-124-ATP5F1B-522#ATP5F1B-133-ATP5F1B-133#ATP5F1B-133-ATP5F1B-159#ATP5F1B-133-ATP5F1B-201#ATP5F1B-159-ATP5F1B-159#ATP5F1B-159-ATP5F1B-201#ATP5F1B-159-ATP5F1B-259#ATP5F1B-159-ATP5F1B-264#ATP5F1B-159-ATP5F1B-350#ATP5F1B-198-ATP5F1B-264#ATP5F1B-198-ATP5F1B-350#ATP5F1B-198-ATP…	1.75954273345557e-06#4.18917251537161e-26#1.52028781700842e-10#3.33034783273402e-20#2.33610549795939e-12#0.00102327000803776#1.27705166212372e-09#2.5903400490747e-10#2.7783978497066e-10#1.87621690148944e-13#1.35340489553182e-07#4.41948678104024e-08#1.64907255207593e-09#8.01126364397171e-29#3.87628216740748e-15#6.78126252202399e-19#4.63120454510806e-17#1.87997583931519e-08#3.87969724119993e-17#8.0…	9.30845905582186e-37#1.36987497298734e-33#1.4516980264593e-32#7.74738512627732e-41#9.37861308991286e-07#2.51442650343892e-13#1.75870353989287e-22#7.49470405089182e-38#4.14128270858537e-46#1.24145899287782e-35#4.09987721728181e-10#1.22663758081263e-33#1.08348861336694e-09#1.18540620547023e-06#4.36643306670288e-18#3.2216012181841e-07#2.42717905010808e-07#9.48747316107425e-40#1.06028580059575e-08#4.…
CS	CYC1	1.17149e-05	target	711	325	sp|O75390|CS	sp|P08574|CYC1	CS-103-CS-321#CS-103-CS-366#CS-321-CS-366#CS-321-CS-375#CS-321-CS-382#CS-450-CS-464#CS-450-CS-76#CS-464-CS-76#CS-103-ATP5H-78#CS-321-ATP5H-78#CS-103-LETM1-133#CS-215-LETM1-493#CS-43-OAT-32#CS-103-SLC25A5-43#CS-321-SLC25A5-147#CS-321-SLC25A5-43#CS-103-ATP5F1B-124#CS-103-ATP5F1B-133#CS-321-ATP5F1B-124#CS-321-ATP5F1B-133#CS-321-ATP5F1B-159#CS-382-ATP5F1B-124#CS-43-ATP5F1B-159#CS-43-ATP5F1B-522#CS-10…	CS-103-CYC1-325	1.75954273345557e-06#4.18917251537161e-26#1.52028781700842e-10#3.33034783273402e-20#2.33610549795939e-12#0.00102327000803776#1.27705166212372e-09#2.5903400490747e-10#2.7783978497066e-10#1.87621690148944e-13#1.35340489553182e-07#4.41948678104024e-08#1.64907255207593e-09#8.01126364397171e-29#3.87628216740748e-15#6.78126252202399e-19#4.63120454510806e-17#1.87997583931519e-08#3.87969724119993e-17#8.0…	4.43640933220989e-07
CS	DLD	2.51495e-19	target	711	509	sp|O75390|CS	sp|P09622|DLD	CS-103-CS-321#CS-103-CS-366#CS-321-CS-366#CS-321-CS-375#CS-321-CS-382#CS-450-CS-464#CS-450-CS-76#CS-464-CS-76#CS-103-ATP5H-78#CS-321-ATP5H-78#CS-103-LETM1-133#CS-215-LETM1-493#CS-43-OAT-32#CS-103-SLC25A5-43#CS-321-SLC25A5-147#CS-321-SLC25A5-43#CS-103-ATP5F1B-124#CS-103-ATP5F1B-133#CS-321-ATP5F1B-124#CS-321-ATP5F1B-133#CS-321-ATP5F1B-159#CS-382-ATP5F1B-124#CS-43-ATP5F1B-159#CS-43-ATP5F1B-522#CS-10…	DLD-127-DLD-143#DLD-132-DLD-159#DLD-132-DLD-166#DLD-132-DLD-277#DLD-132-DLD-430#DLD-143-DLD-143#DLD-143-DLD-159#DLD-143-DLD-166#DLD-143-DLD-277#DLD-143-DLD-430#DLD-143-DLD-445#DLD-143-DLD-505#DLD-143-DLD-66#DLD-146-DLD-166#DLD-146-DLD-505#DLD-146-DLD-66#DLD-155-DLD-159#DLD-155-DLD-166#DLD-155-DLD-267#DLD-155-DLD-72#DLD-159-DLD-159#DLD-159-DLD-267#DLD-159-DLD-273#DLD-159-DLD-277#DLD-159-DLD-346#DL…	1.75954273345557e-06#4.18917251537161e-26#1.52028781700842e-10#3.33034783273402e-20#2.33610549795939e-12#0.00102327000803776#1.27705166212372e-09#2.5903400490747e-10#2.7783978497066e-10#1.87621690148944e-13#1.35340489553182e-07#4.41948678104024e-08#1.64907255207593e-09#8.01126364397171e-29#3.87628216740748e-15#6.78126252202399e-19#4.63120454510806e-17#1.87997583931519e-08#3.87969724119993e-17#8.0…	7.34321164773778e-12#1.62317567980905e-19#1.38535201935268e-35#1.03833325975457e-31#1.17064019223404e-55#6.87373447495141e-25#1.1160100289677e-21#5.53027874512932e-26#1.17036165000771e-30#7.93698255914667e-32#4.32545036862418e-21#9.70572418970963e-19#2.73343049447659e-11#2.45274604987975e-09#5.65796428275154e-13#5.3063879348325e-13#2.86791085159504e-10#2.49544123884297e-05#0.00363868739912811#6.7…
CS	COX5B	3.93741e-21	target	711	129	sp|O75390|CS	sp|P10606|COX5B	CS-103-CS-321#CS-103-CS-366#CS-321-CS-366#CS-321-CS-375#CS-321-CS-382#CS-450-CS-464#CS-450-CS-76#CS-464-CS-76#CS-103-ATP5H-78#CS-321-ATP5H-78#CS-103-LETM1-133#CS-215-LETM1-493#CS-43-OAT-32#CS-103-SLC25A5-43#CS-321-SLC25A5-147#CS-321-SLC25A5-43#CS-103-ATP5F1B-124#CS-103-ATP5F1B-133#CS-321-ATP5F1B-124#CS-321-ATP5F1B-133#CS-321-ATP5F1B-159#CS-382-ATP5F1B-124#CS-43-ATP5F1B-159#CS-43-ATP5F1B-522#CS-10…	COX5B-121-COX5B-56#COX5B-121-COX5B-57#COX5B-121-COX5B-68#COX5B-56-COX5B-68#COX5B-56-COX5B-86#COX5B-57-COX5B-86#TIMM44-105-COX5B-57#TIMM44-138-COX5B-57#CS-103-COX5B-57#CS-321-COX5B-57#CS-43-COX5B-57#GOT2-150-COX5B-57#ATP5F1B-124-COX5B-57#ATP5F1B-198-COX5B-57#DLD-159-COX5B-121#DLD-277-COX5B-57	1.75954273345557e-06#4.18917251537161e-26#1.52028781700842e-10#3.33034783273402e-20#2.33610549795939e-12#0.00102327000803776#1.27705166212372e-09#2.5903400490747e-10#2.7783978497066e-10#1.87621690148944e-13#1.35340489553182e-07#4.41948678104024e-08#1.64907255207593e-09#8.01126364397171e-29#3.87628216740748e-15#6.78126252202399e-19#4.63120454510806e-17#1.87997583931519e-08#3.87969724119993e-17#8.0…	0.00448865719340331#1.06242415285909e-12#1.40833521959184e-13#2.59539117445182e-05#0.00459330920704331#1.80221793693388e-24#3.20845105177432e-09#7.02917188301716e-14#1.5781377642108e-16#4.94337698111173e-08#5.91522571914933e-21#8.66624405940325e-09#9.40971755632068e-36#4.69488173779825e-18#7.63557116436136e-10#1.61768605786021e-08
CS	HSPD1	3.53183e-35	target	711	573	sp|O75390|CS	sp|P10809|HSPD1	CS-103-CS-321#CS-103-CS-366#CS-321-CS-366#CS-321-CS-375#CS-321-CS-382#CS-450-CS-464#CS-450-CS-76#CS-464-CS-76#CS-103-ATP5H-78#CS-321-ATP5H-78#CS-103-LETM1-133#CS-215-LETM1-493#CS-43-OAT-32#CS-103-SLC25A5-43#CS-321-SLC25A5-147#CS-321-SLC25A5-43#CS-103-ATP5F1B-124#CS-103-ATP5F1B-133#CS-321-ATP5F1B-124#CS-321-ATP5F1B-133#CS-321-ATP5F1B-159#CS-382-ATP5F1B-124#CS-43-ATP5F1B-159#CS-43-ATP5F1B-522#CS-10…	HSPD1-125-HSPD1-125#HSPD1-125-HSPD1-130#HSPD1-125-HSPD1-133#HSPD1-125-HSPD1-191#HSPD1-125-HSPD1-196#HSPD1-125-HSPD1-233#HSPD1-125-HSPD1-292#HSPD1-125-HSPD1-301#HSPD1-125-HSPD1-352#HSPD1-125-HSPD1-369#HSPD1-125-HSPD1-417#HSPD1-125-HSPD1-418#HSPD1-125-HSPD1-469#HSPD1-125-HSPD1-473#HSPD1-125-HSPD1-481#HSPD1-125-HSPD1-523#HSPD1-125-HSPD1-58#HSPD1-125-HSPD1-72#HSPD1-125-HSPD1-75#HSPD1-125-HSPD1-82#HSP…	1.75954273345557e-06#4.18917251537161e-26#1.52028781700842e-10#3.33034783273402e-20#2.33610549795939e-12#0.00102327000803776#1.27705166212372e-09#2.5903400490747e-10#2.7783978497066e-10#1.87621690148944e-13#1.35340489553182e-07#4.41948678104024e-08#1.64907255207593e-09#8.01126364397171e-29#3.87628216740748e-15#6.78126252202399e-19#4.63120454510806e-17#1.87997583931519e-08#3.87969724119993e-17#8.0…	4.04913346425445e-22#9.82190168599794e-05#1.96490647583391e-24#3.57607121707459e-23#2.32360752438921e-11#8.96451682760166e-11#1.50259713686508e-06#2.34649229074915e-19#1.82077776459422e-18#2.83254586571249e-06#7.14346466736384e-13#1.37780239549138e-21#3.33414058332719e-14#7.06059618206283e-31#5.41431030988517e-26#8.29886138861072e-22#1.04781412037481e-11#2.06987852786238e-20#5.36170769531995e-20#…
CS	SLC25A4	1.931e-07	target	711	298	sp|O75390|CS	sp|P12235|SLC25A4	CS-103-CS-321#CS-103-CS-366#CS-321-CS-366#CS-321-CS-375#CS-321-CS-382#CS-450-CS-464#CS-450-CS-76#CS-464-CS-76#CS-103-ATP5H-78#CS-321-ATP5H-78#CS-103-LETM1-133#CS-215-LETM1-493#CS-43-OAT-32#CS-103-SLC25A5-43#CS-321-SLC25A5-147#CS-321-SLC25A5-43#CS-103-ATP5F1B-124#CS-103-ATP5F1B-133#CS-321-ATP5F1B-124#CS-321-ATP5F1B-133#CS-321-ATP5F1B-159#CS-382-ATP5F1B-124#CS-43-ATP5F1B-159#CS-43-ATP5F1B-522#CS-10…	SLC25A4-147-SLC25A4-43#CS-321-SLC25A4-43#SLC25A5-33-SLC25A4-23#HSPD1-91-SLC25A4-147#HSPD1-91-SLC25A4-43#SLC25A6-199-SLC25A4-96#SLC25A6-245-SLC25A4-147	1.75954273345557e-06#4.18917251537161e-26#1.52028781700842e-10#3.33034783273402e-20#2.33610549795939e-12#0.00102327000803776#1.27705166212372e-09#2.5903400490747e-10#2.7783978497066e-10#1.87621690148944e-13#1.35340489553182e-07#4.41948678104024e-08#1.64907255207593e-09#8.01126364397171e-29#3.87628216740748e-15#6.78126252202399e-19#4.63120454510806e-17#1.87997583931519e-08#3.87969724119993e-17#8.0…	2.96062830589719e-32#7.82804479295449e-08#9.65865707554426e-22#3.04187493901336e-09#3.04187493901336e-09#8.76977923126792e-30#5.0247819804642e-15
CS	SLC25A6	6.72763e-15	target	711	298	sp|O75390|CS	sp|P12236|SLC25A6	CS-103-CS-321#CS-103-CS-366#CS-321-CS-366#CS-321-CS-375#CS-321-CS-382#CS-450-CS-464#CS-450-CS-76#CS-464-CS-76#CS-103-ATP5H-78#CS-321-ATP5H-78#CS-103-LETM1-133#CS-215-LETM1-493#CS-43-OAT-32#CS-103-SLC25A5-43#CS-321-SLC25A5-147#CS-321-SLC25A5-43#CS-103-ATP5F1B-124#CS-103-ATP5F1B-133#CS-321-ATP5F1B-124#CS-321-ATP5F1B-133#CS-321-ATP5F1B-159#CS-382-ATP5F1B-124#CS-43-ATP5F1B-159#CS-43-ATP5F1B-522#CS-10…	SLC25A6-245-SLC25A6-147#SLC25A6-147-SLC25A6-147#SLC25A6-147-SLC25A6-163#SLC25A6-147-SLC25A6-23#SLC25A6-147-SLC25A6-43#SLC25A6-163-SLC25A6-43#NIPSNAP2-58-SLC25A6-147#CS-103-SLC25A6-43#CS-321-SLC25A6-147#SLC25A5-272-SLC25A6-43#SLC25A5-33-SLC25A6-147#SLC25A5-33-SLC25A6-23#SLC25A5-96-SLC25A6-199#SLC25A5-147-SLC25A6-147#SLC25A5-147-SLC25A6-43#SLC25A5-166-SLC25A6-147#SLC25A5-166-SLC25A6-43#SLC25A5-43-S…	1.75954273345557e-06#4.18917251537161e-26#1.52028781700842e-10#3.33034783273402e-20#2.33610549795939e-12#0.00102327000803776#1.27705166212372e-09#2.5903400490747e-10#2.7783978497066e-10#1.87621690148944e-13#1.35340489553182e-07#4.41948678104024e-08#1.64907255207593e-09#8.01126364397171e-29#3.87628216740748e-15#6.78126252202399e-19#4.63120454510806e-17#1.87997583931519e-08#3.87969724119993e-17#8.0…	7.29690375995225e-27#2.96291990592741e-23#8.35385045494554e-26#7.08235137031432e-24#1.06579457688455e-38#5.63039339423728e-31#5.79108690448371e-11#1.39029082016942e-09#4.84852199175555e-12#3.1453403065814e-06#2.81592618109674e-27#1.80309684000401e-23#3.45772132087075e-16#1.87861173370039e-12#3.55887705230771e-32#1.03124542990489e-08#3.1274664821644e-17#7.90913763082105e-26#6.15556915983975e-12#8.…
CS	ETFA	9.40282e-07	target	711	333	sp|O75390|CS	sp|P13804|ETFA	CS-103-CS-321#CS-103-CS-366#CS-321-CS-366#CS-321-CS-375#CS-321-CS-382#CS-450-CS-464#CS-450-CS-76#CS-464-CS-76#CS-103-ATP5H-78#CS-321-ATP5H-78#CS-103-LETM1-133#CS-215-LETM1-493#CS-43-OAT-32#CS-103-SLC25A5-43#CS-321-SLC25A5-147#CS-321-SLC25A5-43#CS-103-ATP5F1B-124#CS-103-ATP5F1B-133#CS-321-ATP5F1B-124#CS-321-ATP5F1B-133#CS-321-ATP5F1B-159#CS-382-ATP5F1B-124#CS-43-ATP5F1B-159#CS-43-ATP5F1B-522#CS-10…	ETFA-139-ETFA-158#ETFA-139-ETFA-206#ETFA-158-ETFA-164#ETFA-164-ETFA-206#ETFA-187-ETFA-59#ETFA-206-ETFA-226#ETFA-206-ETFA-232#ETFA-206-ETFA-294#ETFA-206-ETFA-59#ETFA-206-ETFA-62#ETFA-216-ETFA-226#ETFA-216-ETFA-294#ETFA-226-ETFA-226#ETFA-226-ETFA-301#ETFA-59-ETFA-69#ETFA-59-ETFA-85#CS-321-ETFA-139#ATP5H-95-ETFA-206#ATP5H-78-ETFA-206#TOMM70-245-ETFA-226#GLUD1-191-ETFA-206#GOT2-150-ETFA-206#GOT2-82-E…	1.75954273345557e-06#4.18917251537161e-26#1.52028781700842e-10#3.33034783273402e-20#2.33610549795939e-12#0.00102327000803776#1.27705166212372e-09#2.5903400490747e-10#2.7783978497066e-10#1.87621690148944e-13#1.35340489553182e-07#4.41948678104024e-08#1.64907255207593e-09#8.01126364397171e-29#3.87628216740748e-15#6.78126252202399e-19#4.63120454510806e-17#1.87997583931519e-08#3.87969724119993e-17#8.0…	4.20796278571677e-49#1.21013891241055e-19#8.402025308252e-12#6.58053779701948e-11#2.47249686245971e-36#1.09087619974269e-16#3.66187897490074e-23#2.51896197119552e-18#2.05815723646918e-24#7.91812394014102e-07#8.88570595389455e-16#1.81401894957091e-34#3.63332645593134e-17#1.27874463701265e-13#2.6034461831314e-22#6.53264308862681e-39#1.90788464839126e-06#7.63557116436136e-10#6.89403291161946e-15#1.5…
CS	UQCRC2	2.06519e-33	target	711	453	sp|O75390|CS	sp|P22695|UQCRC2	CS-103-CS-321#CS-103-CS-366#CS-321-CS-366#CS-321-CS-375#CS-321-CS-382#CS-450-CS-464#CS-450-CS-76#CS-464-CS-76#CS-103-ATP5H-78#CS-321-ATP5H-78#CS-103-LETM1-133#CS-215-LETM1-493#CS-43-OAT-32#CS-103-SLC25A5-43#CS-321-SLC25A5-147#CS-321-SLC25A5-43#CS-103-ATP5F1B-124#CS-103-ATP5F1B-133#CS-321-ATP5F1B-124#CS-321-ATP5F1B-133#CS-321-ATP5F1B-159#CS-382-ATP5F1B-124#CS-43-ATP5F1B-159#CS-43-ATP5F1B-522#CS-10…	UQCRC2-159-UQCRC2-199#UQCRC2-23-UQCRC2-231#UQCRC2-250-UQCRC2-430#UQCRC2-250-UQCRC2-66#NDUFAB1-97-UQCRC2-92#CS-103-UQCRC2-92#CS-382-UQCRC2-92#CS-43-UQCRC2-250#SLC25A5-147-UQCRC2-23#SLC25A5-43-UQCRC2-23#COX5B-57-UQCRC2-23#COX5B-68-UQCRC2-23#COX5B-86-UQCRC2-23#HSPD1-133-UQCRC2-250#HSPD1-473-UQCRC2-250#SLC25A6-43-UQCRC2-23#COX4I1-60-UQCRC2-23#COX7A2-33-UQCRC2-23#UQCRB-4-UQCRC2-92#UQCRB-96-UQCRC2-92#S…	1.75954273345557e-06#4.18917251537161e-26#1.52028781700842e-10#3.33034783273402e-20#2.33610549795939e-12#0.00102327000803776#1.27705166212372e-09#2.5903400490747e-10#2.7783978497066e-10#1.87621690148944e-13#1.35340489553182e-07#4.41948678104024e-08#1.64907255207593e-09#8.01126364397171e-29#3.87628216740748e-15#6.78126252202399e-19#4.63120454510806e-17#1.87997583931519e-08#3.87969724119993e-17#8.0…	7.34968838713298e-21#2.02201098271949e-24#1.78712639720886e-09#2.96731415525972e-48#4.9634433704616e-10#2.06375723991735e-17#1.90728496778845e-26#1.21772164455282e-30#4.72195618668012e-08#2.24493256707559e-17#2.09355871385368e-22#1.17792880417709e-23#7.78016309864063e-11#4.22529260718215e-20#5.17052756512666e-09#2.42444061280602e-15#5.59804139641244e-07#7.56484699205786e-20#2.31015675381391e-32#1…
CS	ACAT1	6.22165e-07	target	711	427	sp|O75390|CS	sp|P24752|ACAT1	CS-103-CS-321#CS-103-CS-366#CS-321-CS-366#CS-321-CS-375#CS-321-CS-382#CS-450-CS-464#CS-450-CS-76#CS-464-CS-76#CS-103-ATP5H-78#CS-321-ATP5H-78#CS-103-LETM1-133#CS-215-LETM1-493#CS-43-OAT-32#CS-103-SLC25A5-43#CS-321-SLC25A5-147#CS-321-SLC25A5-43#CS-103-ATP5F1B-124#CS-103-ATP5F1B-133#CS-321-ATP5F1B-124#CS-321-ATP5F1B-133#CS-321-ATP5F1B-159#CS-382-ATP5F1B-124#CS-43-ATP5F1B-159#CS-43-ATP5F1B-522#CS-10…	ACAT1-174-ACAT1-174#ACAT1-174-ACAT1-190#ACAT1-174-ACAT1-202#ACAT1-174-ACAT1-203#ACAT1-174-ACAT1-243#ACAT1-174-ACAT1-268#ACAT1-181-ACAT1-202#ACAT1-190-ACAT1-203#ACAT1-190-ACAT1-243#ACAT1-190-ACAT1-268#ACAT1-202-ACAT1-203#ACAT1-202-ACAT1-243#ACAT1-202-ACAT1-251#ACAT1-202-ACAT1-268#ACAT1-202-ACAT1-83#ACAT1-203-ACAT1-203#ACAT1-203-ACAT1-243#ACAT1-203-ACAT1-251#ACAT1-203-ACAT1-268#ACAT1-203-ACAT1-78#A…	1.75954273345557e-06#4.18917251537161e-26#1.52028781700842e-10#3.33034783273402e-20#2.33610549795939e-12#0.00102327000803776#1.27705166212372e-09#2.5903400490747e-10#2.7783978497066e-10#1.87621690148944e-13#1.35340489553182e-07#4.41948678104024e-08#1.64907255207593e-09#8.01126364397171e-29#3.87628216740748e-15#6.78126252202399e-19#4.63120454510806e-17#1.87997583931519e-08#3.87969724119993e-17#8.0…	8.68564490176624e-53#3.84441278444058e-44#1.32116362992305e-10#1.24257843817087e-10#2.46979758688164e-37#4.89297029887193e-10#9.1171278353432e-09#1.12459587750716e-10#1.39654390129809e-24#3.08411082576014e-12#1.23253011150236e-10#4.13230064563789e-11#3.05585425142107e-15#3.08411082576014e-12#6.43841247691006e-09#9.81874330061136e-10#9.4376468603431e-11#7.30780357303209e-06#1.2019600718105e-07#4.6…
CS	ATP5F1A	1.56103e-31	target	711	553	sp|O75390|CS	sp|P25705|ATP5F1A	CS-103-CS-321#CS-103-CS-366#CS-321-CS-366#CS-321-CS-375#CS-321-CS-382#CS-450-CS-464#CS-450-CS-76#CS-464-CS-76#CS-103-ATP5H-78#CS-321-ATP5H-78#CS-103-LETM1-133#CS-215-LETM1-493#CS-43-OAT-32#CS-103-SLC25A5-43#CS-321-SLC25A5-147#CS-321-SLC25A5-43#CS-103-ATP5F1B-124#CS-103-ATP5F1B-133#CS-321-ATP5F1B-124#CS-321-ATP5F1B-133#CS-321-ATP5F1B-159#CS-382-ATP5F1B-124#CS-43-ATP5F1B-159#CS-43-ATP5F1B-522#CS-10…	ATP5F1A-132-ATP5F1A-175#ATP5F1A-161-ATP5F1A-167#ATP5F1A-161-ATP5F1A-175#ATP5F1A-161-ATP5F1A-239#ATP5F1A-161-ATP5F1A-261#ATP5F1A-161-ATP5F1A-305#ATP5F1A-161-ATP5F1A-531#ATP5F1A-167-ATP5F1A-167#ATP5F1A-167-ATP5F1A-175#ATP5F1A-167-ATP5F1A-305#ATP5F1A-167-ATP5F1A-531#ATP5F1A-167-ATP5F1A-539#ATP5F1A-239-ATP5F1A-305#ATP5F1A-239-ATP5F1A-531#ATP5F1A-261-ATP5F1A-531#ATP5F1A-427-ATP5F1A-427#ATP5F1A-427-ATP…	1.75954273345557e-06#4.18917251537161e-26#1.52028781700842e-10#3.33034783273402e-20#2.33610549795939e-12#0.00102327000803776#1.27705166212372e-09#2.5903400490747e-10#2.7783978497066e-10#1.87621690148944e-13#1.35340489553182e-07#4.41948678104024e-08#1.64907255207593e-09#8.01126364397171e-29#3.87628216740748e-15#6.78126252202399e-19#4.63120454510806e-17#1.87997583931519e-08#3.87969724119993e-17#8.0…	4.01424491935597e-05#4.48744061062499e-13#2.4510784150327e-07#7.17306972991435e-11#1.87743150756001e-12#1.09484757137778e-21#6.83300377229714e-23#2.43530791651021e-21#1.10980805263137e-25#5.6226230344202e-34#1.25090473980962e-17#1.21825493698806e-12#3.01423260291555e-16#2.09560270407909e-19#2.0024919111583e-07#1.15589181955734e-24#1.44712091275436e-35#4.02076759631018e-10#1.28262447135633e-06#8.5…
CS	PRDX3	1.1812e-22	target	711	256	sp|O75390|CS	sp|P30048|PRDX3	CS-103-CS-321#CS-103-CS-366#CS-321-CS-366#CS-321-CS-375#CS-321-CS-382#CS-450-CS-464#CS-450-CS-76#CS-464-CS-76#CS-103-ATP5H-78#CS-321-ATP5H-78#CS-103-LETM1-133#CS-215-LETM1-493#CS-43-OAT-32#CS-103-SLC25A5-43#CS-321-SLC25A5-147#CS-321-SLC25A5-43#CS-103-ATP5F1B-124#CS-103-ATP5F1B-133#CS-321-ATP5F1B-124#CS-321-ATP5F1B-133#CS-321-ATP5F1B-159#CS-382-ATP5F1B-124#CS-43-ATP5F1B-159#CS-43-ATP5F1B-522#CS-10…	PRDX3-149-PRDX3-149#PRDX3-149-PRDX3-241#PRDX3-149-PRDX3-248#PRDX3-149-PRDX3-253#PRDX3-149-PRDX3-91#PRDX3-217-PRDX3-248#PRDX3-217-PRDX3-253#PRDX3-241-PRDX3-248#PRDX3-241-PRDX3-83#PRDX3-248-PRDX3-248#PRDX3-248-PRDX3-83#PRDX3-248-PRDX3-91#PDHX-194-PRDX3-248#BCAT2-353-PRDX3-248#CS-103-PRDX3-248#CS-321-PRDX3-149#CS-321-PRDX3-248#CS-382-PRDX3-248#CS-43-PRDX3-248#ATP5H-63-PRDX3-248#ATP5H-78-PRDX3-149#AT…	1.75954273345557e-06#4.18917251537161e-26#1.52028781700842e-10#3.33034783273402e-20#2.33610549795939e-12#0.00102327000803776#1.27705166212372e-09#2.5903400490747e-10#2.7783978497066e-10#1.87621690148944e-13#1.35340489553182e-07#4.41948678104024e-08#1.64907255207593e-09#8.01126364397171e-29#3.87628216740748e-15#6.78126252202399e-19#4.63120454510806e-17#1.87997583931519e-08#3.87969724119993e-17#8.0…	2.37623855913491e-45#1.33834050642248e-34#1.36691803282998e-40#3.84052270557218e-23#2.21220623768474e-05#1.21013891241055e-19#2.29324047757991e-05#5.82581555444842e-29#8.53576496067752e-16#1.7594615896388e-35#1.2473352935057e-26#7.50976633819811e-21#3.33835051889568e-24#1.92140343843515e-07#4.03795711111585e-12#3.71387573758601e-09#2.76802988716006e-12#1.69081902843955e-11#8.8316027742314e-20#6.2…
CS	SDHA	6.96264e-26	target	711	664	sp|O75390|CS	sp|P31040|SDHA	CS-103-CS-321#CS-103-CS-366#CS-321-CS-366#CS-321-CS-375#CS-321-CS-382#CS-450-CS-464#CS-450-CS-76#CS-464-CS-76#CS-103-ATP5H-78#CS-321-ATP5H-78#CS-103-LETM1-133#CS-215-LETM1-493#CS-43-OAT-32#CS-103-SLC25A5-43#CS-321-SLC25A5-147#CS-321-SLC25A5-43#CS-103-ATP5F1B-124#CS-103-ATP5F1B-133#CS-321-ATP5F1B-124#CS-321-ATP5F1B-133#CS-321-ATP5F1B-159#CS-382-ATP5F1B-124#CS-43-ATP5F1B-159#CS-43-ATP5F1B-522#CS-10…	SDHA-179-SDHA-335#SDHA-179-SDHA-547#SDHA-182-SDHA-335#SDHA-182-SDHA-361#SDHA-182-SDHA-538#SDHA-250-SDHA-480#SDHA-335-SDHA-517#SDHA-335-SDHA-538#SDHA-335-SDHA-547#SDHA-498-SDHA-547#SDHA-517-SDHA-538#SDHA-517-SDHA-541#SDHA-538-SDHA-538#SDHA-538-SDHA-547#SDHA-538-SDHA-550#SDHA-608-SDHA-616#SDHA-615-SDHA-647#SMARCA5-402-SDHA-517#CS-103-SDHA-182#CS-321-SDHA-182#CS-321-SDHA-608#CS-43-SDHA-179#CS-43-SDH…	1.75954273345557e-06#4.18917251537161e-26#1.52028781700842e-10#3.33034783273402e-20#2.33610549795939e-12#0.00102327000803776#1.27705166212372e-09#2.5903400490747e-10#2.7783978497066e-10#1.87621690148944e-13#1.35340489553182e-07#4.41948678104024e-08#1.64907255207593e-09#8.01126364397171e-29#3.87628216740748e-15#6.78126252202399e-19#4.63120454510806e-17#1.87997583931519e-08#3.87969724119993e-17#8.0…	1.52494831505673e-24#1.5333101041388e-19#3.52018485063302e-10#1.38450976909183e-05#1.11134422984532e-06#3.51179638244163e-24#4.12995647065431e-06#1.93330535759443e-25#1.8992840864962e-13#3.66443963087313e-39#1.73112579433542e-32#2.26030652814011e-22#1.08692847863975e-08#7.1789898975284e-20#1.29483094385854e-08#1.00623779129101e-16#2.67542215959934e-13#7.21065087880424e-14#9.5672415864698e-11#1.27…
CS	UQCRC1	6.04091e-14	target	711	480	sp|O75390|CS	sp|P31930|UQCRC1	CS-103-CS-321#CS-103-CS-366#CS-321-CS-366#CS-321-CS-375#CS-321-CS-382#CS-450-CS-464#CS-450-CS-76#CS-464-CS-76#CS-103-ATP5H-78#CS-321-ATP5H-78#CS-103-LETM1-133#CS-215-LETM1-493#CS-43-OAT-32#CS-103-SLC25A5-43#CS-321-SLC25A5-147#CS-321-SLC25A5-43#CS-103-ATP5F1B-124#CS-103-ATP5F1B-133#CS-321-ATP5F1B-124#CS-321-ATP5F1B-133#CS-321-ATP5F1B-159#CS-382-ATP5F1B-124#CS-43-ATP5F1B-159#CS-43-ATP5F1B-522#CS-10…	TIMM44-169-UQCRC1-102#CS-43-UQCRC1-102#GLUD1-191-UQCRC1-102#ATP5F1B-133-UQCRC1-102#DLD-159-UQCRC1-102#HSPD1-133-UQCRC1-102#HSPD1-191-UQCRC1-102#HSPD1-205-UQCRC1-102#HSPD1-205-UQCRC1-138#HSPD1-364-UQCRC1-102#HSPD1-91-UQCRC1-102#HSPD1-96-UQCRC1-102#ETFA-226-UQCRC1-102#ATP5F1A-167-UQCRC1-102#ATP5F1A-498-UQCRC1-102#ATP5F1A-531-UQCRC1-102#PRDX3-248-UQCRC1-111#PRDX3-248-UQCRC1-138#PRDX3-253-UQCRC1-102#…	1.75954273345557e-06#4.18917251537161e-26#1.52028781700842e-10#3.33034783273402e-20#2.33610549795939e-12#0.00102327000803776#1.27705166212372e-09#2.5903400490747e-10#2.7783978497066e-10#1.87621690148944e-13#1.35340489553182e-07#4.41948678104024e-08#1.64907255207593e-09#8.01126364397171e-29#3.87628216740748e-15#6.78126252202399e-19#4.63120454510806e-17#1.87997583931519e-08#3.87969724119993e-17#8.0…	2.98688408274436e-09#6.55480440766217e-15#4.17992354885625e-13#8.19567800300936e-08#1.40260509273702e-15#5.81440341049185e-11#8.08754815510935e-10#1.20973385883488e-11#4.58071172384328e-15#1.05979919045956e-15#3.04187493901336e-09#1.81007771592137e-10#3.06728309171162e-08#2.42478795084951e-11#2.99974449850342e-08#1.84804510017332e-15#1.49477649220999e-22#1.67252645030582e-12#1.56262240750642e-12#…
CS	PYCR1	7.60591e-09	target	711	319	sp|O75390|CS	sp|P32322|PYCR1	CS-103-CS-321#CS-103-CS-366#CS-321-CS-366#CS-321-CS-375#CS-321-CS-382#CS-450-CS-464#CS-450-CS-76#CS-464-CS-76#CS-103-ATP5H-78#CS-321-ATP5H-78#CS-103-LETM1-133#CS-215-LETM1-493#CS-43-OAT-32#CS-103-SLC25A5-43#CS-321-SLC25A5-147#CS-321-SLC25A5-43#CS-103-ATP5F1B-124#CS-103-ATP5F1B-133#CS-321-ATP5F1B-124#CS-321-ATP5F1B-133#CS-321-ATP5F1B-159#CS-382-ATP5F1B-124#CS-43-ATP5F1B-159#CS-43-ATP5F1B-522#CS-10…	PYCR1-106-PYCR1-283#PYCR1-107-PYCR1-283#PYCR1-107-PYCR1-284#PYCR1-107-PYCR1-289#PYCR1-107-PYCR1-307#PYCR1-107-PYCR1-318#PYCR1-215-PYCR1-318#PYCR1-283-PYCR1-283#PYCR1-283-PYCR1-284#PYCR1-283-PYCR1-289#PYCR1-283-PYCR1-291#PYCR1-283-PYCR1-307#PYCR1-283-PYCR1-318#PYCR1-283-PYCR1-51#PYCR1-284-PYCR1-284#PYCR1-284-PYCR1-291#PYCR1-289-PYCR1-289#PYCR1-289-PYCR1-291#PYCR1-291-PYCR1-291#PYCR1-291-PYCR1-307#…	1.75954273345557e-06#4.18917251537161e-26#1.52028781700842e-10#3.33034783273402e-20#2.33610549795939e-12#0.00102327000803776#1.27705166212372e-09#2.5903400490747e-10#2.7783978497066e-10#1.87621690148944e-13#1.35340489553182e-07#4.41948678104024e-08#1.64907255207593e-09#8.01126364397171e-29#3.87628216740748e-15#6.78126252202399e-19#4.63120454510806e-17#1.87997583931519e-08#3.87969724119993e-17#8.0…	9.27719431085421e-20#9.59836824294018e-09#3.04699284993864e-07#1.92140343843515e-07#3.22211523655657e-05#8.19567800300936e-08#1.38425532370593e-05#2.38298496392526e-37#7.91106894303765e-14#1.12024504533835e-08#2.56387907943646e-39#2.7731025093851e-29#1.50307109300512e-14#5.5962812563103e-08#6.53829672822035e-11#7.37501125416766e-10#1.05669892997081e-05#7.70473197747236e-20#7.1667781428072e-46#1.6…
CS	SHMT2	3.51008e-34	target	711	504	sp|O75390|CS	sp|P34897|SHMT2	CS-103-CS-321#CS-103-CS-366#CS-321-CS-366#CS-321-CS-375#CS-321-CS-382#CS-450-CS-464#CS-450-CS-76#CS-464-CS-76#CS-103-ATP5H-78#CS-321-ATP5H-78#CS-103-LETM1-133#CS-215-LETM1-493#CS-43-OAT-32#CS-103-SLC25A5-43#CS-321-SLC25A5-147#CS-321-SLC25A5-43#CS-103-ATP5F1B-124#CS-103-ATP5F1B-133#CS-321-ATP5F1B-124#CS-321-ATP5F1B-133#CS-321-ATP5F1B-159#CS-382-ATP5F1B-124#CS-43-ATP5F1B-159#CS-43-ATP5F1B-522#CS-10…	SHMT2-103-SHMT2-302#SHMT2-103-SHMT2-409#SHMT2-103-SHMT2-469#SHMT2-103-SHMT2-474#SHMT2-200-SHMT2-297#SHMT2-200-SHMT2-302#SHMT2-200-SHMT2-356#SHMT2-200-SHMT2-474#SHMT2-245-SHMT2-297#SHMT2-245-SHMT2-302#SHMT2-269-SHMT2-297#SHMT2-269-SHMT2-302#SHMT2-269-SHMT2-356#SHMT2-269-SHMT2-474#SHMT2-280-SHMT2-409#SHMT2-280-SHMT2-95#SHMT2-297-SHMT2-302#SHMT2-302-SHMT2-302#SHMT2-302-SHMT2-464#SHMT2-409-SHMT2-464#…	1.75954273345557e-06#4.18917251537161e-26#1.52028781700842e-10#3.33034783273402e-20#2.33610549795939e-12#0.00102327000803776#1.27705166212372e-09#2.5903400490747e-10#2.7783978497066e-10#1.87621690148944e-13#1.35340489553182e-07#4.41948678104024e-08#1.64907255207593e-09#8.01126364397171e-29#3.87628216740748e-15#6.78126252202399e-19#4.63120454510806e-17#1.87997583931519e-08#3.87969724119993e-17#8.0…	2.39480800821355e-12#4.53732688380842e-22#3.38309431825457e-37#3.65483583152087e-25#7.05691653445738e-14#1.04312053368776e-13#6.56916139540687e-20#9.84900233578664e-40#2.15196106531781e-17#0.00141586066021134#6.40196144606809e-19#5.51422609509049e-07#5.99834620296611e-15#1.19451557900367e-21#4.81583525544734e-09#1.51317992725573e-37#0.00537952314892434#2.08922147749388e-12#1.00697115688195e-26#5.…
CS	HSPA9	3.48042e-29	target	711	679	sp|O75390|CS	sp|P38646|HSPA9	CS-103-CS-321#CS-103-CS-366#CS-321-CS-366#CS-321-CS-375#CS-321-CS-382#CS-450-CS-464#CS-450-CS-76#CS-464-CS-76#CS-103-ATP5H-78#CS-321-ATP5H-78#CS-103-LETM1-133#CS-215-LETM1-493#CS-43-OAT-32#CS-103-SLC25A5-43#CS-321-SLC25A5-147#CS-321-SLC25A5-43#CS-103-ATP5F1B-124#CS-103-ATP5F1B-133#CS-321-ATP5F1B-124#CS-321-ATP5F1B-133#CS-321-ATP5F1B-159#CS-382-ATP5F1B-124#CS-43-ATP5F1B-159#CS-43-ATP5F1B-522#CS-10…	HSPA9-106-HSPA9-121#HSPA9-106-HSPA9-135#HSPA9-106-HSPA9-138#HSPA9-106-HSPA9-291#HSPA9-106-HSPA9-300#HSPA9-106-HSPA9-314#HSPA9-106-HSPA9-316#HSPA9-106-HSPA9-394#HSPA9-106-HSPA9-76#HSPA9-121-HSPA9-138#HSPA9-135-HSPA9-138#HSPA9-135-HSPA9-206#HSPA9-135-HSPA9-288#HSPA9-135-HSPA9-300#HSPA9-135-HSPA9-368#HSPA9-135-HSPA9-394#HSPA9-135-HSPA9-467#HSPA9-135-HSPA9-563#HSPA9-135-HSPA9-610#HSPA9-135-HSPA9-612#…	1.75954273345557e-06#4.18917251537161e-26#1.52028781700842e-10#3.33034783273402e-20#2.33610549795939e-12#0.00102327000803776#1.27705166212372e-09#2.5903400490747e-10#2.7783978497066e-10#1.87621690148944e-13#1.35340489553182e-07#4.41948678104024e-08#1.64907255207593e-09#8.01126364397171e-29#3.87628216740748e-15#6.78126252202399e-19#4.63120454510806e-17#1.87997583931519e-08#3.87969724119993e-17#8.0…	3.85895799980378e-24#1.45652430925689e-15#1.21224125946231e-06#1.33002808742521e-09#1.34830052159303e-15#3.68423722241699e-14#6.14295307798687e-09#1.21133320993843e-10#9.26762368273652e-16#3.51606405293213e-18#1.26066338965423e-27#4.13230064563789e-11#1.02477768284324e-10#2.46055519907662e-22#1.40065137651723e-17#5.37665301419125e-13#9.09896943498142e-05#1.28574924714821e-18#1.18427838586277e-19#…
CS	MDH2	1.74325e-43	target	711	338	sp|O75390|CS	sp|P40926|MDH2	CS-103-CS-321#CS-103-CS-366#CS-321-CS-366#CS-321-CS-375#CS-321-CS-382#CS-450-CS-464#CS-450-CS-76#CS-464-CS-76#CS-103-ATP5H-78#CS-321-ATP5H-78#CS-103-LETM1-133#CS-215-LETM1-493#CS-43-OAT-32#CS-103-SLC25A5-43#CS-321-SLC25A5-147#CS-321-SLC25A5-43#CS-103-ATP5F1B-124#CS-103-ATP5F1B-133#CS-321-ATP5F1B-124#CS-321-ATP5F1B-133#CS-321-ATP5F1B-159#CS-382-ATP5F1B-124#CS-43-ATP5F1B-159#CS-43-ATP5F1B-522#CS-10…	MDH2-105-MDH2-105#MDH2-105-MDH2-239#MDH2-105-MDH2-241#MDH2-105-MDH2-296#MDH2-105-MDH2-301#MDH2-105-MDH2-307#MDH2-105-MDH2-314#MDH2-105-MDH2-329#MDH2-105-MDH2-78#MDH2-105-MDH2-91#MDH2-157-MDH2-185#MDH2-157-MDH2-203#MDH2-157-MDH2-215#MDH2-157-MDH2-239#MDH2-157-MDH2-241#MDH2-157-MDH2-296#MDH2-157-MDH2-307#MDH2-157-MDH2-314#MDH2-157-MDH2-324#MDH2-157-MDH2-45#MDH2-157-MDH2-78#MDH2-157-MDH2-91#MDH2-185…	1.75954273345557e-06#4.18917251537161e-26#1.52028781700842e-10#3.33034783273402e-20#2.33610549795939e-12#0.00102327000803776#1.27705166212372e-09#2.5903400490747e-10#2.7783978497066e-10#1.87621690148944e-13#1.35340489553182e-07#4.41948678104024e-08#1.64907255207593e-09#8.01126364397171e-29#3.87628216740748e-15#6.78126252202399e-19#4.63120454510806e-17#1.87997583931519e-08#3.87969724119993e-17#8.0…	2.4359300881049e-08#3.3988022016478e-07#4.06413306091267e-08#7.15396807929367e-12#1.18540620547023e-06#9.37861308991286e-07#4.43640933220989e-07#1.18540620547023e-06#1.18277243900719e-11#7.36579860745991e-07#5.38404956836187e-16#7.39291187849192e-21#2.901205676285e-26#7.86890700177911e-23#3.88804453648202e-18#1.55974874374372e-12#4.93693203315413e-13#1.72058562166237e-17#3.12506488689998e-14#4.44…
CS	ECI1	7.57617e-10	target	711	302	sp|O75390|CS	sp|P42126|ECI1	CS-103-CS-321#CS-103-CS-366#CS-321-CS-366#CS-321-CS-375#CS-321-CS-382#CS-450-CS-464#CS-450-CS-76#CS-464-CS-76#CS-103-ATP5H-78#CS-321-ATP5H-78#CS-103-LETM1-133#CS-215-LETM1-493#CS-43-OAT-32#CS-103-SLC25A5-43#CS-321-SLC25A5-147#CS-321-SLC25A5-43#CS-103-ATP5F1B-124#CS-103-ATP5F1B-133#CS-321-ATP5F1B-124#CS-321-ATP5F1B-133#CS-321-ATP5F1B-159#CS-382-ATP5F1B-124#CS-43-ATP5F1B-159#CS-43-ATP5F1B-522#CS-10…	ECI1-260-ECI1-283#ECI1-283-ECI1-89#ECI1-288-ECI1-89#PDHX-145-ECI1-260#NDUFAB1-97-ECI1-260#CS-382-ECI1-260#ATP5F1B-133-ECI1-260#NEFL-211-ECI1-260#PDHA1-277-ECI1-260#COX5B-57-ECI1-260#HSPD1-133-ECI1-283#HSPD1-133-ECI1-89#HSPD1-191-ECI1-260#HSPD1-196-ECI1-283#HSPD1-205-ECI1-89#HSPD1-359-ECI1-89#HSPD1-364-ECI1-260#HSPD1-369-ECI1-260#HSPD1-75-ECI1-283#ACADM-212-ECI1-260#ETFA-139-ECI1-260#ATP5F1A-167-E…	1.75954273345557e-06#4.18917251537161e-26#1.52028781700842e-10#3.33034783273402e-20#2.33610549795939e-12#0.00102327000803776#1.27705166212372e-09#2.5903400490747e-10#2.7783978497066e-10#1.87621690148944e-13#1.35340489553182e-07#4.41948678104024e-08#1.64907255207593e-09#8.01126364397171e-29#3.87628216740748e-15#6.78126252202399e-19#4.63120454510806e-17#1.87997583931519e-08#3.87969724119993e-17#8.0…	1.66145952514562e-08#3.44817801603038e-21#2.32022509505304e-14#8.24559156831191e-10#4.04988272855677e-14#1.32909496746524e-10#2.61591862878509e-10#2.12867945384209e-06#9.82102299671297e-11#4.52443416957458e-08#9.23472419750937e-07#7.91713787322116e-14#2.80514995184656e-06#7.0396456181426e-08#2.42950325849616e-08#1.72597656963049e-14#1.26135890579189e-10#1.19207638117826e-13#1.8992840864962e-13#9.…
CS	LRPPRC	3.45791e-13	target	711	1394	sp|O75390|CS	sp|P42704|LRPPRC	CS-103-CS-321#CS-103-CS-366#CS-321-CS-366#CS-321-CS-375#CS-321-CS-382#CS-450-CS-464#CS-450-CS-76#CS-464-CS-76#CS-103-ATP5H-78#CS-321-ATP5H-78#CS-103-LETM1-133#CS-215-LETM1-493#CS-43-OAT-32#CS-103-SLC25A5-43#CS-321-SLC25A5-147#CS-321-SLC25A5-43#CS-103-ATP5F1B-124#CS-103-ATP5F1B-133#CS-321-ATP5F1B-124#CS-321-ATP5F1B-133#CS-321-ATP5F1B-159#CS-382-ATP5F1B-124#CS-43-ATP5F1B-159#CS-43-ATP5F1B-522#CS-10…	LRPPRC-102-LRPPRC-138#LRPPRC-1037-LRPPRC-107#LRPPRC-1049-LRPPRC-613#LRPPRC-107-LRPPRC-1098#LRPPRC-107-LRPPRC-66#LRPPRC-107-LRPPRC-78#LRPPRC-1098-LRPPRC-66#LRPPRC-1098-LRPPRC-78#LRPPRC-1098-LRPPRC-853#LRPPRC-1098-LRPPRC-868#LRPPRC-1121-LRPPRC-1152#LRPPRC-1121-LRPPRC-1347#LRPPRC-1121-LRPPRC-760#LRPPRC-1128-LRPPRC-1163#LRPPRC-1300-LRPPRC-1332#LRPPRC-1300-LRPPRC-1347#LRPPRC-1305-LRPPRC-1347#LRPPRC-13…	1.75954273345557e-06#4.18917251537161e-26#1.52028781700842e-10#3.33034783273402e-20#2.33610549795939e-12#0.00102327000803776#1.27705166212372e-09#2.5903400490747e-10#2.7783978497066e-10#1.87621690148944e-13#1.35340489553182e-07#4.41948678104024e-08#1.64907255207593e-09#8.01126364397171e-29#3.87628216740748e-15#6.78126252202399e-19#4.63120454510806e-17#1.87997583931519e-08#3.87969724119993e-17#8.0…	5.12556708807989e-06#4.18133673927882e-27#1.13135696400874e-13#9.76252532882281e-21#4.7731873068255e-19#9.15865721355568e-40#1.99942525985109e-29#1.60458478516603e-22#2.86730008354987e-08#6.01012984696443e-40#3.62009661168142e-31#5.17863328281048e-23#2.4682172309015e-11#1.58533599099094e-09#0.00336496046266403#9.76542156375456e-08#5.98234668530957e-24#1.90390712100933e-29#4.12087054900795e-15#1.0…
CS	ALDH9A1	6.11729e-14	target	711	494	sp|O75390|CS	sp|P49189|ALDH9A1	CS-103-CS-321#CS-103-CS-366#CS-321-CS-366#CS-321-CS-375#CS-321-CS-382#CS-450-CS-464#CS-450-CS-76#CS-464-CS-76#CS-103-ATP5H-78#CS-321-ATP5H-78#CS-103-LETM1-133#CS-215-LETM1-493#CS-43-OAT-32#CS-103-SLC25A5-43#CS-321-SLC25A5-147#CS-321-SLC25A5-43#CS-103-ATP5F1B-124#CS-103-ATP5F1B-133#CS-321-ATP5F1B-124#CS-321-ATP5F1B-133#CS-321-ATP5F1B-159#CS-382-ATP5F1B-124#CS-43-ATP5F1B-159#CS-43-ATP5F1B-522#CS-10…	ALDH9A1-1-ALDH9A1-30#ALDH9A1-239-ALDH9A1-246#ALDH9A1-239-ALDH9A1-249#ALDH9A1-246-ALDH9A1-246#ALDH9A1-249-ALDH9A1-249#ALDH9A1-249-ALDH9A1-462#ALDH9A1-298-ALDH9A1-352#ALDH9A1-462-ALDH9A1-59#CS-321-ALDH9A1-30#HSPD1-133-ALDH9A1-30#HSPD1-133-ALDH9A1-347#HSPD1-196-ALDH9A1-347#HSPD1-364-ALDH9A1-347#HSPD1-369-ALDH9A1-347#HSPD1-91-ALDH9A1-30#COX4I1-60-ALDH9A1-30#ATP5F1A-531-ALDH9A1-30#ATP5F1A-531-ALDH9A1-…	1.75954273345557e-06#4.18917251537161e-26#1.52028781700842e-10#3.33034783273402e-20#2.33610549795939e-12#0.00102327000803776#1.27705166212372e-09#2.5903400490747e-10#2.7783978497066e-10#1.87621690148944e-13#1.35340489553182e-07#4.41948678104024e-08#1.64907255207593e-09#8.01126364397171e-29#3.87628216740748e-15#6.78126252202399e-19#4.63120454510806e-17#1.87997583931519e-08#3.87969724119993e-17#8.0…	3.27997065872843e-21#6.12054489494987e-19#4.52702922800639e-29#5.81331832367039e-12#3.40358382039048e-09#1.69132796884065e-05#4.15233100642724e-32#4.60376206478434e-06#3.60967371796729e-14#2.80070221338734e-07#2.4682172309015e-11#1.89343908547672e-08#2.50248357194524e-15#5.3345929297228e-12#3.04187493901336e-09#1.18022010483924e-12#4.18979069827152e-26#1.6393487644777e-09#1.32116362992305e-10#8.2…
CS	TUFM	3.40804e-27	target	711	452	sp|O75390|CS	sp|P49411|TUFM	CS-103-CS-321#CS-103-CS-366#CS-321-CS-366#CS-321-CS-375#CS-321-CS-382#CS-450-CS-464#CS-450-CS-76#CS-464-CS-76#CS-103-ATP5H-78#CS-321-ATP5H-78#CS-103-LETM1-133#CS-215-LETM1-493#CS-43-OAT-32#CS-103-SLC25A5-43#CS-321-SLC25A5-147#CS-321-SLC25A5-43#CS-103-ATP5F1B-124#CS-103-ATP5F1B-133#CS-321-ATP5F1B-124#CS-321-ATP5F1B-133#CS-321-ATP5F1B-159#CS-382-ATP5F1B-124#CS-43-ATP5F1B-159#CS-43-ATP5F1B-522#CS-10…	TUFM-234-TUFM-342#TUFM-234-TUFM-88#TUFM-234-TUFM-91#TUFM-238-TUFM-347#TUFM-256-TUFM-347#TUFM-256-TUFM-418#TUFM-256-TUFM-91#TUFM-286-TUFM-286#TUFM-286-TUFM-342#TUFM-286-TUFM-79#TUFM-286-TUFM-88#TUFM-286-TUFM-91#TUFM-297-TUFM-447#TUFM-311-TUFM-342#TUFM-311-TUFM-88#TUFM-311-TUFM-91#TUFM-342-TUFM-351#TUFM-342-TUFM-361#TUFM-342-TUFM-395#TUFM-342-TUFM-418#TUFM-342-TUFM-447#TUFM-342-TUFM-79#TUFM-342-TUF…	1.75954273345557e-06#4.18917251537161e-26#1.52028781700842e-10#3.33034783273402e-20#2.33610549795939e-12#0.00102327000803776#1.27705166212372e-09#2.5903400490747e-10#2.7783978497066e-10#1.87621690148944e-13#1.35340489553182e-07#4.41948678104024e-08#1.64907255207593e-09#8.01126364397171e-29#3.87628216740748e-15#6.78126252202399e-19#4.63120454510806e-17#1.87997583931519e-08#3.87969724119993e-17#8.0…	1.93059098195195e-11#1.79726140993596e-25#1.68575690042911e-15#6.52377828093513e-16#6.02362349221681e-11#1.61768605786021e-08#5.7164191973209e-17#2.21276434121417e-25#1.49248445825573e-12#2.51896197119552e-18#3.18093317510751e-22#4.92611179445875e-27#1.16208634318919e-26#3.84289084331061e-23#5.70248718968137e-31#1.13709670960158e-25#6.31861886563397e-27#7.25224138912084e-28#5.11449361665584e-26#4…
CS	MRPL12	1.50017e-12	target	711	198	sp|O75390|CS	sp|P52815|MRPL12	CS-103-CS-321#CS-103-CS-366#CS-321-CS-366#CS-321-CS-375#CS-321-CS-382#CS-450-CS-464#CS-450-CS-76#CS-464-CS-76#CS-103-ATP5H-78#CS-321-ATP5H-78#CS-103-LETM1-133#CS-215-LETM1-493#CS-43-OAT-32#CS-103-SLC25A5-43#CS-321-SLC25A5-147#CS-321-SLC25A5-43#CS-103-ATP5F1B-124#CS-103-ATP5F1B-133#CS-321-ATP5F1B-124#CS-321-ATP5F1B-133#CS-321-ATP5F1B-159#CS-382-ATP5F1B-124#CS-43-ATP5F1B-159#CS-43-ATP5F1B-522#CS-10…	MRPL12-139-MRPL12-143#MRPL12-139-MRPL12-175#MRPL12-139-MRPL12-185#MRPL12-143-MRPL12-143#MRPL12-143-MRPL12-148#MRPL12-143-MRPL12-165#MRPL12-143-MRPL12-175#MRPL12-143-MRPL12-180#MRPL12-143-MRPL12-185#MRPL12-148-MRPL12-148#MRPL12-148-MRPL12-165#MRPL12-148-MRPL12-175#MRPL12-148-MRPL12-185#MRPL12-165-MRPL12-165#MRPL12-165-MRPL12-175#MRPL12-165-MRPL12-180#MRPL12-165-MRPL12-185#MRPL12-175-MRPL12-175#MRP…	1.75954273345557e-06#4.18917251537161e-26#1.52028781700842e-10#3.33034783273402e-20#2.33610549795939e-12#0.00102327000803776#1.27705166212372e-09#2.5903400490747e-10#2.7783978497066e-10#1.87621690148944e-13#1.35340489553182e-07#4.41948678104024e-08#1.64907255207593e-09#8.01126364397171e-29#3.87628216740748e-15#6.78126252202399e-19#4.63120454510806e-17#1.87997583931519e-08#3.87969724119993e-17#8.0…	2.92148028996842e-19#1.2783683960737e-13#1.2782187087865e-22#4.38162999534475e-21#1.85540842908719e-06#9.18605856397354e-14#1.12637911461886e-05#7.48498498227448e-19#1.11402618563635e-28#1.66342319158625e-10#4.26453237117216e-11#1.48792320206936e-06#1.73219323854035e-09#3.42646734786407e-12#3.19036511379536e-33#2.19063491925182e-21#3.94336733655664e-12#7.65532057951926e-36#1.06390509291123e-18#1.…
CS	SUCLG1	8.71239e-09	target	711	346	sp|O75390|CS	sp|P53597|SUCLG1	CS-103-CS-321#CS-103-CS-366#CS-321-CS-366#CS-321-CS-375#CS-321-CS-382#CS-450-CS-464#CS-450-CS-76#CS-464-CS-76#CS-103-ATP5H-78#CS-321-ATP5H-78#CS-103-LETM1-133#CS-215-LETM1-493#CS-43-OAT-32#CS-103-SLC25A5-43#CS-321-SLC25A5-147#CS-321-SLC25A5-43#CS-103-ATP5F1B-124#CS-103-ATP5F1B-133#CS-321-ATP5F1B-124#CS-321-ATP5F1B-133#CS-321-ATP5F1B-159#CS-382-ATP5F1B-124#CS-43-ATP5F1B-159#CS-43-ATP5F1B-522#CS-10…	SUCLG1-57-SUCLG1-81#SUCLG1-66-SUCLG1-90#CS-321-SUCLG1-312#ATP5F1B-124-SUCLG1-312#ATP5F1B-522-SUCLG1-312#DLD-159-SUCLG1-312#HSPD1-133-SUCLG1-105#HSPD1-133-SUCLG1-312#HSPD1-133-SUCLG1-66#HSPD1-364-SUCLG1-312#HSPD1-91-SUCLG1-312#ETFA-226-SUCLG1-312#ATP5F1A-167-SUCLG1-57#ATP5F1A-531-SUCLG1-105#ATP5F1A-531-SUCLG1-312#ATP5F1A-539-SUCLG1-105#ATP5F1A-539-SUCLG1-312#PRDX3-248-SUCLG1-312#HSPA9-138-SUCLG1-5…	1.75954273345557e-06#4.18917251537161e-26#1.52028781700842e-10#3.33034783273402e-20#2.33610549795939e-12#0.00102327000803776#1.27705166212372e-09#2.5903400490747e-10#2.7783978497066e-10#1.87621690148944e-13#1.35340489553182e-07#4.41948678104024e-08#1.64907255207593e-09#8.01126364397171e-29#3.87628216740748e-15#6.78126252202399e-19#4.63120454510806e-17#1.87997583931519e-08#3.87969724119993e-17#8.0…	7.75068853948217e-42#4.39219210933178e-27#3.56600029833386e-09#1.36952654570184e-09#1.36952654570184e-09#1.90406064740922e-09#9.6335432296273e-13#3.04655961025792e-08#9.48463042319877e-14#1.36952654570184e-09#1.36952654570184e-09#4.43640933220989e-07#7.6208659618808e-10#4.34103736229785e-14#2.20844120955265e-14#9.84992912047617e-15#1.36952654570184e-09#1.36952654570184e-09#1.61768605786021e-08#5.…
CS	ALDH18A1	5.52543e-06	target	711	795	sp|O75390|CS	sp|P54886|ALDH18A1	CS-103-CS-321#CS-103-CS-366#CS-321-CS-366#CS-321-CS-375#CS-321-CS-382#CS-450-CS-464#CS-450-CS-76#CS-464-CS-76#CS-103-ATP5H-78#CS-321-ATP5H-78#CS-103-LETM1-133#CS-215-LETM1-493#CS-43-OAT-32#CS-103-SLC25A5-43#CS-321-SLC25A5-147#CS-321-SLC25A5-43#CS-103-ATP5F1B-124#CS-103-ATP5F1B-133#CS-321-ATP5F1B-124#CS-321-ATP5F1B-133#CS-321-ATP5F1B-159#CS-382-ATP5F1B-124#CS-43-ATP5F1B-159#CS-43-ATP5F1B-522#CS-10…	ALDH18A1-149-ALDH18A1-149#ALDH18A1-149-ALDH18A1-68#ALDH18A1-300-ALDH18A1-311#ALDH18A1-300-ALDH18A1-357#ALDH18A1-300-ALDH18A1-409#ALDH18A1-300-ALDH18A1-424#ALDH18A1-300-ALDH18A1-507#ALDH18A1-300-ALDH18A1-643#ALDH18A1-300-ALDH18A1-662#ALDH18A1-300-ALDH18A1-68#ALDH18A1-347-ALDH18A1-569#ALDH18A1-348-ALDH18A1-68#ALDH18A1-357-ALDH18A1-507#ALDH18A1-409-ALDH18A1-409#ALDH18A1-409-ALDH18A1-424#ALDH18A1-409…	1.75954273345557e-06#4.18917251537161e-26#1.52028781700842e-10#3.33034783273402e-20#2.33610549795939e-12#0.00102327000803776#1.27705166212372e-09#2.5903400490747e-10#2.7783978497066e-10#1.87621690148944e-13#1.35340489553182e-07#4.41948678104024e-08#1.64907255207593e-09#8.01126364397171e-29#3.87628216740748e-15#6.78126252202399e-19#4.63120454510806e-17#1.87997583931519e-08#3.87969724119993e-17#8.0…	1.27782575724631e-21#2.16181907952604e-10#2.30847507449835e-25#1.03746220506611e-30#6.31270039493511e-13#1.0590536894507e-07#3.45458471374968e-11#1.31288198847554e-31#6.86533914647535e-09#7.98533611256734e-06#1.44117192196796e-18#3.04187493901336e-09#3.3185050222433e-23#1.76302359650821e-21#4.41460995338756e-16#1.5333101041388e-19#6.44060795333861e-30#4.80955461884438e-09#1.07971270539279e-31#6.3…
CS	HSPE1	5.0913e-47	target	711	102	sp|O75390|CS	sp|P61604|HSPE1	CS-103-CS-321#CS-103-CS-366#CS-321-CS-366#CS-321-CS-375#CS-321-CS-382#CS-450-CS-464#CS-450-CS-76#CS-464-CS-76#CS-103-ATP5H-78#CS-321-ATP5H-78#CS-103-LETM1-133#CS-215-LETM1-493#CS-43-OAT-32#CS-103-SLC25A5-43#CS-321-SLC25A5-147#CS-321-SLC25A5-43#CS-103-ATP5F1B-124#CS-103-ATP5F1B-133#CS-321-ATP5F1B-124#CS-321-ATP5F1B-133#CS-321-ATP5F1B-159#CS-382-ATP5F1B-124#CS-43-ATP5F1B-159#CS-43-ATP5F1B-522#CS-10…	HSPE1-2-HSPE1-66#HSPE1-28-HSPE1-28#HSPE1-28-HSPE1-36#HSPE1-28-HSPE1-40#HSPE1-28-HSPE1-54#HSPE1-28-HSPE1-56#HSPE1-28-HSPE1-66#HSPE1-28-HSPE1-70#HSPE1-28-HSPE1-8#HSPE1-28-HSPE1-80#HSPE1-28-HSPE1-86#HSPE1-36-HSPE1-36#HSPE1-36-HSPE1-40#HSPE1-36-HSPE1-56#HSPE1-36-HSPE1-70#HSPE1-36-HSPE1-8#HSPE1-36-HSPE1-80#HSPE1-36-HSPE1-86#HSPE1-40-HSPE1-40#HSPE1-40-HSPE1-70#HSPE1-40-HSPE1-8#HSPE1-40-HSPE1-80#HSPE1-5…	1.75954273345557e-06#4.18917251537161e-26#1.52028781700842e-10#3.33034783273402e-20#2.33610549795939e-12#0.00102327000803776#1.27705166212372e-09#2.5903400490747e-10#2.7783978497066e-10#1.87621690148944e-13#1.35340489553182e-07#4.41948678104024e-08#1.64907255207593e-09#8.01126364397171e-29#3.87628216740748e-15#6.78126252202399e-19#4.63120454510806e-17#1.87997583931519e-08#3.87969724119993e-17#8.0…	3.80240437059231e-07#8.82536023750069e-43#5.13598980641022e-33#2.31165226932635e-58#4.30728439294675e-28#2.77983611000337e-33#1.25241635285637e-41#6.30474718013301e-19#4.07103436362355e-24#1.34536008607713e-50#1.35054011322481e-34#2.06701662238299e-34#5.20839590345852e-30#2.20504236504817e-20#7.15643262587271e-31#8.17665029860334e-32#1.20298674463164e-37#4.89710777264997e-42#2.51041031500908e-55#…
CS	MRPS9	1.07089e-19	target	711	396	sp|O75390|CS	sp|P82933|MRPS9	CS-103-CS-321#CS-103-CS-366#CS-321-CS-366#CS-321-CS-375#CS-321-CS-382#CS-450-CS-464#CS-450-CS-76#CS-464-CS-76#CS-103-ATP5H-78#CS-321-ATP5H-78#CS-103-LETM1-133#CS-215-LETM1-493#CS-43-OAT-32#CS-103-SLC25A5-43#CS-321-SLC25A5-147#CS-321-SLC25A5-43#CS-103-ATP5F1B-124#CS-103-ATP5F1B-133#CS-321-ATP5F1B-124#CS-321-ATP5F1B-133#CS-321-ATP5F1B-159#CS-382-ATP5F1B-124#CS-43-ATP5F1B-159#CS-43-ATP5F1B-522#CS-10…	MRPS9-119-MRPS9-253#MRPS9-188-MRPS9-253#MRPS9-188-MRPS9-287#MRPS9-253-MRPS9-287#MRPS9-254-MRPS9-287#MRPS9-271-MRPS9-280#MRPS9-59-MRPS9-75#MRPS9-59-MRPS9-76#MRPS9-65-MRPS9-76#CS-321-MRPS9-287#CS-43-MRPS9-287#GOT2-363-MRPS9-287#ATP5F1B-124-MRPS9-287#ATP5F1B-133-MRPS9-287#ATP5F1B-159-MRPS9-287#DLD-159-MRPS9-287#HSPD1-130-MRPS9-287#HSPD1-133-MRPS9-287#HSPD1-364-MRPS9-325#ATP5F1A-531-MRPS9-325#PRDX3-2…	1.75954273345557e-06#4.18917251537161e-26#1.52028781700842e-10#3.33034783273402e-20#2.33610549795939e-12#0.00102327000803776#1.27705166212372e-09#2.5903400490747e-10#2.7783978497066e-10#1.87621690148944e-13#1.35340489553182e-07#4.41948678104024e-08#1.64907255207593e-09#8.01126364397171e-29#3.87628216740748e-15#6.78126252202399e-19#4.63120454510806e-17#1.87997583931519e-08#3.87969724119993e-17#8.0…	3.46992004057656e-06#1.19981492402274e-16#2.07865827578044e-17#5.10074669102424e-18#1.73054583406534e-26#4.81530454573409e-17#4.61553721042636e-11#1.5110561569328e-07#1.15563238044531e-16#1.75133039596754e-08#1.15409673085972e-19#4.31062728635399e-16#6.42124314025379e-26#4.14449485758284e-10#2.55489687756651e-17#4.77105502517551e-28#1.28589644100999e-06#2.62380681996699e-31#1.21825493698806e-12#3…
CS	SLC25A3	2.40128e-06	target	711	362	sp|O75390|CS	sp|Q00325|SLC25A3	CS-103-CS-321#CS-103-CS-366#CS-321-CS-366#CS-321-CS-375#CS-321-CS-382#CS-450-CS-464#CS-450-CS-76#CS-464-CS-76#CS-103-ATP5H-78#CS-321-ATP5H-78#CS-103-LETM1-133#CS-215-LETM1-493#CS-43-OAT-32#CS-103-SLC25A5-43#CS-321-SLC25A5-147#CS-321-SLC25A5-43#CS-103-ATP5F1B-124#CS-103-ATP5F1B-133#CS-321-ATP5F1B-124#CS-321-ATP5F1B-133#CS-321-ATP5F1B-159#CS-382-ATP5F1B-124#CS-43-ATP5F1B-159#CS-43-ATP5F1B-522#CS-10…	SLC25A3-112-SLC25A3-99#SLC25A3-121-SLC25A3-99#SLC25A3-206-SLC25A3-295#SLC25A3-209-SLC25A3-295#SLC25A3-214-SLC25A3-295#SLC25A3-218-SLC25A3-295#SLC25A3-247-SLC25A3-355#CS-321-SLC25A3-295#SLC25A5-272-SLC25A3-209#SLC25A5-63-SLC25A3-295#SLC25A5-147-SLC25A3-209#SLC25A5-147-SLC25A3-304#SLC25A5-43-SLC25A3-209#SLC25A5-43-SLC25A3-295#ATP5F1B-124-SLC25A3-295#HSPD1-130-SLC25A3-209#HSPD1-130-SLC25A3-295#HSPD1…	1.75954273345557e-06#4.18917251537161e-26#1.52028781700842e-10#3.33034783273402e-20#2.33610549795939e-12#0.00102327000803776#1.27705166212372e-09#2.5903400490747e-10#2.7783978497066e-10#1.87621690148944e-13#1.35340489553182e-07#4.41948678104024e-08#1.64907255207593e-09#8.01126364397171e-29#3.87628216740748e-15#6.78126252202399e-19#4.63120454510806e-17#1.87997583931519e-08#3.87969724119993e-17#8.0…	5.96489938091052e-15#2.68025301822131e-12#8.74015580784495e-20#2.11401620029975e-16#2.09333862822307e-08#5.35383497338807e-26#2.05504373163469e-28#2.21722923959591e-06#1.42687814858141e-13#4.03859907975656e-08#1.40553891297365e-13#6.76194909497359e-13#2.76714299730303e-20#1.12570339225045e-30#8.31023248935674e-18#1.7762456669809e-09#8.60175819719666e-07#2.13684954436319e-09#3.38626353959212e-21#7…
CS	C1QBP	6.54409e-11	target	711	282	sp|O75390|CS	sp|Q07021|C1QBP	CS-103-CS-321#CS-103-CS-366#CS-321-CS-366#CS-321-CS-375#CS-321-CS-382#CS-450-CS-464#CS-450-CS-76#CS-464-CS-76#CS-103-ATP5H-78#CS-321-ATP5H-78#CS-103-LETM1-133#CS-215-LETM1-493#CS-43-OAT-32#CS-103-SLC25A5-43#CS-321-SLC25A5-147#CS-321-SLC25A5-43#CS-103-ATP5F1B-124#CS-103-ATP5F1B-133#CS-321-ATP5F1B-124#CS-321-ATP5F1B-133#CS-321-ATP5F1B-159#CS-382-ATP5F1B-124#CS-43-ATP5F1B-159#CS-43-ATP5F1B-522#CS-10…	C1QBP-100-C1QBP-91#C1QBP-104-C1QBP-123#C1QBP-119-C1QBP-123#C1QBP-123-C1QBP-91#C1QBP-179-C1QBP-91#C1QBP-280-C1QBP-91#C1QBP-91-C1QBP-91#NDUFAB1-97-C1QBP-280#BCAT2-111-C1QBP-123#TIMM44-138-C1QBP-280#TIMM44-157-C1QBP-123#TIMM44-157-C1QBP-179#TIMM44-165-C1QBP-123#TIMM44-169-C1QBP-123#CS-321-C1QBP-123#CS-321-C1QBP-91#ECI2-55-C1QBP-123#ATP5H-109-C1QBP-123#ATP5H-63-C1QBP-123#ATP5H-73-C1QBP-123#ATP5H-85-C…	1.75954273345557e-06#4.18917251537161e-26#1.52028781700842e-10#3.33034783273402e-20#2.33610549795939e-12#0.00102327000803776#1.27705166212372e-09#2.5903400490747e-10#2.7783978497066e-10#1.87621690148944e-13#1.35340489553182e-07#4.41948678104024e-08#1.64907255207593e-09#8.01126364397171e-29#3.87628216740748e-15#6.78126252202399e-19#4.63120454510806e-17#1.87997583931519e-08#3.87969724119993e-17#8.0…	6.42877566967686e-09#0.00033727269536889#3.61519218134064e-05#0.000719569423558664#0.00113207053785051#0.00197702267889846#5.17052756512666e-09#7.90199064263527e-10#2.10739550771817e-08#1.18540620547023e-06#2.18125571072025e-07#1.15933251985857e-06#5.74011036475032e-07#1.54666812686219e-07#1.02080068940894e-09#5.26660979220404e-11#4.43640933220989e-07#4.43640933220989e-07#4.43640933220989e-07#1.7…
CS	LARS2	1.83847e-21	target	711	903	sp|O75390|CS	sp|Q15031|LARS2	CS-103-CS-321#CS-103-CS-366#CS-321-CS-366#CS-321-CS-375#CS-321-CS-382#CS-450-CS-464#CS-450-CS-76#CS-464-CS-76#CS-103-ATP5H-78#CS-321-ATP5H-78#CS-103-LETM1-133#CS-215-LETM1-493#CS-43-OAT-32#CS-103-SLC25A5-43#CS-321-SLC25A5-147#CS-321-SLC25A5-43#CS-103-ATP5F1B-124#CS-103-ATP5F1B-133#CS-321-ATP5F1B-124#CS-321-ATP5F1B-133#CS-321-ATP5F1B-159#CS-382-ATP5F1B-124#CS-43-ATP5F1B-159#CS-43-ATP5F1B-522#CS-10…	LARS2-232-LARS2-443#LARS2-600-LARS2-644#LARS2-720-LARS2-727#LARS2-720-LARS2-852#LARS2-720-LARS2-865#LARS2-727-LARS2-852#LARS2-79-LARS2-887#CS-382-LARS2-710#HSPD1-133-LARS2-236#HSPD1-292-LARS2-710#HSPD1-91-LARS2-236#ATP5F1A-531-LARS2-68#MDH2-157-LARS2-710#MDH2-239-LARS2-887#MDH2-296-LARS2-236#C1QBP-123-LARS2-710	1.75954273345557e-06#4.18917251537161e-26#1.52028781700842e-10#3.33034783273402e-20#2.33610549795939e-12#0.00102327000803776#1.27705166212372e-09#2.5903400490747e-10#2.7783978497066e-10#1.87621690148944e-13#1.35340489553182e-07#4.41948678104024e-08#1.64907255207593e-09#8.01126364397171e-29#3.87628216740748e-15#6.78126252202399e-19#4.63120454510806e-17#1.87997583931519e-08#3.87969724119993e-17#8.0…	5.14625685796926e-10#1.16339203776636e-35#3.38884939125441e-05#2.99312477106067e-18#2.04554852400507e-15#3.79054133056861e-11#1.46872043110478e-08#3.81036924518585e-22#1.69357836540967e-09#7.47070537717967e-14#3.04187493901336e-09#4.7182836675734e-07#6.34656227719547e-12#2.82923550680435e-12#2.17186849489302e-10#2.57960134187868e-07
CS	PCK2	1.48123e-10	target	711	640	sp|O75390|CS	sp|Q16822|PCK2	CS-103-CS-321#CS-103-CS-366#CS-321-CS-366#CS-321-CS-375#CS-321-CS-382#CS-450-CS-464#CS-450-CS-76#CS-464-CS-76#CS-103-ATP5H-78#CS-321-ATP5H-78#CS-103-LETM1-133#CS-215-LETM1-493#CS-43-OAT-32#CS-103-SLC25A5-43#CS-321-SLC25A5-147#CS-321-SLC25A5-43#CS-103-ATP5F1B-124#CS-103-ATP5F1B-133#CS-321-ATP5F1B-124#CS-321-ATP5F1B-133#CS-321-ATP5F1B-159#CS-382-ATP5F1B-124#CS-43-ATP5F1B-159#CS-43-ATP5F1B-522#CS-10…	PCK2-100-PCK2-108#PCK2-100-PCK2-489#PCK2-108-PCK2-261#PCK2-108-PCK2-489#PCK2-261-PCK2-489#PCK2-489-PCK2-489#CS-321-PCK2-489#ATP5F1B-522-PCK2-489#DLD-159-PCK2-489#DLD-445-PCK2-489#HSPD1-191-PCK2-489#HSPD1-292-PCK2-489#HSPD1-292-PCK2-522#HSPD1-364-PCK2-489#HSPD1-369-PCK2-489#HSPD1-91-PCK2-522#HSPD1-91-PCK2-578#HSPD1-96-PCK2-489#MTHFD2-44-PCK2-489#ATP5F1A-498-PCK2-489#ATP5F1A-531-PCK2-489#ATP5F1A-53…	1.75954273345557e-06#4.18917251537161e-26#1.52028781700842e-10#3.33034783273402e-20#2.33610549795939e-12#0.00102327000803776#1.27705166212372e-09#2.5903400490747e-10#2.7783978497066e-10#1.87621690148944e-13#1.35340489553182e-07#4.41948678104024e-08#1.64907255207593e-09#8.01126364397171e-29#3.87628216740748e-15#6.78126252202399e-19#4.63120454510806e-17#1.87997583931519e-08#3.87969724119993e-17#8.0…	3.09206382242002e-13#2.99894510484107e-23#8.31917826025326e-15#3.47293306995221e-30#8.66217628177135e-15#4.20459763371064e-10#1.77197670035902e-11#5.38824703331903e-26#7.38669364200749e-20#5.5345614586601e-12#6.41706143377981e-08#4.9364381147049e-15#6.75287075399458e-28#1.28004957700725e-07#1.84554764605231e-17#5.82320290211947e-07#1.35545512202858e-09#1.20973385883488e-11#5.82320290211947e-07#1.…
CS	HADH	4.73804e-09	target	711	763	sp|O75390|CS	sp|Q16836|HADH	CS-103-CS-321#CS-103-CS-366#CS-321-CS-366#CS-321-CS-375#CS-321-CS-382#CS-450-CS-464#CS-450-CS-76#CS-464-CS-76#CS-103-ATP5H-78#CS-321-ATP5H-78#CS-103-LETM1-133#CS-215-LETM1-493#CS-43-OAT-32#CS-103-SLC25A5-43#CS-321-SLC25A5-147#CS-321-SLC25A5-43#CS-103-ATP5F1B-124#CS-103-ATP5F1B-133#CS-321-ATP5F1B-124#CS-321-ATP5F1B-133#CS-321-ATP5F1B-159#CS-382-ATP5F1B-124#CS-43-ATP5F1B-159#CS-43-ATP5F1B-522#CS-10…	HADH-185-HADH-212#HADH-241-HADH-295#HADH-241-HADH-301#HADH-241-HADH-312#HADH-295-HADH-312#HADH-301-HADH-305#HADH-301-HADH-312#CS-103-HADH-68#ATP5H-63-HADH-68#GLUD1-503-HADH-192#ATP5F1B-124-HADH-295#DLD-159-HADH-68#DLAT-466-HADH-192#HSPD1-133-HADH-192#HSPD1-91-HADH-192#ATP5F1A-531-HADH-192#ATP5F1A-531-HADH-212#ATP5F1A-531-HADH-68#PRDX3-248-HADH-202#HSPA9-394-HADH-68#MDH2-157-HADH-185#MDH2-239-HADH…	1.75954273345557e-06#4.18917251537161e-26#1.52028781700842e-10#3.33034783273402e-20#2.33610549795939e-12#0.00102327000803776#1.27705166212372e-09#2.5903400490747e-10#2.7783978497066e-10#1.87621690148944e-13#1.35340489553182e-07#4.41948678104024e-08#1.64907255207593e-09#8.01126364397171e-29#3.87628216740748e-15#6.78126252202399e-19#4.63120454510806e-17#1.87997583931519e-08#3.87969724119993e-17#8.0…	6.99734087686918e-41#1.61509622355306e-29#1.2043348446628e-25#2.77714508265062e-41#3.55626666682671e-11#1.04778008110123e-09#1.23149257088146e-30#3.76328660893456e-08#1.10204535315644e-07#2.49055783901246e-26#3.21087133146301e-21#1.22013109693537e-12#5.3828828105624e-11#7.62939611704606e-12#2.4359300881049e-08#3.87416917131283e-26#9.61230511959536e-22#7.02917188301716e-14#3.13448599102839e-06#1.6…
CS	SLC25A24	1.83992e-09	target	711	477	sp|O75390|CS	sp|Q6NUK1|SLC25A24	CS-103-CS-321#CS-103-CS-366#CS-321-CS-366#CS-321-CS-375#CS-321-CS-382#CS-450-CS-464#CS-450-CS-76#CS-464-CS-76#CS-103-ATP5H-78#CS-321-ATP5H-78#CS-103-LETM1-133#CS-215-LETM1-493#CS-43-OAT-32#CS-103-SLC25A5-43#CS-321-SLC25A5-147#CS-321-SLC25A5-43#CS-103-ATP5F1B-124#CS-103-ATP5F1B-133#CS-321-ATP5F1B-124#CS-321-ATP5F1B-133#CS-321-ATP5F1B-159#CS-382-ATP5F1B-124#CS-43-ATP5F1B-159#CS-43-ATP5F1B-522#CS-10…	SLC25A24-100-SLC25A24-71#SLC25A24-100-SLC25A24-74#SLC25A24-100-SLC25A24-92#SLC25A24-189-SLC25A24-277#SLC25A24-228-SLC25A24-243#SLC25A24-228-SLC25A24-320#SLC25A24-228-SLC25A24-437#SLC25A24-231-SLC25A24-243#SLC25A24-231-SLC25A24-320#SLC25A24-231-SLC25A24-437#SLC25A24-243-SLC25A24-320#SLC25A24-285-SLC25A24-96#SLC25A24-320-SLC25A24-336#SLC25A24-332-SLC25A24-336#SLC25A24-62-SLC25A24-74#SLC25A24-74-SLC…	1.75954273345557e-06#4.18917251537161e-26#1.52028781700842e-10#3.33034783273402e-20#2.33610549795939e-12#0.00102327000803776#1.27705166212372e-09#2.5903400490747e-10#2.7783978497066e-10#1.87621690148944e-13#1.35340489553182e-07#4.41948678104024e-08#1.64907255207593e-09#8.01126364397171e-29#3.87628216740748e-15#6.78126252202399e-19#4.63120454510806e-17#1.87997583931519e-08#3.87969724119993e-17#8.0…	1.46595806336389e-14#0.000170485405495651#7.58811524698432e-09#3.48560756618338e-18#8.58276743767755e-12#2.52874409711611e-34#6.51889251939596e-29#1.66383746303583e-11#1.07558063715071e-35#3.18108183726133e-26#3.52013670776427e-23#2.89272755540877e-15#1.24730992640145e-32#1.05244947624348e-26#7.5948409824954e-06#1.35214674411143e-13#2.33700967452693e-09#1.06530069250626e-12#6.28351263195703e-22#1…
CS	DARS2	4.9204e-13	target	711	645	sp|O75390|CS	sp|Q6PI48|DARS2	CS-103-CS-321#CS-103-CS-366#CS-321-CS-366#CS-321-CS-375#CS-321-CS-382#CS-450-CS-464#CS-450-CS-76#CS-464-CS-76#CS-103-ATP5H-78#CS-321-ATP5H-78#CS-103-LETM1-133#CS-215-LETM1-493#CS-43-OAT-32#CS-103-SLC25A5-43#CS-321-SLC25A5-147#CS-321-SLC25A5-43#CS-103-ATP5F1B-124#CS-103-ATP5F1B-133#CS-321-ATP5F1B-124#CS-321-ATP5F1B-133#CS-321-ATP5F1B-159#CS-382-ATP5F1B-124#CS-43-ATP5F1B-159#CS-43-ATP5F1B-522#CS-10…	DARS2-133-DARS2-160#DARS2-144-DARS2-154#DARS2-153-DARS2-160#DARS2-235-DARS2-635#DARS2-235-DARS2-640#DARS2-362-DARS2-447#DARS2-362-DARS2-635#DARS2-635-DARS2-640#DARS2-640-DARS2-640#CS-103-DARS2-382#CS-321-DARS2-640#HSPD1-133-DARS2-362#HSPD1-82-DARS2-362#ATP5F1A-531-DARS2-640#HSPA9-206-DARS2-640#HSPA9-625-DARS2-362#HSPA9-671-DARS2-160#HSPA9-671-DARS2-635#MDH2-239-DARS2-362#MDH2-239-DARS2-640#MDH2-3…	1.75954273345557e-06#4.18917251537161e-26#1.52028781700842e-10#3.33034783273402e-20#2.33610549795939e-12#0.00102327000803776#1.27705166212372e-09#2.5903400490747e-10#2.7783978497066e-10#1.87621690148944e-13#1.35340489553182e-07#4.41948678104024e-08#1.64907255207593e-09#8.01126364397171e-29#3.87628216740748e-15#6.78126252202399e-19#4.63120454510806e-17#1.87997583931519e-08#3.87969724119993e-17#8.0…	3.96567830851625e-19#4.22802908513423e-06#3.21246494501386e-22#1.02477768284324e-10#2.79548235895752e-18#8.68867338000383e-40#5.82320290211947e-07#3.65522290551453e-15#5.3430603172253e-18#4.68259054541954e-07#2.31812761968226e-10#5.83226910015601e-13#1.12593290821139e-15#7.14985998773592e-07#1.69357836540967e-09#3.46326209691476e-08#5.14625685796926e-10#1.54987976414722e-06#2.65157071436423e-28#1…
CS	MTHFD1L	4.46206e-06	target	711	978	sp|O75390|CS	sp|Q6UB35|MTHFD1L	CS-103-CS-321#CS-103-CS-366#CS-321-CS-366#CS-321-CS-375#CS-321-CS-382#CS-450-CS-464#CS-450-CS-76#CS-464-CS-76#CS-103-ATP5H-78#CS-321-ATP5H-78#CS-103-LETM1-133#CS-215-LETM1-493#CS-43-OAT-32#CS-103-SLC25A5-43#CS-321-SLC25A5-147#CS-321-SLC25A5-43#CS-103-ATP5F1B-124#CS-103-ATP5F1B-133#CS-321-ATP5F1B-124#CS-321-ATP5F1B-133#CS-321-ATP5F1B-159#CS-382-ATP5F1B-124#CS-43-ATP5F1B-159#CS-43-ATP5F1B-522#CS-10…	MTHFD1L-174-MTHFD1L-189#MTHFD1L-174-MTHFD1L-393#MTHFD1L-586-MTHFD1L-596#MTHFD1L-763-MTHFD1L-880#MTHFD1L-880-MTHFD1L-920#CS-321-MTHFD1L-516#ATP5F1B-124-MTHFD1L-516#ATP5F1B-522-MTHFD1L-596#HSPD1-133-MTHFD1L-516#HSPD1-196-MTHFD1L-516#HSPD1-75-MTHFD1L-516#HSPD1-91-MTHFD1L-516#HSPD1-91-MTHFD1L-596#ATP5F1A-531-MTHFD1L-516#ATP5F1A-539-MTHFD1L-516#HSPA9-612-MTHFD1L-516#MDH2-185-MTHFD1L-516#MDH2-239-MTHFD…	1.75954273345557e-06#4.18917251537161e-26#1.52028781700842e-10#3.33034783273402e-20#2.33610549795939e-12#0.00102327000803776#1.27705166212372e-09#2.5903400490747e-10#2.7783978497066e-10#1.87621690148944e-13#1.35340489553182e-07#4.41948678104024e-08#1.64907255207593e-09#8.01126364397171e-29#3.87628216740748e-15#6.78126252202399e-19#4.63120454510806e-17#1.87997583931519e-08#3.87969724119993e-17#8.0…	7.80688939585513e-25#2.38332766135603e-21#1.38776955284594e-28#9.24924046480781e-11#3.36477701759486e-20#3.7787042316286e-07#1.05979919045956e-15#4.92594541885569e-15#2.05524675817259e-21#5.74011036475032e-07#1.6567202931316e-11#3.01494941848346e-10#5.04481824680842e-09#3.09499060501333e-22#7.93275960947458e-16#3.04187493901336e-09#7.90046653806441e-19#4.96482196276168e-26#2.22902655380463e-13#3.…
CS	PHB2	2.266e-12	target	711	299	sp|O75390|CS	sp|Q99623|PHB2	CS-103-CS-321#CS-103-CS-366#CS-321-CS-366#CS-321-CS-375#CS-321-CS-382#CS-450-CS-464#CS-450-CS-76#CS-464-CS-76#CS-103-ATP5H-78#CS-321-ATP5H-78#CS-103-LETM1-133#CS-215-LETM1-493#CS-43-OAT-32#CS-103-SLC25A5-43#CS-321-SLC25A5-147#CS-321-SLC25A5-43#CS-103-ATP5F1B-124#CS-103-ATP5F1B-133#CS-321-ATP5F1B-124#CS-321-ATP5F1B-133#CS-321-ATP5F1B-159#CS-382-ATP5F1B-124#CS-43-ATP5F1B-159#CS-43-ATP5F1B-522#CS-10…	PHB2-142-PHB2-89#PHB2-147-PHB2-97#PHB2-200-PHB2-216#PHB2-200-PHB2-262#PHB2-200-PHB2-296#PHB2-216-PHB2-224#PHB2-216-PHB2-262#PHB2-218-PHB2-224#PHB2-218-PHB2-236#PHB2-218-PHB2-262#PHB2-218-PHB2-89#PHB2-224-PHB2-250#PHB2-224-PHB2-262#PHB2-236-PHB2-244#PHB2-236-PHB2-250#PHB2-236-PHB2-262#PHB2-236-PHB2-296#PHB2-244-PHB2-244#PHB2-244-PHB2-250#PHB2-244-PHB2-296#PHB2-244-PHB2-89#PHB2-250-PHB2-262#PHB2-25…	1.75954273345557e-06#4.18917251537161e-26#1.52028781700842e-10#3.33034783273402e-20#2.33610549795939e-12#0.00102327000803776#1.27705166212372e-09#2.5903400490747e-10#2.7783978497066e-10#1.87621690148944e-13#1.35340489553182e-07#4.41948678104024e-08#1.64907255207593e-09#8.01126364397171e-29#3.87628216740748e-15#6.78126252202399e-19#4.63120454510806e-17#1.87997583931519e-08#3.87969724119993e-17#8.0…	0.000100244690275968#2.41916759090909e-50#7.72642767178509e-36#3.26336261811523e-07#1.35545512202858e-09#9.84244749853282e-31#3.46334560723762e-37#3.03029895377163e-09#1.1319041061519e-05#2.00975559646713e-09#3.46992004057656e-06#2.22398031964672e-06#4.39737784384869e-40#5.7372599763842e-46#5.30474177158485e-07#5.39781476578225e-25#1.57513595951481e-19#8.21630883365891e-41#7.34296704664314e-13#1.…
CS	HSD17B10	1.72879e-13	target	711	261	sp|O75390|CS	sp|Q99714|HSD17B10	CS-103-CS-321#CS-103-CS-366#CS-321-CS-366#CS-321-CS-375#CS-321-CS-382#CS-450-CS-464#CS-450-CS-76#CS-464-CS-76#CS-103-ATP5H-78#CS-321-ATP5H-78#CS-103-LETM1-133#CS-215-LETM1-493#CS-43-OAT-32#CS-103-SLC25A5-43#CS-321-SLC25A5-147#CS-321-SLC25A5-43#CS-103-ATP5F1B-124#CS-103-ATP5F1B-133#CS-321-ATP5F1B-124#CS-321-ATP5F1B-133#CS-321-ATP5F1B-159#CS-382-ATP5F1B-124#CS-43-ATP5F1B-159#CS-43-ATP5F1B-522#CS-10…	HSD17B10-105-HSD17B10-105#HSD17B10-105-HSD17B10-52#HSD17B10-105-HSD17B10-53#HSD17B10-105-HSD17B10-69#HSD17B10-105-HSD17B10-79#HSD17B10-105-HSD17B10-99#HSD17B10-52-HSD17B10-69#HSD17B10-52-HSD17B10-81#NDUFAB1-92-HSD17B10-105#CS-103-HSD17B10-52#CS-321-HSD17B10-105#ATP5H-63-HSD17B10-52#SLC25A5-147-HSD17B10-105#ATP5F1B-124-HSD17B10-105#ATP5F1B-124-HSD17B10-52#ATP5F1B-133-HSD17B10-52#ATP5F1B-159-HSD17B…	1.75954273345557e-06#4.18917251537161e-26#1.52028781700842e-10#3.33034783273402e-20#2.33610549795939e-12#0.00102327000803776#1.27705166212372e-09#2.5903400490747e-10#2.7783978497066e-10#1.87621690148944e-13#1.35340489553182e-07#4.41948678104024e-08#1.64907255207593e-09#8.01126364397171e-29#3.87628216740748e-15#6.78126252202399e-19#4.63120454510806e-17#1.87997583931519e-08#3.87969724119993e-17#8.0…	2.05815723646918e-24#2.05815723646918e-24#3.68508483222715e-17#9.10373472038989e-29#6.28351263195703e-22#4.66123051043668e-36#1.06771491374613e-21#5.90416308650543e-40#9.83758626089513e-12#1.62420833752177e-10#1.20095034523505e-08#1.46887238596417e-33#5.17863328281048e-23#1.42924940267212e-20#4.06554608423473e-40#1.13238991116385e-33#2.08411768038927e-17#5.17863328281048e-23#1.13134319082542e-07#…
CS	ACO2	1.38392e-06	target	711	780	sp|O75390|CS	sp|Q99798|ACO2	CS-103-CS-321#CS-103-CS-366#CS-321-CS-366#CS-321-CS-375#CS-321-CS-382#CS-450-CS-464#CS-450-CS-76#CS-464-CS-76#CS-103-ATP5H-78#CS-321-ATP5H-78#CS-103-LETM1-133#CS-215-LETM1-493#CS-43-OAT-32#CS-103-SLC25A5-43#CS-321-SLC25A5-147#CS-321-SLC25A5-43#CS-103-ATP5F1B-124#CS-103-ATP5F1B-133#CS-321-ATP5F1B-124#CS-321-ATP5F1B-133#CS-321-ATP5F1B-159#CS-382-ATP5F1B-124#CS-43-ATP5F1B-159#CS-43-ATP5F1B-522#CS-10…	ACO2-144-ACO2-549#ACO2-228-ACO2-86#ACO2-309-ACO2-401#ACO2-401-ACO2-520#ACO2-401-ACO2-534#ACO2-411-ACO2-521#ACO2-573-ACO2-730#ACO2-730-ACO2-739#CS-103-ACO2-739#GLUD1-480-ACO2-401#ATP5F1B-124-ACO2-401#ATP5F1B-124-ACO2-521#ATP5F1B-124-ACO2-549#ATP5F1B-124-ACO2-739#ATP5F1B-159-ACO2-739#HSPD1-133-ACO2-549#HSPD1-133-ACO2-730#HSPD1-133-ACO2-739#HSPD1-191-ACO2-521#HSPD1-196-ACO2-144#HSPD1-196-ACO2-520#HS…	1.75954273345557e-06#4.18917251537161e-26#1.52028781700842e-10#3.33034783273402e-20#2.33610549795939e-12#0.00102327000803776#1.27705166212372e-09#2.5903400490747e-10#2.7783978497066e-10#1.87621690148944e-13#1.35340489553182e-07#4.41948678104024e-08#1.64907255207593e-09#8.01126364397171e-29#3.87628216740748e-15#6.78126252202399e-19#4.63120454510806e-17#1.87997583931519e-08#3.87969724119993e-17#8.0…	3.2179386587712e-30#1.62600114755852e-11#1.28615826747858e-26#8.62958364903837e-29#1.39952491770768e-34#5.13422902637965e-13#2.06090943326781e-35#7.87970080276778e-11#5.82320290211947e-07#1.42266099005727e-08#2.97670140277896e-28#3.37411423902228e-18#9.92327088247637e-21#8.17052042955033e-09#4.96000997375354e-09#2.71803107570627e-09#1.65397826410116e-14#6.02362349221681e-11#2.41108401789243e-14#2…
CS	DIABLO	6.7491e-12	target	711	239	sp|O75390|CS	sp|Q9NR28|DIABLO	CS-103-CS-321#CS-103-CS-366#CS-321-CS-366#CS-321-CS-375#CS-321-CS-382#CS-450-CS-464#CS-450-CS-76#CS-464-CS-76#CS-103-ATP5H-78#CS-321-ATP5H-78#CS-103-LETM1-133#CS-215-LETM1-493#CS-43-OAT-32#CS-103-SLC25A5-43#CS-321-SLC25A5-147#CS-321-SLC25A5-43#CS-103-ATP5F1B-124#CS-103-ATP5F1B-133#CS-321-ATP5F1B-124#CS-321-ATP5F1B-133#CS-321-ATP5F1B-159#CS-382-ATP5F1B-124#CS-43-ATP5F1B-159#CS-43-ATP5F1B-522#CS-10…	DIABLO-146-DIABLO-146#DIABLO-207-DIABLO-219#CS-103-DIABLO-207#AK2-147-DIABLO-207#AK2-181-DIABLO-146#AK2-181-DIABLO-203#AK2-181-DIABLO-207#AK2-181-DIABLO-219#AK2-28-DIABLO-191#AK2-28-DIABLO-219#AK2-62-DIABLO-146#AK2-62-DIABLO-207#AK2-65-DIABLO-207#AK2-65-DIABLO-219	1.75954273345557e-06#4.18917251537161e-26#1.52028781700842e-10#3.33034783273402e-20#2.33610549795939e-12#0.00102327000803776#1.27705166212372e-09#2.5903400490747e-10#2.7783978497066e-10#1.87621690148944e-13#1.35340489553182e-07#4.41948678104024e-08#1.64907255207593e-09#8.01126364397171e-29#3.87628216740748e-15#6.78126252202399e-19#4.63120454510806e-17#1.87997583931519e-08#3.87969724119993e-17#8.0…	3.102509980054e-24#1.50617905442661e-26#2.95386270135243e-12#1.24063339665839e-11#7.35606764759601e-23#7.45455141560427e-12#2.99615566323972e-27#7.62939611704606e-12#1.101168383108e-15#1.53017694522178e-26#5.46661510858406e-19#3.8860284889116e-15#4.93693203315413e-13#9.33721133468969e-16
CS	ATPIF1	7.16555e-10	target	711	106	sp|O75390|CS	sp|Q9UII2|ATPIF1	CS-103-CS-321#CS-103-CS-366#CS-321-CS-366#CS-321-CS-375#CS-321-CS-382#CS-450-CS-464#CS-450-CS-76#CS-464-CS-76#CS-103-ATP5H-78#CS-321-ATP5H-78#CS-103-LETM1-133#CS-215-LETM1-493#CS-43-OAT-32#CS-103-SLC25A5-43#CS-321-SLC25A5-147#CS-321-SLC25A5-43#CS-103-ATP5F1B-124#CS-103-ATP5F1B-133#CS-321-ATP5F1B-124#CS-321-ATP5F1B-133#CS-321-ATP5F1B-159#CS-382-ATP5F1B-124#CS-43-ATP5F1B-159#CS-43-ATP5F1B-522#CS-10…	ATPIF1-49-ATPIF1-49#ATPIF1-49-ATPIF1-71#ATPIF1-49-ATPIF1-90#ATPIF1-49-ATPIF1-103#ATPIF1-71-ATPIF1-103#ATPIF1-90-ATPIF1-90#CS-43-ATPIF1-90#ATP5H-95-ATPIF1-49#ATP5H-95-ATPIF1-90#ATP5F1B-124-ATPIF1-103#ATP5F1B-133-ATPIF1-49#ATP5F1B-426-ATPIF1-49#ATP5F1B-485-ATPIF1-90#ATP5F1B-522-ATPIF1-49#ATP5F1B-522-ATPIF1-71#ATP5F1B-522-ATPIF1-90#ATP5F1B-522-ATPIF1-103#DLD-159-ATPIF1-49#DLD-445-ATPIF1-90#COX5B-57-…	1.75954273345557e-06#4.18917251537161e-26#1.52028781700842e-10#3.33034783273402e-20#2.33610549795939e-12#0.00102327000803776#1.27705166212372e-09#2.5903400490747e-10#2.7783978497066e-10#1.87621690148944e-13#1.35340489553182e-07#4.41948678104024e-08#1.64907255207593e-09#8.01126364397171e-29#3.87628216740748e-15#6.78126252202399e-19#4.63120454510806e-17#1.87997583931519e-08#3.87969724119993e-17#8.0…	1.06798760649492e-06#5.11443382037015e-07#3.27006983939035e-16#4.89410729778695e-10#2.86707480176625e-11#3.72572133775175e-15#1.02037056983092e-09#6.56297652823555e-11#3.45560859341886e-11#1.48792320206936e-06#1.81642081983587e-06#4.31707463769412e-25#3.03676388109634e-12#2.1878026588922e-16#6.85659607843771e-09#3.60390406507269e-17#2.57333356002911e-07#8.8743959110875e-14#8.17565841198151e-10#1.…
CS	STOML2	8.72363e-15	target	711	356	sp|O75390|CS	sp|Q9UJZ1|STOML2	CS-103-CS-321#CS-103-CS-366#CS-321-CS-366#CS-321-CS-375#CS-321-CS-382#CS-450-CS-464#CS-450-CS-76#CS-464-CS-76#CS-103-ATP5H-78#CS-321-ATP5H-78#CS-103-LETM1-133#CS-215-LETM1-493#CS-43-OAT-32#CS-103-SLC25A5-43#CS-321-SLC25A5-147#CS-321-SLC25A5-43#CS-103-ATP5F1B-124#CS-103-ATP5F1B-133#CS-321-ATP5F1B-124#CS-321-ATP5F1B-133#CS-321-ATP5F1B-159#CS-382-ATP5F1B-124#CS-43-ATP5F1B-159#CS-43-ATP5F1B-522#CS-10…	STOML2-140-STOML2-145#STOML2-145-STOML2-145#STOML2-187-STOML2-354#STOML2-221-STOML2-221#STOML2-221-STOML2-354#STOML2-222-STOML2-233#STOML2-233-STOML2-354#STOML2-250-STOML2-250#STOML2-250-STOML2-254#STOML2-250-STOML2-288#STOML2-254-STOML2-254#CS-103-STOML2-145#CS-321-STOML2-145#ATP5F1B-124-STOML2-145#DLD-273-STOML2-145#COX6C-60-STOML2-145#HSPD1-191-STOML2-145#HSPD1-191-STOML2-233#HSPD1-196-STOML2-…	1.75954273345557e-06#4.18917251537161e-26#1.52028781700842e-10#3.33034783273402e-20#2.33610549795939e-12#0.00102327000803776#1.27705166212372e-09#2.5903400490747e-10#2.7783978497066e-10#1.87621690148944e-13#1.35340489553182e-07#4.41948678104024e-08#1.64907255207593e-09#8.01126364397171e-29#3.87628216740748e-15#6.78126252202399e-19#4.63120454510806e-17#1.87997583931519e-08#3.87969724119993e-17#8.0…	3.96984086737931e-31#1.27167670302864e-14#1.14179567564564e-28#1.00657539248654e-39#2.05815723646918e-24#8.82280548642069e-39#1.20219551087854e-28#7.48730900200559e-71#5.77133333857695e-15#1.40826841273606e-09#6.9969999013019e-18#6.88330846108583e-15#2.13011805722624e-12#3.44232633823378e-18#1.48792320206936e-06#3.2403570560945e-07#6.88330846108583e-15#2.64856727103423e-06#5.6447083220902e-10#6.9…
MRPL33	MRPL58	1.25645e-30	target	65	206	sp|O75394|MRPL33	sp|Q14197|MRPL58	MRPL33-40-MRPL33-59#MRPL33-51-MRPL58-166#MRPL33-59-MRPL1-316#MRPL33-14-MRPL40-65	MRPL58-118-MRPL58-166#MRPL58-118-MRPL58-170#MRPL58-124-MRPL58-166#MRPL58-153-MRPL58-166#MRPL58-153-MRPL58-174#MRPL58-153-MRPL58-94#MRPL58-153-MRPL58-98#MRPL58-166-MRPL58-174#MRPL58-34-MRPL58-47#MRPL33-51-MRPL58-166#FH-223-MRPL58-98#MDH2-239-MRPL58-198	1.5266605523224e-07#4.26358108366726e-30#2.84520961026465e-08#6.6072203729789e-07	8.87670960168768e-06#1.5115511826471e-06#1.51197237071809e-16#1.77057974733878e-21#9.48203611873242e-05#4.08294467225995e-17#0.00345058649214755#8.17565841198151e-10#4.39581925747871e-07#4.26358108366726e-30#1.47861453481084e-07#9.72417029753783e-08
MRPL33	MRPL1	7.51313e-09	target	65	292	sp|O75394|MRPL33	sp|Q9BYD6|MRPL1	MRPL33-40-MRPL33-59#MRPL33-51-MRPL58-166#MRPL33-59-MRPL1-316#MRPL33-14-MRPL40-65	MRPL1-101-MRPL1-108#MRPL1-108-MRPL1-71#MRPL1-108-MRPL1-89#MRPL1-135-MRPL1-220#MRPL1-220-MRPL1-322#MRPL1-232-MRPL1-316#MRPL1-316-MRPL1-65#MRPL1-316-MRPL1-71#MRPL1-60-MRPL1-71#MRPL1-65-MRPL1-73#MRPL33-59-MRPL1-316#HSPD1-133-MRPL1-108#NCL-62-MRPL1-316#NCL-62-MRPL1-60#NCL-62-MRPL1-65#ATP5F1A-167-MRPL1-238#ATP5F1A-531-MRPL1-108#PRDX3-248-MRPL1-108#MDH2-301-MRPL1-108#MRPL28-51-MRPL1-60#GADD45GIP1-113-M…	1.5266605523224e-07#4.26358108366726e-30#2.84520961026465e-08#6.6072203729789e-07	3.20404990008372e-23#0.00336496046266403#1.64429801779739e-21#8.66624405940325e-09#6.18348425187713e-06#4.64144863680265e-11#3.60345407509446e-10#1.47861453481084e-07#7.78728789703857e-09#6.41469922165824e-20#2.84520961026465e-08#2.17387170011192e-24#2.8896094656377e-11#4.08276718345634e-13#1.97660321973805e-18#2.95610005895827e-08#3.44805224735208e-19#2.18158451990464e-10#1.73462978661065e-18#1.…
MRPL33	MRPL40	5.72212e-07	target	65	206	sp|O75394|MRPL33	sp|Q9NQ50|MRPL40	MRPL33-40-MRPL33-59#MRPL33-51-MRPL58-166#MRPL33-59-MRPL1-316#MRPL33-14-MRPL40-65	MRPL40-205-MRPL40-77#MRPL40-205-MRPL40-97#MRPL40-55-MRPL40-65#GTPBP6-164-MRPL40-65#MRPL33-14-MRPL40-65#MDH2-105-MRPL40-65#MRPL12-148-MRPL40-156#MTERF4-318-MRPL40-65#GADD45GIP1-150-MRPL40-205#GADD45GIP1-150-MRPL40-65#GADD45GIP1-150-MRPL40-77#MRPL48-195-MRPL40-77#MRPL48-199-MRPL40-205#MRPL48-210-MRPL40-205#MRPL48-210-MRPL40-65#MRPL48-74-MRPL40-60#MRPL48-74-MRPL40-65#MRPL1-316-MRPL40-60#MRM3-161-MRP…	1.5266605523224e-07#4.26358108366726e-30#2.84520961026465e-08#6.6072203729789e-07	1.70177263880357e-14#2.2992840516246e-06#2.2992840516246e-06#6.17250477016939e-17#6.6072203729789e-07#1.49971099825441e-07#1.48792320206936e-06#1.08982294720746e-12#2.33951240962218e-09#5.5962812563103e-08#8.17052042955033e-09#2.13684954436319e-09#5.86743364065324e-12#1.60959996769559e-10#2.43106172835657e-23#8.09977096857807e-09#2.05508549577782e-08#2.42717905010808e-07#1.30965309755446e-10
NME6	RCC1L	2.00215e-05	target	186	464	sp|O75414|NME6	sp|Q96I51|RCC1L	NME6-53-RCC1L-209	NME6-53-RCC1L-209#ATP5F1A-531-RCC1L-209#MDH2-301-RCC1L-209#HSPE1-28-RCC1L-209#GADD45GIP1-150-RCC1L-209	3.71980214556193e-07	3.71980214556193e-07#3.29515030038353e-09#1.73329715989015e-11#1.38023231030161e-14#5.74011036475032e-07
MTX2	VDAC2	1.16131e-06	target	263	294	sp|O75431|MTX2	sp|P45880|VDAC2	MTX2-237-MTX2-95#MTX2-176-VDAC2-120#MTX2-95-SYNJ2BP-48#MTX2-95-CYCS-40#MTX2-95-DNAJC11-422#MTX2-95-DNAJC11-435#MTX2-95-DNAJC11-476#MTX2-95-DNAJC11-484#MTX2-95-DNAJC11-526	VDAC2-120-VDAC2-126#VDAC2-120-VDAC2-64#VDAC2-126-VDAC2-23#VDAC2-126-VDAC2-72#VDAC2-23-VDAC2-31#VDAC2-23-VDAC2-45#VDAC2-31-VDAC2-43#VDAC2-31-VDAC2-45#VDAC2-31-VDAC2-64#VDAC2-39-VDAC2-45#VDAC2-39-VDAC2-64#VDAC2-43-VDAC2-72#VDAC2-45-VDAC2-72#VDAC2-45-VDAC2-74#CYB5B-30-VDAC2-120#MTX2-176-VDAC2-120#TOMM70-78-VDAC2-120#CYB5R3-156-VDAC2-120#CYB5R3-228-VDAC2-64#NME2-124-VDAC2-120#GK-140-VDAC2-120#GK-140-…	1.9142885652725e-31#1.5110561569328e-07#5.99034884589409e-19#6.39639174543058e-19#7.90913763082105e-26#2.90807098637774e-37#6.97068554624851e-20#2.26981673399531e-18#4.28776683025702e-14	1.85540842908719e-06#9.4389255983121e-38#0.000202644321297749#1.48792320206936e-06#7.761844696411e-31#2.14991636150021e-24#7.02294694246415e-12#4.90074287376276e-39#1.97809042115511e-37#3.94336733655664e-12#8.44260636589075e-25#5.49194126180378e-11#3.95458860728331e-08#1.46719380915189e-46#6.56259631372582e-16#1.5110561569328e-07#3.06728309171162e-08#1.18022010483924e-12#2.83254586571249e-06#6.71…
MTX2	SYNJ2BP	1.25947e-17	target	263	145	sp|O75431|MTX2	sp|P57105|SYNJ2BP	MTX2-237-MTX2-95#MTX2-176-VDAC2-120#MTX2-95-SYNJ2BP-48#MTX2-95-CYCS-40#MTX2-95-DNAJC11-422#MTX2-95-DNAJC11-435#MTX2-95-DNAJC11-476#MTX2-95-DNAJC11-484#MTX2-95-DNAJC11-526	MTX2-95-SYNJ2BP-48#CYB5R3-120-SYNJ2BP-48#VDAC1-109-SYNJ2BP-48#VDAC1-266-SYNJ2BP-48#VDAC1-274-SYNJ2BP-48#VDAC1-53-SYNJ2BP-48#GK-128-SYNJ2BP-48#VDAC2-120-SYNJ2BP-48#VDAC2-64-SYNJ2BP-48#HSD17B7-329-SYNJ2BP-48	1.9142885652725e-31#1.5110561569328e-07#5.99034884589409e-19#6.39639174543058e-19#7.90913763082105e-26#2.90807098637774e-37#6.97068554624851e-20#2.26981673399531e-18#4.28776683025702e-14	5.99034884589409e-19#1.53138117496078e-11#2.40237149416758e-29#1.18411164295851e-20#3.62916898777683e-25#2.27324838233142e-32#1.09209401268617e-07#4.15648401604062e-32#1.62634859018667e-24#2.9294584233125e-33
MTX2	CYCS	4.91591e-18	target	263	105	sp|O75431|MTX2	sp|P99999|CYCS	MTX2-237-MTX2-95#MTX2-176-VDAC2-120#MTX2-95-SYNJ2BP-48#MTX2-95-CYCS-40#MTX2-95-DNAJC11-422#MTX2-95-DNAJC11-435#MTX2-95-DNAJC11-476#MTX2-95-DNAJC11-484#MTX2-95-DNAJC11-526	CYCS-100-CYCS-100#CYCS-100-CYCS-40#CYCS-100-CYCS-54#CYCS-100-CYCS-74#CYCS-100-CYCS-9#CYCS-40-CYCS-40#CYCS-40-CYCS-54#CYCS-40-CYCS-56#CYCS-40-CYCS-73#CYCS-40-CYCS-74#CYCS-40-CYCS-80#CYCS-40-CYCS-87#CYCS-40-CYCS-89#CYCS-40-CYCS-9#CYCS-54-CYCS-54#CYCS-54-CYCS-74#CYCS-54-CYCS-80#CYCS-54-CYCS-87#CYCS-54-CYCS-9#CYCS-56-CYCS-74#CYCS-6-CYCS-88#CYCS-6-CYCS-89#CYCS-73-CYCS-87#CYCS-74-CYCS-87#CYCS-74-CYCS-9…	1.9142885652725e-31#1.5110561569328e-07#5.99034884589409e-19#6.39639174543058e-19#7.90913763082105e-26#2.90807098637774e-37#6.97068554624851e-20#2.26981673399531e-18#4.28776683025702e-14	1.23361738542777e-33#1.25478601031366e-22#4.4743549524168e-39#0.00165670076139934#5.68166189464456e-10#4.69776970506631e-61#9.71424446688461e-64#3.12506488689998e-14#5.03448271676878e-07#1.12024504533835e-08#1.93050272846253e-09#2.77127449524068e-10#5.3063879348325e-13#2.83254586571249e-06#2.25930781277655e-31#1.53059643202555e-10#2.31010885569951e-12#2.03623695592351e-17#1.48792320206936e-06#5.6…
MTX2	DNAJC11	2.23498e-36	target	263	559	sp|O75431|MTX2	sp|Q9NVH1|DNAJC11	MTX2-237-MTX2-95#MTX2-176-VDAC2-120#MTX2-95-SYNJ2BP-48#MTX2-95-CYCS-40#MTX2-95-DNAJC11-422#MTX2-95-DNAJC11-435#MTX2-95-DNAJC11-476#MTX2-95-DNAJC11-484#MTX2-95-DNAJC11-526	DNAJC11-31-DNAJC11-435#DNAJC11-31-DNAJC11-497#DNAJC11-31-DNAJC11-526#DNAJC11-31-DNAJC11-550#DNAJC11-422-DNAJC11-435#DNAJC11-435-DNAJC11-435#DNAJC11-435-DNAJC11-484#DNAJC11-435-DNAJC11-83#DNAJC11-476-DNAJC11-497#DNAJC11-476-DNAJC11-526#DNAJC11-497-DNAJC11-550#DNAJC11-497-DNAJC11-83#DNAJC11-500-DNAJC11-550#DNAJC11-500-DNAJC11-83#MTX2-95-DNAJC11-422#MTX2-95-DNAJC11-435#MTX2-95-DNAJC11-476#MTX2-95-DN…	1.9142885652725e-31#1.5110561569328e-07#5.99034884589409e-19#6.39639174543058e-19#7.90913763082105e-26#2.90807098637774e-37#6.97068554624851e-20#2.26981673399531e-18#4.28776683025702e-14	5.70143655105658e-18#5.3959096230227e-11#1.07133846153032e-29#3.45560859341886e-11#9.52823717784144e-29#3.52018485063302e-10#5.81597344481562e-17#8.17052042955033e-09#9.1499470454016e-08#3.76290091329845e-16#6.02362349221681e-11#2.0271473362975e-30#1.21013891241055e-19#7.38925063792606e-21#7.90913763082105e-26#2.90807098637774e-37#6.97068554624851e-20#2.26981673399531e-18#4.28776683025702e-14#4.8…
NDUFB1	CYCS	5.50709e-09	target	58	105	sp|O75438|NDUFB1	sp|P99999|CYCS	NDUFB1-46-CYCS-54#NDUFB1-46-CYCS-87	CYCS-100-CYCS-100#CYCS-100-CYCS-40#CYCS-100-CYCS-54#CYCS-100-CYCS-74#CYCS-100-CYCS-9#CYCS-40-CYCS-40#CYCS-40-CYCS-54#CYCS-40-CYCS-56#CYCS-40-CYCS-73#CYCS-40-CYCS-74#CYCS-40-CYCS-80#CYCS-40-CYCS-87#CYCS-40-CYCS-89#CYCS-40-CYCS-9#CYCS-54-CYCS-54#CYCS-54-CYCS-74#CYCS-54-CYCS-80#CYCS-54-CYCS-87#CYCS-54-CYCS-9#CYCS-56-CYCS-74#CYCS-6-CYCS-88#CYCS-6-CYCS-89#CYCS-73-CYCS-87#CYCS-74-CYCS-87#CYCS-74-CYCS-9…	5.8934349029179e-08#1.81063600617332e-07	1.23361738542777e-33#1.25478601031366e-22#4.4743549524168e-39#0.00165670076139934#5.68166189464456e-10#4.69776970506631e-61#9.71424446688461e-64#3.12506488689998e-14#5.03448271676878e-07#1.12024504533835e-08#1.93050272846253e-09#2.77127449524068e-10#5.3063879348325e-13#2.83254586571249e-06#2.25930781277655e-31#1.53059643202555e-10#2.31010885569951e-12#2.03623695592351e-17#1.48792320206936e-06#5.6…
PMPCB	DLD	1.94292e-13	target	489	509	sp|O75439|PMPCB	sp|P09622|DLD	PMPCB-219-PMPCB-224#PMPCB-456-PMPCB-472#PMPCB-472-DLD-159#PMPCB-148-HSPD1-91#PMPCB-219-HSPD1-91#PMPCB-235-HSPD1-133#PMPCB-472-HSPD1-133#PMPCB-472-HSPD1-196#PMPCB-472-HSPD1-523#PMPCB-472-COX4I1-60#PMPCB-219-ATP5F1A-531#PMPCB-472-ATP5F1A-167#PMPCB-472-ATP5F1A-531#PMPCB-472-SHMT2-356#PMPCB-219-HSPA9-288#PMPCB-219-HSPA9-394#PMPCB-472-HSPA9-138#PMPCB-148-MDH2-185#PMPCB-148-MDH2-296#PMPCB-219-MDH2-157#…	DLD-127-DLD-143#DLD-132-DLD-159#DLD-132-DLD-166#DLD-132-DLD-277#DLD-132-DLD-430#DLD-143-DLD-143#DLD-143-DLD-159#DLD-143-DLD-166#DLD-143-DLD-277#DLD-143-DLD-430#DLD-143-DLD-445#DLD-143-DLD-505#DLD-143-DLD-66#DLD-146-DLD-166#DLD-146-DLD-505#DLD-146-DLD-66#DLD-155-DLD-159#DLD-155-DLD-166#DLD-155-DLD-267#DLD-155-DLD-72#DLD-159-DLD-159#DLD-159-DLD-267#DLD-159-DLD-273#DLD-159-DLD-277#DLD-159-DLD-346#DL…	6.56498635398246e-16#8.00150979428467e-12#2.92508906356753e-14#4.7182836675734e-07#3.92951696683931e-09#2.92748642781918e-17#2.4359300881049e-08#2.21729119090782e-11#7.32863051070877e-22#5.04481824680842e-09#4.48095265463534e-07#2.77887309342455e-14#1.57866185701024e-12#5.69766790397166e-33#5.04481824680842e-09#1.1138348052045e-13#5.09364205686812e-14#3.56600029833386e-09#3.95458860728331e-08#4.9…	7.34321164773778e-12#1.62317567980905e-19#1.38535201935268e-35#1.03833325975457e-31#1.17064019223404e-55#6.87373447495141e-25#1.1160100289677e-21#5.53027874512932e-26#1.17036165000771e-30#7.93698255914667e-32#4.32545036862418e-21#9.70572418970963e-19#2.73343049447659e-11#2.45274604987975e-09#5.65796428275154e-13#5.3063879348325e-13#2.86791085159504e-10#2.49544123884297e-05#0.00363868739912811#6.7…
PMPCB	HSPD1	4.86786e-30	target	489	573	sp|O75439|PMPCB	sp|P10809|HSPD1	PMPCB-219-PMPCB-224#PMPCB-456-PMPCB-472#PMPCB-472-DLD-159#PMPCB-148-HSPD1-91#PMPCB-219-HSPD1-91#PMPCB-235-HSPD1-133#PMPCB-472-HSPD1-133#PMPCB-472-HSPD1-196#PMPCB-472-HSPD1-523#PMPCB-472-COX4I1-60#PMPCB-219-ATP5F1A-531#PMPCB-472-ATP5F1A-167#PMPCB-472-ATP5F1A-531#PMPCB-472-SHMT2-356#PMPCB-219-HSPA9-288#PMPCB-219-HSPA9-394#PMPCB-472-HSPA9-138#PMPCB-148-MDH2-185#PMPCB-148-MDH2-296#PMPCB-219-MDH2-157#…	HSPD1-125-HSPD1-125#HSPD1-125-HSPD1-130#HSPD1-125-HSPD1-133#HSPD1-125-HSPD1-191#HSPD1-125-HSPD1-196#HSPD1-125-HSPD1-233#HSPD1-125-HSPD1-292#HSPD1-125-HSPD1-301#HSPD1-125-HSPD1-352#HSPD1-125-HSPD1-369#HSPD1-125-HSPD1-417#HSPD1-125-HSPD1-418#HSPD1-125-HSPD1-469#HSPD1-125-HSPD1-473#HSPD1-125-HSPD1-481#HSPD1-125-HSPD1-523#HSPD1-125-HSPD1-58#HSPD1-125-HSPD1-72#HSPD1-125-HSPD1-75#HSPD1-125-HSPD1-82#HSP…	6.56498635398246e-16#8.00150979428467e-12#2.92508906356753e-14#4.7182836675734e-07#3.92951696683931e-09#2.92748642781918e-17#2.4359300881049e-08#2.21729119090782e-11#7.32863051070877e-22#5.04481824680842e-09#4.48095265463534e-07#2.77887309342455e-14#1.57866185701024e-12#5.69766790397166e-33#5.04481824680842e-09#1.1138348052045e-13#5.09364205686812e-14#3.56600029833386e-09#3.95458860728331e-08#4.9…	4.04913346425445e-22#9.82190168599794e-05#1.96490647583391e-24#3.57607121707459e-23#2.32360752438921e-11#8.96451682760166e-11#1.50259713686508e-06#2.34649229074915e-19#1.82077776459422e-18#2.83254586571249e-06#7.14346466736384e-13#1.37780239549138e-21#3.33414058332719e-14#7.06059618206283e-31#5.41431030988517e-26#8.29886138861072e-22#1.04781412037481e-11#2.06987852786238e-20#5.36170769531995e-20#…
PMPCB	COX4I1	3.35089e-08	target	489	169	sp|O75439|PMPCB	sp|P13073|COX4I1	PMPCB-219-PMPCB-224#PMPCB-456-PMPCB-472#PMPCB-472-DLD-159#PMPCB-148-HSPD1-91#PMPCB-219-HSPD1-91#PMPCB-235-HSPD1-133#PMPCB-472-HSPD1-133#PMPCB-472-HSPD1-196#PMPCB-472-HSPD1-523#PMPCB-472-COX4I1-60#PMPCB-219-ATP5F1A-531#PMPCB-472-ATP5F1A-167#PMPCB-472-ATP5F1A-531#PMPCB-472-SHMT2-356#PMPCB-219-HSPA9-288#PMPCB-219-HSPA9-394#PMPCB-472-HSPA9-138#PMPCB-148-MDH2-185#PMPCB-148-MDH2-296#PMPCB-219-MDH2-157#…	COX4I1-29-COX4I1-87#COX4I1-60-COX4I1-67#NDUFB3-34-COX4I1-29#PMPCB-472-COX4I1-60#ATP5L-55-COX4I1-60#GLUD1-191-COX4I1-60#GOT2-90-COX4I1-60#ALDH2-368-COX4I1-60#ATP5F1B-124-COX4I1-60#ATP5F1B-133-COX4I1-60#DLD-159-COX4I1-60#COX6C-2-COX4I1-53#COX5B-57-COX4I1-60#COX5B-86-COX4I1-29#HSPD1-133-COX4I1-60#HSPD1-160-COX4I1-60#HSPD1-191-COX4I1-60#HSPD1-369-COX4I1-87#HSPD1-473-COX4I1-60#HSPD1-523-COX4I1-60	6.56498635398246e-16#8.00150979428467e-12#2.92508906356753e-14#4.7182836675734e-07#3.92951696683931e-09#2.92748642781918e-17#2.4359300881049e-08#2.21729119090782e-11#7.32863051070877e-22#5.04481824680842e-09#4.48095265463534e-07#2.77887309342455e-14#1.57866185701024e-12#5.69766790397166e-33#5.04481824680842e-09#1.1138348052045e-13#5.09364205686812e-14#3.56600029833386e-09#3.95458860728331e-08#4.9…	1.20822377761717e-30#1.95456746572924e-23#6.71173345922105e-13#5.04481824680842e-09#9.86456095697037e-08#7.91812394014102e-07#9.59836824294018e-09#8.06953732137352e-16#4.33908675385864e-13#1.81063600617332e-07#3.26941108894072e-15#3.87297514644754e-10#8.68125653540664e-10#3.13776519073542e-19#7.52948477115264e-13#4.57685624489134e-11#4.33908675385864e-13#1.65113822966538e-12#2.74525649427958e-10#…
PMPCB	ATP5F1A	1.8458e-16	target	489	553	sp|O75439|PMPCB	sp|P25705|ATP5F1A	PMPCB-219-PMPCB-224#PMPCB-456-PMPCB-472#PMPCB-472-DLD-159#PMPCB-148-HSPD1-91#PMPCB-219-HSPD1-91#PMPCB-235-HSPD1-133#PMPCB-472-HSPD1-133#PMPCB-472-HSPD1-196#PMPCB-472-HSPD1-523#PMPCB-472-COX4I1-60#PMPCB-219-ATP5F1A-531#PMPCB-472-ATP5F1A-167#PMPCB-472-ATP5F1A-531#PMPCB-472-SHMT2-356#PMPCB-219-HSPA9-288#PMPCB-219-HSPA9-394#PMPCB-472-HSPA9-138#PMPCB-148-MDH2-185#PMPCB-148-MDH2-296#PMPCB-219-MDH2-157#…	ATP5F1A-132-ATP5F1A-175#ATP5F1A-161-ATP5F1A-167#ATP5F1A-161-ATP5F1A-175#ATP5F1A-161-ATP5F1A-239#ATP5F1A-161-ATP5F1A-261#ATP5F1A-161-ATP5F1A-305#ATP5F1A-161-ATP5F1A-531#ATP5F1A-167-ATP5F1A-167#ATP5F1A-167-ATP5F1A-175#ATP5F1A-167-ATP5F1A-305#ATP5F1A-167-ATP5F1A-531#ATP5F1A-167-ATP5F1A-539#ATP5F1A-239-ATP5F1A-305#ATP5F1A-239-ATP5F1A-531#ATP5F1A-261-ATP5F1A-531#ATP5F1A-427-ATP5F1A-427#ATP5F1A-427-ATP…	6.56498635398246e-16#8.00150979428467e-12#2.92508906356753e-14#4.7182836675734e-07#3.92951696683931e-09#2.92748642781918e-17#2.4359300881049e-08#2.21729119090782e-11#7.32863051070877e-22#5.04481824680842e-09#4.48095265463534e-07#2.77887309342455e-14#1.57866185701024e-12#5.69766790397166e-33#5.04481824680842e-09#1.1138348052045e-13#5.09364205686812e-14#3.56600029833386e-09#3.95458860728331e-08#4.9…	4.01424491935597e-05#4.48744061062499e-13#2.4510784150327e-07#7.17306972991435e-11#1.87743150756001e-12#1.09484757137778e-21#6.83300377229714e-23#2.43530791651021e-21#1.10980805263137e-25#5.6226230344202e-34#1.25090473980962e-17#1.21825493698806e-12#3.01423260291555e-16#2.09560270407909e-19#2.0024919111583e-07#1.15589181955734e-24#1.44712091275436e-35#4.02076759631018e-10#1.28262447135633e-06#8.5…
PMPCB	SHMT2	3.78453e-32	target	489	504	sp|O75439|PMPCB	sp|P34897|SHMT2	PMPCB-219-PMPCB-224#PMPCB-456-PMPCB-472#PMPCB-472-DLD-159#PMPCB-148-HSPD1-91#PMPCB-219-HSPD1-91#PMPCB-235-HSPD1-133#PMPCB-472-HSPD1-133#PMPCB-472-HSPD1-196#PMPCB-472-HSPD1-523#PMPCB-472-COX4I1-60#PMPCB-219-ATP5F1A-531#PMPCB-472-ATP5F1A-167#PMPCB-472-ATP5F1A-531#PMPCB-472-SHMT2-356#PMPCB-219-HSPA9-288#PMPCB-219-HSPA9-394#PMPCB-472-HSPA9-138#PMPCB-148-MDH2-185#PMPCB-148-MDH2-296#PMPCB-219-MDH2-157#…	SHMT2-103-SHMT2-302#SHMT2-103-SHMT2-409#SHMT2-103-SHMT2-469#SHMT2-103-SHMT2-474#SHMT2-200-SHMT2-297#SHMT2-200-SHMT2-302#SHMT2-200-SHMT2-356#SHMT2-200-SHMT2-474#SHMT2-245-SHMT2-297#SHMT2-245-SHMT2-302#SHMT2-269-SHMT2-297#SHMT2-269-SHMT2-302#SHMT2-269-SHMT2-356#SHMT2-269-SHMT2-474#SHMT2-280-SHMT2-409#SHMT2-280-SHMT2-95#SHMT2-297-SHMT2-302#SHMT2-302-SHMT2-302#SHMT2-302-SHMT2-464#SHMT2-409-SHMT2-464#…	6.56498635398246e-16#8.00150979428467e-12#2.92508906356753e-14#4.7182836675734e-07#3.92951696683931e-09#2.92748642781918e-17#2.4359300881049e-08#2.21729119090782e-11#7.32863051070877e-22#5.04481824680842e-09#4.48095265463534e-07#2.77887309342455e-14#1.57866185701024e-12#5.69766790397166e-33#5.04481824680842e-09#1.1138348052045e-13#5.09364205686812e-14#3.56600029833386e-09#3.95458860728331e-08#4.9…	2.39480800821355e-12#4.53732688380842e-22#3.38309431825457e-37#3.65483583152087e-25#7.05691653445738e-14#1.04312053368776e-13#6.56916139540687e-20#9.84900233578664e-40#2.15196106531781e-17#0.00141586066021134#6.40196144606809e-19#5.51422609509049e-07#5.99834620296611e-15#1.19451557900367e-21#4.81583525544734e-09#1.51317992725573e-37#0.00537952314892434#2.08922147749388e-12#1.00697115688195e-26#5.…
PMPCB	HSPA9	3.38332e-19	target	489	679	sp|O75439|PMPCB	sp|P38646|HSPA9	PMPCB-219-PMPCB-224#PMPCB-456-PMPCB-472#PMPCB-472-DLD-159#PMPCB-148-HSPD1-91#PMPCB-219-HSPD1-91#PMPCB-235-HSPD1-133#PMPCB-472-HSPD1-133#PMPCB-472-HSPD1-196#PMPCB-472-HSPD1-523#PMPCB-472-COX4I1-60#PMPCB-219-ATP5F1A-531#PMPCB-472-ATP5F1A-167#PMPCB-472-ATP5F1A-531#PMPCB-472-SHMT2-356#PMPCB-219-HSPA9-288#PMPCB-219-HSPA9-394#PMPCB-472-HSPA9-138#PMPCB-148-MDH2-185#PMPCB-148-MDH2-296#PMPCB-219-MDH2-157#…	HSPA9-106-HSPA9-121#HSPA9-106-HSPA9-135#HSPA9-106-HSPA9-138#HSPA9-106-HSPA9-291#HSPA9-106-HSPA9-300#HSPA9-106-HSPA9-314#HSPA9-106-HSPA9-316#HSPA9-106-HSPA9-394#HSPA9-106-HSPA9-76#HSPA9-121-HSPA9-138#HSPA9-135-HSPA9-138#HSPA9-135-HSPA9-206#HSPA9-135-HSPA9-288#HSPA9-135-HSPA9-300#HSPA9-135-HSPA9-368#HSPA9-135-HSPA9-394#HSPA9-135-HSPA9-467#HSPA9-135-HSPA9-563#HSPA9-135-HSPA9-610#HSPA9-135-HSPA9-612#…	6.56498635398246e-16#8.00150979428467e-12#2.92508906356753e-14#4.7182836675734e-07#3.92951696683931e-09#2.92748642781918e-17#2.4359300881049e-08#2.21729119090782e-11#7.32863051070877e-22#5.04481824680842e-09#4.48095265463534e-07#2.77887309342455e-14#1.57866185701024e-12#5.69766790397166e-33#5.04481824680842e-09#1.1138348052045e-13#5.09364205686812e-14#3.56600029833386e-09#3.95458860728331e-08#4.9…	3.85895799980378e-24#1.45652430925689e-15#1.21224125946231e-06#1.33002808742521e-09#1.34830052159303e-15#3.68423722241699e-14#6.14295307798687e-09#1.21133320993843e-10#9.26762368273652e-16#3.51606405293213e-18#1.26066338965423e-27#4.13230064563789e-11#1.02477768284324e-10#2.46055519907662e-22#1.40065137651723e-17#5.37665301419125e-13#9.09896943498142e-05#1.28574924714821e-18#1.18427838586277e-19#…
PMPCB	MDH2	3.26128e-14	target	489	338	sp|O75439|PMPCB	sp|P40926|MDH2	PMPCB-219-PMPCB-224#PMPCB-456-PMPCB-472#PMPCB-472-DLD-159#PMPCB-148-HSPD1-91#PMPCB-219-HSPD1-91#PMPCB-235-HSPD1-133#PMPCB-472-HSPD1-133#PMPCB-472-HSPD1-196#PMPCB-472-HSPD1-523#PMPCB-472-COX4I1-60#PMPCB-219-ATP5F1A-531#PMPCB-472-ATP5F1A-167#PMPCB-472-ATP5F1A-531#PMPCB-472-SHMT2-356#PMPCB-219-HSPA9-288#PMPCB-219-HSPA9-394#PMPCB-472-HSPA9-138#PMPCB-148-MDH2-185#PMPCB-148-MDH2-296#PMPCB-219-MDH2-157#…	MDH2-105-MDH2-105#MDH2-105-MDH2-239#MDH2-105-MDH2-241#MDH2-105-MDH2-296#MDH2-105-MDH2-301#MDH2-105-MDH2-307#MDH2-105-MDH2-314#MDH2-105-MDH2-329#MDH2-105-MDH2-78#MDH2-105-MDH2-91#MDH2-157-MDH2-185#MDH2-157-MDH2-203#MDH2-157-MDH2-215#MDH2-157-MDH2-239#MDH2-157-MDH2-241#MDH2-157-MDH2-296#MDH2-157-MDH2-307#MDH2-157-MDH2-314#MDH2-157-MDH2-324#MDH2-157-MDH2-45#MDH2-157-MDH2-78#MDH2-157-MDH2-91#MDH2-185…	6.56498635398246e-16#8.00150979428467e-12#2.92508906356753e-14#4.7182836675734e-07#3.92951696683931e-09#2.92748642781918e-17#2.4359300881049e-08#2.21729119090782e-11#7.32863051070877e-22#5.04481824680842e-09#4.48095265463534e-07#2.77887309342455e-14#1.57866185701024e-12#5.69766790397166e-33#5.04481824680842e-09#1.1138348052045e-13#5.09364205686812e-14#3.56600029833386e-09#3.95458860728331e-08#4.9…	2.4359300881049e-08#3.3988022016478e-07#4.06413306091267e-08#7.15396807929367e-12#1.18540620547023e-06#9.37861308991286e-07#4.43640933220989e-07#1.18540620547023e-06#1.18277243900719e-11#7.36579860745991e-07#5.38404956836187e-16#7.39291187849192e-21#2.901205676285e-26#7.86890700177911e-23#3.88804453648202e-18#1.55974874374372e-12#4.93693203315413e-13#1.72058562166237e-17#3.12506488689998e-14#4.44…
PMPCB	PMPCA	6.75246e-23	target	489	525	sp|O75439|PMPCB	sp|Q10713|PMPCA	PMPCB-219-PMPCB-224#PMPCB-456-PMPCB-472#PMPCB-472-DLD-159#PMPCB-148-HSPD1-91#PMPCB-219-HSPD1-91#PMPCB-235-HSPD1-133#PMPCB-472-HSPD1-133#PMPCB-472-HSPD1-196#PMPCB-472-HSPD1-523#PMPCB-472-COX4I1-60#PMPCB-219-ATP5F1A-531#PMPCB-472-ATP5F1A-167#PMPCB-472-ATP5F1A-531#PMPCB-472-SHMT2-356#PMPCB-219-HSPA9-288#PMPCB-219-HSPA9-394#PMPCB-472-HSPA9-138#PMPCB-148-MDH2-185#PMPCB-148-MDH2-296#PMPCB-219-MDH2-157#…	PMPCA-478-PMPCA-513#PMPCB-148-PMPCA-460#PMPCB-148-PMPCA-64#SLC25A5-147-PMPCA-299#PDHA1-83-PMPCA-299#HSPD1-369-PMPCA-232#HSPD1-369-PMPCA-64#ATP5F1A-531-PMPCA-232#ATP5F1A-531-PMPCA-478#HSPA9-138-PMPCA-299#HSPA9-300-PMPCA-299#MDH2-239-PMPCA-478#HSPE1-28-PMPCA-299#HSPE1-28-PMPCA-460#HSPE1-36-PMPCA-135#HSPE1-36-PMPCA-232#HSPE1-80-PMPCA-232#HSPE1-80-PMPCA-460	6.56498635398246e-16#8.00150979428467e-12#2.92508906356753e-14#4.7182836675734e-07#3.92951696683931e-09#2.92748642781918e-17#2.4359300881049e-08#2.21729119090782e-11#7.32863051070877e-22#5.04481824680842e-09#4.48095265463534e-07#2.77887309342455e-14#1.57866185701024e-12#5.69766790397166e-33#5.04481824680842e-09#1.1138348052045e-13#5.09364205686812e-14#3.56600029833386e-09#3.95458860728331e-08#4.9…	1.70478273354808e-10#1.73118527584701e-22#1.01659241578995e-23#1.47861453481084e-07#6.42885103755611e-22#3.67681994107253e-07#5.1573742218273e-09#2.20473619126137e-11#9.59836824294018e-09#4.9932428509118e-08#5.28174052088857e-11#2.01136805424552e-08#1.22304057322868e-37#1.94529960016457e-14#1.07893802817515e-10#9.37861308991286e-07#2.52554357269744e-14#5.3063879348325e-13
PMPCB	PYCR2	5.32954e-06	target	489	320	sp|O75439|PMPCB	sp|Q96C36|PYCR2	PMPCB-219-PMPCB-224#PMPCB-456-PMPCB-472#PMPCB-472-DLD-159#PMPCB-148-HSPD1-91#PMPCB-219-HSPD1-91#PMPCB-235-HSPD1-133#PMPCB-472-HSPD1-133#PMPCB-472-HSPD1-196#PMPCB-472-HSPD1-523#PMPCB-472-COX4I1-60#PMPCB-219-ATP5F1A-531#PMPCB-472-ATP5F1A-167#PMPCB-472-ATP5F1A-531#PMPCB-472-SHMT2-356#PMPCB-219-HSPA9-288#PMPCB-219-HSPA9-394#PMPCB-472-HSPA9-138#PMPCB-148-MDH2-185#PMPCB-148-MDH2-296#PMPCB-219-MDH2-157#…	PYCR2-106-PYCR2-276#PYCR2-106-PYCR2-283#PYCR2-106-PYCR2-284#PYCR2-106-PYCR2-307#PYCR2-107-PYCR2-276#PYCR2-107-PYCR2-283#PYCR2-107-PYCR2-284#PYCR2-107-PYCR2-291#PYCR2-107-PYCR2-307#PYCR2-107-PYCR2-318#PYCR2-116-PYCR2-47#PYCR2-276-PYCR2-276#PYCR2-276-PYCR2-283#PYCR2-276-PYCR2-284#PYCR2-276-PYCR2-291#PYCR2-276-PYCR2-307#PYCR2-276-PYCR2-318#PYCR2-276-PYCR2-319#PYCR2-283-PYCR2-284#PYCR2-283-PYCR2-318#…	6.56498635398246e-16#8.00150979428467e-12#2.92508906356753e-14#4.7182836675734e-07#3.92951696683931e-09#2.92748642781918e-17#2.4359300881049e-08#2.21729119090782e-11#7.32863051070877e-22#5.04481824680842e-09#4.48095265463534e-07#2.77887309342455e-14#1.57866185701024e-12#5.69766790397166e-33#5.04481824680842e-09#1.1138348052045e-13#5.09364205686812e-14#3.56600029833386e-09#3.95458860728331e-08#4.9…	4.22786588810681e-21#8.7386615651628e-16#6.07113796522961e-07#5.90432618647013e-20#3.37605502619866e-34#1.86194725198631e-18#2.77358030024677e-11#1.46455447378653e-24#6.78084957649969e-30#3.78210486701866e-15#3.64646237228068e-13#1.98118245091175e-42#1.0814974707285e-09#2.93043283727737e-08#2.21004023093243e-22#2.65513972897422e-41#9.90187137462878e-21#1.61312778541183e-14#5.09813970151991e-13#8.…
PMPCB	ACAD8	4.75849e-07	target	489	415	sp|O75439|PMPCB	sp|Q9UKU7|ACAD8	PMPCB-219-PMPCB-224#PMPCB-456-PMPCB-472#PMPCB-472-DLD-159#PMPCB-148-HSPD1-91#PMPCB-219-HSPD1-91#PMPCB-235-HSPD1-133#PMPCB-472-HSPD1-133#PMPCB-472-HSPD1-196#PMPCB-472-HSPD1-523#PMPCB-472-COX4I1-60#PMPCB-219-ATP5F1A-531#PMPCB-472-ATP5F1A-167#PMPCB-472-ATP5F1A-531#PMPCB-472-SHMT2-356#PMPCB-219-HSPA9-288#PMPCB-219-HSPA9-394#PMPCB-472-HSPA9-138#PMPCB-148-MDH2-185#PMPCB-148-MDH2-296#PMPCB-219-MDH2-157#…	ACAD8-177-ACAD8-213#ACAD8-213-ACAD8-345#PMPCB-219-ACAD8-213#ETFB-248-ACAD8-177#MDH2-301-ACAD8-177#HSPE1-56-ACAD8-177#HSPE1-56-ACAD8-178	6.56498635398246e-16#8.00150979428467e-12#2.92508906356753e-14#4.7182836675734e-07#3.92951696683931e-09#2.92748642781918e-17#2.4359300881049e-08#2.21729119090782e-11#7.32863051070877e-22#5.04481824680842e-09#4.48095265463534e-07#2.77887309342455e-14#1.57866185701024e-12#5.69766790397166e-33#5.04481824680842e-09#1.1138348052045e-13#5.09364205686812e-14#3.56600029833386e-09#3.95458860728331e-08#4.9…	1.18852828817941e-28#7.1819429879382e-24#4.42072301610447e-08#4.20187070113188e-36#3.06063989780505e-22#2.92367668408194e-18#7.32308232996883e-14
ERLIN1	ERLIN2	6.78382e-32	target	346	339	sp|O75477|ERLIN1	sp|O94905|ERLIN2	ERLIN1-213-ERLIN2-205#ERLIN1-226-ERLIN2-241#ERLIN1-275-ERLIN2-287	ERLIN2-192-ERLIN2-199#ERLIN2-199-ERLIN2-205#ERLIN2-199-ERLIN2-213#ERLIN2-201-ERLIN2-205#ERLIN2-201-ERLIN2-212#ERLIN2-201-ERLIN2-190#ERLIN2-205-ERLIN2-190#ERLIN2-205-ERLIN2-213#ERLIN2-236-ERLIN2-241#ERLIN2-275-ERLIN2-287#ERLIN2-285-ERLIN2-285#ERLIN1-213-ERLIN2-205#ERLIN1-226-ERLIN2-241#ERLIN1-275-ERLIN2-287	3.03795361311341e-11#5.0999335397653e-27#6.37440839946666e-16	3.36307736599041e-17#6.76561967353012e-25#1.00750692689392e-08#5.37202272080511e-08#2.05410705246198e-05#2.05410705246198e-05#2.61513074055007e-12#2.62522176358108e-13#5.82320290211947e-07#2.77217508032024e-18#6.99447957476335e-32#3.03795361311341e-11#5.0999335397653e-27#6.37440839946666e-16
NDUFS3	NDUFA7	6.81755e-67	target	264	113	sp|O75489|NDUFS3	sp|O95182|NDUFA7	NDUFS3-259-NDUFS3-56#NDUFS3-259-NDUFA7-74#NDUFS3-259-NDUFA7-80#NDUFS3-264-NDUFA7-80#NDUFS3-56-NDUFA7-80#NDUFS3-56-NDUFA7-92#NDUFS3-56-NDUFA7-93#NDUFS3-217-MT-ND1-35#NDUFS3-259-HSPD1-369#NDUFS3-259-ATP5F1A-531#NDUFS3-259-ATP5F1A-539#NDUFS3-259-NDUFS1-84#NDUFS3-259-HSPA9-206#NDUFS3-259-HSPA9-625#NDUFS3-259-HSPA9-671#NDUFS3-259-MDH2-239#NDUFS3-259-NDUFA5-46#NDUFS3-56-NDUFA5-46#NDUFS3-253-NDUFAF4-60#…	NDUFA7-33-NDUFA7-40#NDUFA7-74-NDUFA7-92#NDUFA7-80-NDUFA7-93#NDUFS2-304-NDUFA7-102#NDUFS2-367-NDUFA7-40#NDUFS3-259-NDUFA7-74#NDUFS3-259-NDUFA7-80#NDUFS3-264-NDUFA7-80#NDUFS3-56-NDUFA7-80#NDUFS3-56-NDUFA7-92#NDUFS3-56-NDUFA7-93	6.0623956508094e-22#1.09636840636707e-17#1.78587978269422e-28#1.02082129287795e-18#3.5214641966074e-64#1.15651547008864e-36#3.41385700882309e-18#2.42717905010808e-07#1.51204380108607e-15#1.05879632990857e-24#2.22311872932337e-23#9.01428165111796e-22#6.4418570292729e-19#6.3080206102409e-22#2.84192028644129e-21#1.00952007629107e-22#2.99974449850342e-08#1.53438806835624e-14#6.15206671276911e-14#1.73…	4.48500294757725e-09#1.67614756793856e-17#1.37196241738563e-32#2.29976025484812e-11#1.4528238816868e-10#1.09636840636707e-17#1.78587978269422e-28#1.02082129287795e-18#3.5214641966074e-64#1.15651547008864e-36#3.41385700882309e-18
NDUFS3	MT-ND1	2.45446e-05	target	264	318	sp|O75489|NDUFS3	sp|P03886|MT-ND1	NDUFS3-259-NDUFS3-56#NDUFS3-259-NDUFA7-74#NDUFS3-259-NDUFA7-80#NDUFS3-264-NDUFA7-80#NDUFS3-56-NDUFA7-80#NDUFS3-56-NDUFA7-92#NDUFS3-56-NDUFA7-93#NDUFS3-217-MT-ND1-35#NDUFS3-259-HSPD1-369#NDUFS3-259-ATP5F1A-531#NDUFS3-259-ATP5F1A-539#NDUFS3-259-NDUFS1-84#NDUFS3-259-HSPA9-206#NDUFS3-259-HSPA9-625#NDUFS3-259-HSPA9-671#NDUFS3-259-MDH2-239#NDUFS3-259-NDUFA5-46#NDUFS3-56-NDUFA5-46#NDUFS3-253-NDUFAF4-60#…	NDUFS7-136-MT-ND1-35#NDUFS7-55-MT-ND1-35#NDUFS3-217-MT-ND1-35	6.0623956508094e-22#1.09636840636707e-17#1.78587978269422e-28#1.02082129287795e-18#3.5214641966074e-64#1.15651547008864e-36#3.41385700882309e-18#2.42717905010808e-07#1.51204380108607e-15#1.05879632990857e-24#2.22311872932337e-23#9.01428165111796e-22#6.4418570292729e-19#6.3080206102409e-22#2.84192028644129e-21#1.00952007629107e-22#2.99974449850342e-08#1.53438806835624e-14#6.15206671276911e-14#1.73…	2.26431156731772e-29#7.63557116436136e-10#2.42717905010808e-07
NDUFS3	HSPD1	2.92732e-15	target	264	573	sp|O75489|NDUFS3	sp|P10809|HSPD1	NDUFS3-259-NDUFS3-56#NDUFS3-259-NDUFA7-74#NDUFS3-259-NDUFA7-80#NDUFS3-264-NDUFA7-80#NDUFS3-56-NDUFA7-80#NDUFS3-56-NDUFA7-92#NDUFS3-56-NDUFA7-93#NDUFS3-217-MT-ND1-35#NDUFS3-259-HSPD1-369#NDUFS3-259-ATP5F1A-531#NDUFS3-259-ATP5F1A-539#NDUFS3-259-NDUFS1-84#NDUFS3-259-HSPA9-206#NDUFS3-259-HSPA9-625#NDUFS3-259-HSPA9-671#NDUFS3-259-MDH2-239#NDUFS3-259-NDUFA5-46#NDUFS3-56-NDUFA5-46#NDUFS3-253-NDUFAF4-60#…	HSPD1-125-HSPD1-125#HSPD1-125-HSPD1-130#HSPD1-125-HSPD1-133#HSPD1-125-HSPD1-191#HSPD1-125-HSPD1-196#HSPD1-125-HSPD1-233#HSPD1-125-HSPD1-292#HSPD1-125-HSPD1-301#HSPD1-125-HSPD1-352#HSPD1-125-HSPD1-369#HSPD1-125-HSPD1-417#HSPD1-125-HSPD1-418#HSPD1-125-HSPD1-469#HSPD1-125-HSPD1-473#HSPD1-125-HSPD1-481#HSPD1-125-HSPD1-523#HSPD1-125-HSPD1-58#HSPD1-125-HSPD1-72#HSPD1-125-HSPD1-75#HSPD1-125-HSPD1-82#HSP…	6.0623956508094e-22#1.09636840636707e-17#1.78587978269422e-28#1.02082129287795e-18#3.5214641966074e-64#1.15651547008864e-36#3.41385700882309e-18#2.42717905010808e-07#1.51204380108607e-15#1.05879632990857e-24#2.22311872932337e-23#9.01428165111796e-22#6.4418570292729e-19#6.3080206102409e-22#2.84192028644129e-21#1.00952007629107e-22#2.99974449850342e-08#1.53438806835624e-14#6.15206671276911e-14#1.73…	4.04913346425445e-22#9.82190168599794e-05#1.96490647583391e-24#3.57607121707459e-23#2.32360752438921e-11#8.96451682760166e-11#1.50259713686508e-06#2.34649229074915e-19#1.82077776459422e-18#2.83254586571249e-06#7.14346466736384e-13#1.37780239549138e-21#3.33414058332719e-14#7.06059618206283e-31#5.41431030988517e-26#8.29886138861072e-22#1.04781412037481e-11#2.06987852786238e-20#5.36170769531995e-20#…
NDUFS3	ATP5F1A	2.04983e-24	target	264	553	sp|O75489|NDUFS3	sp|P25705|ATP5F1A	NDUFS3-259-NDUFS3-56#NDUFS3-259-NDUFA7-74#NDUFS3-259-NDUFA7-80#NDUFS3-264-NDUFA7-80#NDUFS3-56-NDUFA7-80#NDUFS3-56-NDUFA7-92#NDUFS3-56-NDUFA7-93#NDUFS3-217-MT-ND1-35#NDUFS3-259-HSPD1-369#NDUFS3-259-ATP5F1A-531#NDUFS3-259-ATP5F1A-539#NDUFS3-259-NDUFS1-84#NDUFS3-259-HSPA9-206#NDUFS3-259-HSPA9-625#NDUFS3-259-HSPA9-671#NDUFS3-259-MDH2-239#NDUFS3-259-NDUFA5-46#NDUFS3-56-NDUFA5-46#NDUFS3-253-NDUFAF4-60#…	ATP5F1A-132-ATP5F1A-175#ATP5F1A-161-ATP5F1A-167#ATP5F1A-161-ATP5F1A-175#ATP5F1A-161-ATP5F1A-239#ATP5F1A-161-ATP5F1A-261#ATP5F1A-161-ATP5F1A-305#ATP5F1A-161-ATP5F1A-531#ATP5F1A-167-ATP5F1A-167#ATP5F1A-167-ATP5F1A-175#ATP5F1A-167-ATP5F1A-305#ATP5F1A-167-ATP5F1A-531#ATP5F1A-167-ATP5F1A-539#ATP5F1A-239-ATP5F1A-305#ATP5F1A-239-ATP5F1A-531#ATP5F1A-261-ATP5F1A-531#ATP5F1A-427-ATP5F1A-427#ATP5F1A-427-ATP…	6.0623956508094e-22#1.09636840636707e-17#1.78587978269422e-28#1.02082129287795e-18#3.5214641966074e-64#1.15651547008864e-36#3.41385700882309e-18#2.42717905010808e-07#1.51204380108607e-15#1.05879632990857e-24#2.22311872932337e-23#9.01428165111796e-22#6.4418570292729e-19#6.3080206102409e-22#2.84192028644129e-21#1.00952007629107e-22#2.99974449850342e-08#1.53438806835624e-14#6.15206671276911e-14#1.73…	4.01424491935597e-05#4.48744061062499e-13#2.4510784150327e-07#7.17306972991435e-11#1.87743150756001e-12#1.09484757137778e-21#6.83300377229714e-23#2.43530791651021e-21#1.10980805263137e-25#5.6226230344202e-34#1.25090473980962e-17#1.21825493698806e-12#3.01423260291555e-16#2.09560270407909e-19#2.0024919111583e-07#1.15589181955734e-24#1.44712091275436e-35#4.02076759631018e-10#1.28262447135633e-06#8.5…
NDUFS3	NDUFS1	3.30855e-21	target	264	727	sp|O75489|NDUFS3	sp|P28331|NDUFS1	NDUFS3-259-NDUFS3-56#NDUFS3-259-NDUFA7-74#NDUFS3-259-NDUFA7-80#NDUFS3-264-NDUFA7-80#NDUFS3-56-NDUFA7-80#NDUFS3-56-NDUFA7-92#NDUFS3-56-NDUFA7-93#NDUFS3-217-MT-ND1-35#NDUFS3-259-HSPD1-369#NDUFS3-259-ATP5F1A-531#NDUFS3-259-ATP5F1A-539#NDUFS3-259-NDUFS1-84#NDUFS3-259-HSPA9-206#NDUFS3-259-HSPA9-625#NDUFS3-259-HSPA9-671#NDUFS3-259-MDH2-239#NDUFS3-259-NDUFA5-46#NDUFS3-56-NDUFA5-46#NDUFS3-253-NDUFAF4-60#…	NDUFS1-108-NDUFS1-84#NDUFS1-108-NDUFS1-87#NDUFS1-157-NDUFS1-163#NDUFS1-157-NDUFS1-170#NDUFS1-163-NDUFS1-709#NDUFS1-170-NDUFS1-709#NDUFS1-298-NDUFS1-709#NDUFS1-467-NDUFS1-499#NDUFS1-84-NDUFS1-98#NDUFA2-13-NDUFS1-531#NDUFA2-98-NDUFS1-531#NDUFS6-105-NDUFS1-170#NDUFS6-108-NDUFS1-170#NDUFS3-259-NDUFS1-84#HSPD1-91-NDUFS1-499#ATP5F1A-531-NDUFS1-84#ATP5F1A-539-NDUFS1-84	6.0623956508094e-22#1.09636840636707e-17#1.78587978269422e-28#1.02082129287795e-18#3.5214641966074e-64#1.15651547008864e-36#3.41385700882309e-18#2.42717905010808e-07#1.51204380108607e-15#1.05879632990857e-24#2.22311872932337e-23#9.01428165111796e-22#6.4418570292729e-19#6.3080206102409e-22#2.84192028644129e-21#1.00952007629107e-22#2.99974449850342e-08#1.53438806835624e-14#6.15206671276911e-14#1.73…	1.52297628556734e-30#1.58795338676705e-59#4.43640933220989e-07#2.96648482432197e-07#1.86029764229509e-06#7.77976307480127e-12#2.39815505571922e-13#9.42637156270997e-27#2.74975085271809e-36#1.24628907241477e-23#1.7775531584601e-24#1.08357716678654e-10#6.82219603437458e-30#9.01428165111796e-22#2.42717905010808e-07#9.48635068123117e-13#3.64095508606655e-16
NDUFS3	HSPA9	1.22123e-21	target	264	679	sp|O75489|NDUFS3	sp|P38646|HSPA9	NDUFS3-259-NDUFS3-56#NDUFS3-259-NDUFA7-74#NDUFS3-259-NDUFA7-80#NDUFS3-264-NDUFA7-80#NDUFS3-56-NDUFA7-80#NDUFS3-56-NDUFA7-92#NDUFS3-56-NDUFA7-93#NDUFS3-217-MT-ND1-35#NDUFS3-259-HSPD1-369#NDUFS3-259-ATP5F1A-531#NDUFS3-259-ATP5F1A-539#NDUFS3-259-NDUFS1-84#NDUFS3-259-HSPA9-206#NDUFS3-259-HSPA9-625#NDUFS3-259-HSPA9-671#NDUFS3-259-MDH2-239#NDUFS3-259-NDUFA5-46#NDUFS3-56-NDUFA5-46#NDUFS3-253-NDUFAF4-60#…	HSPA9-106-HSPA9-121#HSPA9-106-HSPA9-135#HSPA9-106-HSPA9-138#HSPA9-106-HSPA9-291#HSPA9-106-HSPA9-300#HSPA9-106-HSPA9-314#HSPA9-106-HSPA9-316#HSPA9-106-HSPA9-394#HSPA9-106-HSPA9-76#HSPA9-121-HSPA9-138#HSPA9-135-HSPA9-138#HSPA9-135-HSPA9-206#HSPA9-135-HSPA9-288#HSPA9-135-HSPA9-300#HSPA9-135-HSPA9-368#HSPA9-135-HSPA9-394#HSPA9-135-HSPA9-467#HSPA9-135-HSPA9-563#HSPA9-135-HSPA9-610#HSPA9-135-HSPA9-612#…	6.0623956508094e-22#1.09636840636707e-17#1.78587978269422e-28#1.02082129287795e-18#3.5214641966074e-64#1.15651547008864e-36#3.41385700882309e-18#2.42717905010808e-07#1.51204380108607e-15#1.05879632990857e-24#2.22311872932337e-23#9.01428165111796e-22#6.4418570292729e-19#6.3080206102409e-22#2.84192028644129e-21#1.00952007629107e-22#2.99974449850342e-08#1.53438806835624e-14#6.15206671276911e-14#1.73…	3.85895799980378e-24#1.45652430925689e-15#1.21224125946231e-06#1.33002808742521e-09#1.34830052159303e-15#3.68423722241699e-14#6.14295307798687e-09#1.21133320993843e-10#9.26762368273652e-16#3.51606405293213e-18#1.26066338965423e-27#4.13230064563789e-11#1.02477768284324e-10#2.46055519907662e-22#1.40065137651723e-17#5.37665301419125e-13#9.09896943498142e-05#1.28574924714821e-18#1.18427838586277e-19#…
NDUFS3	MDH2	1.95443e-22	target	264	338	sp|O75489|NDUFS3	sp|P40926|MDH2	NDUFS3-259-NDUFS3-56#NDUFS3-259-NDUFA7-74#NDUFS3-259-NDUFA7-80#NDUFS3-264-NDUFA7-80#NDUFS3-56-NDUFA7-80#NDUFS3-56-NDUFA7-92#NDUFS3-56-NDUFA7-93#NDUFS3-217-MT-ND1-35#NDUFS3-259-HSPD1-369#NDUFS3-259-ATP5F1A-531#NDUFS3-259-ATP5F1A-539#NDUFS3-259-NDUFS1-84#NDUFS3-259-HSPA9-206#NDUFS3-259-HSPA9-625#NDUFS3-259-HSPA9-671#NDUFS3-259-MDH2-239#NDUFS3-259-NDUFA5-46#NDUFS3-56-NDUFA5-46#NDUFS3-253-NDUFAF4-60#…	MDH2-105-MDH2-105#MDH2-105-MDH2-239#MDH2-105-MDH2-241#MDH2-105-MDH2-296#MDH2-105-MDH2-301#MDH2-105-MDH2-307#MDH2-105-MDH2-314#MDH2-105-MDH2-329#MDH2-105-MDH2-78#MDH2-105-MDH2-91#MDH2-157-MDH2-185#MDH2-157-MDH2-203#MDH2-157-MDH2-215#MDH2-157-MDH2-239#MDH2-157-MDH2-241#MDH2-157-MDH2-296#MDH2-157-MDH2-307#MDH2-157-MDH2-314#MDH2-157-MDH2-324#MDH2-157-MDH2-45#MDH2-157-MDH2-78#MDH2-157-MDH2-91#MDH2-185…	6.0623956508094e-22#1.09636840636707e-17#1.78587978269422e-28#1.02082129287795e-18#3.5214641966074e-64#1.15651547008864e-36#3.41385700882309e-18#2.42717905010808e-07#1.51204380108607e-15#1.05879632990857e-24#2.22311872932337e-23#9.01428165111796e-22#6.4418570292729e-19#6.3080206102409e-22#2.84192028644129e-21#1.00952007629107e-22#2.99974449850342e-08#1.53438806835624e-14#6.15206671276911e-14#1.73…	2.4359300881049e-08#3.3988022016478e-07#4.06413306091267e-08#7.15396807929367e-12#1.18540620547023e-06#9.37861308991286e-07#4.43640933220989e-07#1.18540620547023e-06#1.18277243900719e-11#7.36579860745991e-07#5.38404956836187e-16#7.39291187849192e-21#2.901205676285e-26#7.86890700177911e-23#3.88804453648202e-18#1.55974874374372e-12#4.93693203315413e-13#1.72058562166237e-17#3.12506488689998e-14#4.44…
NDUFS3	NDUFA5	2.97058e-14	target	264	116	sp|O75489|NDUFS3	sp|Q16718|NDUFA5	NDUFS3-259-NDUFS3-56#NDUFS3-259-NDUFA7-74#NDUFS3-259-NDUFA7-80#NDUFS3-264-NDUFA7-80#NDUFS3-56-NDUFA7-80#NDUFS3-56-NDUFA7-92#NDUFS3-56-NDUFA7-93#NDUFS3-217-MT-ND1-35#NDUFS3-259-HSPD1-369#NDUFS3-259-ATP5F1A-531#NDUFS3-259-ATP5F1A-539#NDUFS3-259-NDUFS1-84#NDUFS3-259-HSPA9-206#NDUFS3-259-HSPA9-625#NDUFS3-259-HSPA9-671#NDUFS3-259-MDH2-239#NDUFS3-259-NDUFA5-46#NDUFS3-56-NDUFA5-46#NDUFS3-253-NDUFAF4-60#…	NDUFA5-40-NDUFA5-46#NDUFA5-60-NDUFA5-60#NDUFA5-66-NDUFA5-7#NDUFS8-49-NDUFA5-7#NDUFS3-259-NDUFA5-46#NDUFS3-56-NDUFA5-46#NDUFA7-80-NDUFA5-40#NDUFA7-80-NDUFA5-46#NDUFA7-92-NDUFA5-40#NDUFA7-92-NDUFA5-46#NDUFA7-93-NDUFA5-40#NDUFA7-93-NDUFA5-46#NDUFA7-93-NDUFA5-55#NDUFA10-268-NDUFA5-60#COX6C-2-NDUFA5-7#HSPD1-196-NDUFA5-40#HSPD1-196-NDUFA5-60#MUT-621-NDUFA5-46#CPT2-305-NDUFA5-60#ATP5F1A-498-NDUFA5-40#AT…	6.0623956508094e-22#1.09636840636707e-17#1.78587978269422e-28#1.02082129287795e-18#3.5214641966074e-64#1.15651547008864e-36#3.41385700882309e-18#2.42717905010808e-07#1.51204380108607e-15#1.05879632990857e-24#2.22311872932337e-23#9.01428165111796e-22#6.4418570292729e-19#6.3080206102409e-22#2.84192028644129e-21#1.00952007629107e-22#2.99974449850342e-08#1.53438806835624e-14#6.15206671276911e-14#1.73…	1.48717768436664e-28#7.84623587647185e-27#0.000716375490693993#1.41431304257128e-41#2.99974449850342e-08#1.53438806835624e-14#2.07463502905178e-42#5.41232412964678e-34#1.13314343106285e-22#1.12261037410995e-36#3.99647391571801e-22#1.50796938338356e-29#4.28699532665414e-31#4.80154855067431e-22#2.31012370327136e-07#1.12024504533835e-08#8.52050675672877e-09#4.20523622082957e-14#2.27406789137259e-11#…
NDUFS3	NDUFAF4	3.35021e-23	target	264	175	sp|O75489|NDUFS3	sp|Q9P032|NDUFAF4	NDUFS3-259-NDUFS3-56#NDUFS3-259-NDUFA7-74#NDUFS3-259-NDUFA7-80#NDUFS3-264-NDUFA7-80#NDUFS3-56-NDUFA7-80#NDUFS3-56-NDUFA7-92#NDUFS3-56-NDUFA7-93#NDUFS3-217-MT-ND1-35#NDUFS3-259-HSPD1-369#NDUFS3-259-ATP5F1A-531#NDUFS3-259-ATP5F1A-539#NDUFS3-259-NDUFS1-84#NDUFS3-259-HSPA9-206#NDUFS3-259-HSPA9-625#NDUFS3-259-HSPA9-671#NDUFS3-259-MDH2-239#NDUFS3-259-NDUFA5-46#NDUFS3-56-NDUFA5-46#NDUFS3-253-NDUFAF4-60#…	NDUFAF4-26-NDUFAF4-51#NDUFAF4-51-NDUFAF4-60#NDUFAF4-57-NDUFAF4-66#NDUFS3-253-NDUFAF4-60#NDUFS3-259-NDUFAF4-60#NDUFS3-260-NDUFAF4-60#SLC25A5-147-NDUFAF4-51#SLC25A6-147-NDUFAF4-51#HSPA9-671-NDUFAF4-60#NDUFAF2-101-NDUFAF4-51#NDUFAF2-90-NDUFAF4-51#PHB2-6-NDUFAF4-51	6.0623956508094e-22#1.09636840636707e-17#1.78587978269422e-28#1.02082129287795e-18#3.5214641966074e-64#1.15651547008864e-36#3.41385700882309e-18#2.42717905010808e-07#1.51204380108607e-15#1.05879632990857e-24#2.22311872932337e-23#9.01428165111796e-22#6.4418570292729e-19#6.3080206102409e-22#2.84192028644129e-21#1.00952007629107e-22#2.99974449850342e-08#1.53438806835624e-14#6.15206671276911e-14#1.73…	7.63557116436136e-10#2.70715216415959e-09#3.56177606519612e-11#6.15206671276911e-14#1.73048112277515e-20#3.91596258008881e-17#8.45255055642672e-16#1.46925429014685e-08#1.32531140823101e-10#4.55214023873088e-11#3.17102334218036e-21#1.55768159032941e-11
NDUFS3	NDUFA13	1.34419e-07	target	264	144	sp|O75489|NDUFS3	sp|Q9P0J0|NDUFA13	NDUFS3-259-NDUFS3-56#NDUFS3-259-NDUFA7-74#NDUFS3-259-NDUFA7-80#NDUFS3-264-NDUFA7-80#NDUFS3-56-NDUFA7-80#NDUFS3-56-NDUFA7-92#NDUFS3-56-NDUFA7-93#NDUFS3-217-MT-ND1-35#NDUFS3-259-HSPD1-369#NDUFS3-259-ATP5F1A-531#NDUFS3-259-ATP5F1A-539#NDUFS3-259-NDUFS1-84#NDUFS3-259-HSPA9-206#NDUFS3-259-HSPA9-625#NDUFS3-259-HSPA9-671#NDUFS3-259-MDH2-239#NDUFS3-259-NDUFA5-46#NDUFS3-56-NDUFA5-46#NDUFS3-253-NDUFAF4-60#…	NDUFA13-7-NDUFA13-7#NDUFS2-367-NDUFA13-7#NDUFS3-259-NDUFA13-5#NDUFA7-33-NDUFA13-7#NDUFA7-40-NDUFA13-7#SDHA-182-NDUFA13-5#NDUFA8-2-NDUFA13-105#CYCS-40-NDUFA13-105#NDUFAF2-80-NDUFA13-7#NDUFAF4-51-NDUFA13-7	6.0623956508094e-22#1.09636840636707e-17#1.78587978269422e-28#1.02082129287795e-18#3.5214641966074e-64#1.15651547008864e-36#3.41385700882309e-18#2.42717905010808e-07#1.51204380108607e-15#1.05879632990857e-24#2.22311872932337e-23#9.01428165111796e-22#6.4418570292729e-19#6.3080206102409e-22#2.84192028644129e-21#1.00952007629107e-22#2.99974449850342e-08#1.53438806835624e-14#6.15206671276911e-14#1.73…	1.37426464519596e-07#1.17066639300538e-08#5.83415523926529e-08#6.93745850504339e-12#1.16643203047989e-24#8.2960385390935e-10#2.39092440928154e-23#1.45652430925689e-15#2.47797664798025e-07#1.08585555997901e-13
ECI2	HSPA9	1.26116e-10	target	394	679	sp|O75521|ECI2	sp|P38646|HSPA9	ECI2-177-ECI2-55#ECI2-177-ECI2-64#ECI2-218-ECI2-55#ECI2-218-ECI2-81#ECI2-359-ECI2-359#ECI2-359-ECI2-55#ECI2-62-ECI2-92#ECI2-64-ECI2-81#ECI2-177-HSPA9-671#ECI2-55-C1QBP-123#ECI2-159-ECH1-318#ECI2-62-ECH1-318	HSPA9-106-HSPA9-121#HSPA9-106-HSPA9-135#HSPA9-106-HSPA9-138#HSPA9-106-HSPA9-291#HSPA9-106-HSPA9-300#HSPA9-106-HSPA9-314#HSPA9-106-HSPA9-316#HSPA9-106-HSPA9-394#HSPA9-106-HSPA9-76#HSPA9-121-HSPA9-138#HSPA9-135-HSPA9-138#HSPA9-135-HSPA9-206#HSPA9-135-HSPA9-288#HSPA9-135-HSPA9-300#HSPA9-135-HSPA9-368#HSPA9-135-HSPA9-394#HSPA9-135-HSPA9-467#HSPA9-135-HSPA9-563#HSPA9-135-HSPA9-610#HSPA9-135-HSPA9-612#…	2.4682172309015e-11#4.53745264889272e-11#3.45560859341886e-11#4.93980422245644e-11#5.95044969306592e-56#2.32212342076549e-13#1.27167670302864e-14#6.43763538507959e-09#6.58053779701948e-11#4.43640933220989e-07#1.06225847770283e-06#1.71349092722537e-14	3.85895799980378e-24#1.45652430925689e-15#1.21224125946231e-06#1.33002808742521e-09#1.34830052159303e-15#3.68423722241699e-14#6.14295307798687e-09#1.21133320993843e-10#9.26762368273652e-16#3.51606405293213e-18#1.26066338965423e-27#4.13230064563789e-11#1.02477768284324e-10#2.46055519907662e-22#1.40065137651723e-17#5.37665301419125e-13#9.09896943498142e-05#1.28574924714821e-18#1.18427838586277e-19#…
ECI2	C1QBP	8.50235e-07	target	394	282	sp|O75521|ECI2	sp|Q07021|C1QBP	ECI2-177-ECI2-55#ECI2-177-ECI2-64#ECI2-218-ECI2-55#ECI2-218-ECI2-81#ECI2-359-ECI2-359#ECI2-359-ECI2-55#ECI2-62-ECI2-92#ECI2-64-ECI2-81#ECI2-177-HSPA9-671#ECI2-55-C1QBP-123#ECI2-159-ECH1-318#ECI2-62-ECH1-318	C1QBP-100-C1QBP-91#C1QBP-104-C1QBP-123#C1QBP-119-C1QBP-123#C1QBP-123-C1QBP-91#C1QBP-179-C1QBP-91#C1QBP-280-C1QBP-91#C1QBP-91-C1QBP-91#NDUFAB1-97-C1QBP-280#BCAT2-111-C1QBP-123#TIMM44-138-C1QBP-280#TIMM44-157-C1QBP-123#TIMM44-157-C1QBP-179#TIMM44-165-C1QBP-123#TIMM44-169-C1QBP-123#CS-321-C1QBP-123#CS-321-C1QBP-91#ECI2-55-C1QBP-123#ATP5H-109-C1QBP-123#ATP5H-63-C1QBP-123#ATP5H-73-C1QBP-123#ATP5H-85-C…	2.4682172309015e-11#4.53745264889272e-11#3.45560859341886e-11#4.93980422245644e-11#5.95044969306592e-56#2.32212342076549e-13#1.27167670302864e-14#6.43763538507959e-09#6.58053779701948e-11#4.43640933220989e-07#1.06225847770283e-06#1.71349092722537e-14	6.42877566967686e-09#0.00033727269536889#3.61519218134064e-05#0.000719569423558664#0.00113207053785051#0.00197702267889846#5.17052756512666e-09#7.90199064263527e-10#2.10739550771817e-08#1.18540620547023e-06#2.18125571072025e-07#1.15933251985857e-06#5.74011036475032e-07#1.54666812686219e-07#1.02080068940894e-09#5.26660979220404e-11#4.43640933220989e-07#4.43640933220989e-07#4.43640933220989e-07#1.7…
ECI2	ECH1	2.04827e-13	target	394	328	sp|O75521|ECI2	sp|Q13011|ECH1	ECI2-177-ECI2-55#ECI2-177-ECI2-64#ECI2-218-ECI2-55#ECI2-218-ECI2-81#ECI2-359-ECI2-359#ECI2-359-ECI2-55#ECI2-62-ECI2-92#ECI2-64-ECI2-81#ECI2-177-HSPA9-671#ECI2-55-C1QBP-123#ECI2-159-ECH1-318#ECI2-62-ECH1-318	ECH1-112-ECH1-231#ECH1-231-ECH1-318#ECI2-159-ECH1-318#ECI2-62-ECH1-318#HSPA9-135-ECH1-318#MDH2-157-ECH1-318#MDH2-239-ECH1-318	2.4682172309015e-11#4.53745264889272e-11#3.45560859341886e-11#4.93980422245644e-11#5.95044969306592e-56#2.32212342076549e-13#1.27167670302864e-14#6.43763538507959e-09#6.58053779701948e-11#4.43640933220989e-07#1.06225847770283e-06#1.71349092722537e-14	1.31353086815965e-31#3.78168452880164e-11#1.06225847770283e-06#1.71349092722537e-14#1.33556984604315e-09#2.77358030024677e-11#3.85942763669893e-25
GCAT	HSPD1	1.17624e-05	target	419	573	sp|O75600|GCAT	sp|P10809|HSPD1	GCAT-170-HSPD1-82#GCAT-193-HSPD1-82#GCAT-193-HSPA9-671	HSPD1-125-HSPD1-125#HSPD1-125-HSPD1-130#HSPD1-125-HSPD1-133#HSPD1-125-HSPD1-191#HSPD1-125-HSPD1-196#HSPD1-125-HSPD1-233#HSPD1-125-HSPD1-292#HSPD1-125-HSPD1-301#HSPD1-125-HSPD1-352#HSPD1-125-HSPD1-369#HSPD1-125-HSPD1-417#HSPD1-125-HSPD1-418#HSPD1-125-HSPD1-469#HSPD1-125-HSPD1-473#HSPD1-125-HSPD1-481#HSPD1-125-HSPD1-523#HSPD1-125-HSPD1-58#HSPD1-125-HSPD1-72#HSPD1-125-HSPD1-75#HSPD1-125-HSPD1-82#HSP…	1.85540842908719e-06#2.67995799438166e-07#3.2403570560945e-07	4.04913346425445e-22#9.82190168599794e-05#1.96490647583391e-24#3.57607121707459e-23#2.32360752438921e-11#8.96451682760166e-11#1.50259713686508e-06#2.34649229074915e-19#1.82077776459422e-18#2.83254586571249e-06#7.14346466736384e-13#1.37780239549138e-21#3.33414058332719e-14#7.06059618206283e-31#5.41431030988517e-26#8.29886138861072e-22#1.04781412037481e-11#2.06987852786238e-20#5.36170769531995e-20#…
GCAT	HSPA9	1.4222e-05	target	419	679	sp|O75600|GCAT	sp|P38646|HSPA9	GCAT-170-HSPD1-82#GCAT-193-HSPD1-82#GCAT-193-HSPA9-671	HSPA9-106-HSPA9-121#HSPA9-106-HSPA9-135#HSPA9-106-HSPA9-138#HSPA9-106-HSPA9-291#HSPA9-106-HSPA9-300#HSPA9-106-HSPA9-314#HSPA9-106-HSPA9-316#HSPA9-106-HSPA9-394#HSPA9-106-HSPA9-76#HSPA9-121-HSPA9-138#HSPA9-135-HSPA9-138#HSPA9-135-HSPA9-206#HSPA9-135-HSPA9-288#HSPA9-135-HSPA9-300#HSPA9-135-HSPA9-368#HSPA9-135-HSPA9-394#HSPA9-135-HSPA9-467#HSPA9-135-HSPA9-563#HSPA9-135-HSPA9-610#HSPA9-135-HSPA9-612#…	1.85540842908719e-06#2.67995799438166e-07#3.2403570560945e-07	3.85895799980378e-24#1.45652430925689e-15#1.21224125946231e-06#1.33002808742521e-09#1.34830052159303e-15#3.68423722241699e-14#6.14295307798687e-09#1.21133320993843e-10#9.26762368273652e-16#3.51606405293213e-18#1.26066338965423e-27#4.13230064563789e-11#1.02477768284324e-10#2.46055519907662e-22#1.40065137651723e-17#5.37665301419125e-13#9.09896943498142e-05#1.28574924714821e-18#1.18427838586277e-19#…
TRMU	POLDIP2	2.94085e-08	target	421	368	sp|O75648|TRMU	sp|Q9Y2S7|POLDIP2	TRMU-103-TRMU-382#TRMU-142-TRMU-146#TRMU-286-TRMU-395#TRMU-202-POLDIP2-124	POLDIP2-124-POLDIP2-357#TRMU-202-POLDIP2-124#CLPX-148-POLDIP2-60#CLPX-80-POLDIP2-124#CLPX-80-POLDIP2-60#CLPX-81-POLDIP2-60#CLPX-90-POLDIP2-60#CLPX-98-POLDIP2-60#ATP5F1A-531-POLDIP2-124#HSPE1-28-POLDIP2-124	7.17172598773047e-17#3.62196990986046e-14#4.47454627143509e-26#1.95442779659022e-09	2.56409278150994e-13#1.95442779659022e-09#1.99632055461593e-13#3.69885581202873e-13#1.85540842908719e-06#3.88545102278083e-24#1.64817936344417e-15#2.4517979653056e-37#1.34216888912828e-08#9.18605856397354e-14
GATB	MDH2	3.32e-08	target	557	338	sp|O75879|GATB	sp|P40926|MDH2	GATB-139-GATB-280#GATB-174-GATB-420#GATB-186-GATB-332#GATB-196-GATB-280#GATB-529-GATB-536#GATB-133-MDH2-239#GATB-481-HSPE1-56#GATB-529-HSPE1-36#GATB-529-HSPE1-40	MDH2-105-MDH2-105#MDH2-105-MDH2-239#MDH2-105-MDH2-241#MDH2-105-MDH2-296#MDH2-105-MDH2-301#MDH2-105-MDH2-307#MDH2-105-MDH2-314#MDH2-105-MDH2-329#MDH2-105-MDH2-78#MDH2-105-MDH2-91#MDH2-157-MDH2-185#MDH2-157-MDH2-203#MDH2-157-MDH2-215#MDH2-157-MDH2-239#MDH2-157-MDH2-241#MDH2-157-MDH2-296#MDH2-157-MDH2-307#MDH2-157-MDH2-314#MDH2-157-MDH2-324#MDH2-157-MDH2-45#MDH2-157-MDH2-78#MDH2-157-MDH2-91#MDH2-185…	2.15306904697428e-17#4.68259054541954e-07#8.47254457106412e-08#2.85452937238486e-24#3.04655961025792e-08#1.29483094385854e-08#8.86642065034599e-15#4.44004098960985e-08#5.26915098730705e-15	2.4359300881049e-08#3.3988022016478e-07#4.06413306091267e-08#7.15396807929367e-12#1.18540620547023e-06#9.37861308991286e-07#4.43640933220989e-07#1.18540620547023e-06#1.18277243900719e-11#7.36579860745991e-07#5.38404956836187e-16#7.39291187849192e-21#2.901205676285e-26#7.86890700177911e-23#3.88804453648202e-18#1.55974874374372e-12#4.93693203315413e-13#1.72058562166237e-17#3.12506488689998e-14#4.44…
GATB	HSPE1	1.35103e-17	target	557	102	sp|O75879|GATB	sp|P61604|HSPE1	GATB-139-GATB-280#GATB-174-GATB-420#GATB-186-GATB-332#GATB-196-GATB-280#GATB-529-GATB-536#GATB-133-MDH2-239#GATB-481-HSPE1-56#GATB-529-HSPE1-36#GATB-529-HSPE1-40	HSPE1-2-HSPE1-66#HSPE1-28-HSPE1-28#HSPE1-28-HSPE1-36#HSPE1-28-HSPE1-40#HSPE1-28-HSPE1-54#HSPE1-28-HSPE1-56#HSPE1-28-HSPE1-66#HSPE1-28-HSPE1-70#HSPE1-28-HSPE1-8#HSPE1-28-HSPE1-80#HSPE1-28-HSPE1-86#HSPE1-36-HSPE1-36#HSPE1-36-HSPE1-40#HSPE1-36-HSPE1-56#HSPE1-36-HSPE1-70#HSPE1-36-HSPE1-8#HSPE1-36-HSPE1-80#HSPE1-36-HSPE1-86#HSPE1-40-HSPE1-40#HSPE1-40-HSPE1-70#HSPE1-40-HSPE1-8#HSPE1-40-HSPE1-80#HSPE1-5…	2.15306904697428e-17#4.68259054541954e-07#8.47254457106412e-08#2.85452937238486e-24#3.04655961025792e-08#1.29483094385854e-08#8.86642065034599e-15#4.44004098960985e-08#5.26915098730705e-15	3.80240437059231e-07#8.82536023750069e-43#5.13598980641022e-33#2.31165226932635e-58#4.30728439294675e-28#2.77983611000337e-33#1.25241635285637e-41#6.30474718013301e-19#4.07103436362355e-24#1.34536008607713e-50#1.35054011322481e-34#2.06701662238299e-34#5.20839590345852e-30#2.20504236504817e-20#7.15643262587271e-31#8.17665029860334e-32#1.20298674463164e-37#4.89710777264997e-42#2.51041031500908e-55#…
SCO1	PHB	1.1022e-15	target	301	272	sp|O75880|SCO1	sp|P35232|PHB	SCO1-218-PHB-202#SCO1-218-CYCS-40#SCO1-133-COA6-124#SCO1-218-PHB2-262	PHB-186-PHB-202#PHB-186-PHB-207#PHB-186-PHB-208#PHB-202-PHB-202#PHB-202-PHB-208#PHB-202-PHB-240#PHB-202-PHB-83#PHB-208-PHB-240#UQCRQ-82-PHB-128#PAPSS1-12-PHB-202#SCO1-218-PHB-202#NDUFC2-114-PHB-202#AIFM1-189-PHB-202#AIFM1-593-PHB-208#CKMT1A-291-PHB-207#CKMT1A-199-PHB-207#MIF-78-PHB-208	4.86615784250822e-17#7.42857363227061e-16#3.95319475521071e-26#9.56355238723102e-14	6.48820248933754e-29#2.88129062522008e-05#9.39574899045105e-38#3.60564484996273e-30#2.52447558607657e-30#3.73347129583299e-30#1.37758927987363e-30#2.57153953308726e-22#5.50907774063912e-12#5.03178225036379e-07#4.86615784250822e-17#2.39170583582652e-16#1.002870182631e-08#1.5836563552078e-28#2.2992840516246e-06#3.80240437059231e-07#2.97820800927289e-25
SCO1	CYCS	1.68259e-14	target	301	105	sp|O75880|SCO1	sp|P99999|CYCS	SCO1-218-PHB-202#SCO1-218-CYCS-40#SCO1-133-COA6-124#SCO1-218-PHB2-262	CYCS-100-CYCS-100#CYCS-100-CYCS-40#CYCS-100-CYCS-54#CYCS-100-CYCS-74#CYCS-100-CYCS-9#CYCS-40-CYCS-40#CYCS-40-CYCS-54#CYCS-40-CYCS-56#CYCS-40-CYCS-73#CYCS-40-CYCS-74#CYCS-40-CYCS-80#CYCS-40-CYCS-87#CYCS-40-CYCS-89#CYCS-40-CYCS-9#CYCS-54-CYCS-54#CYCS-54-CYCS-74#CYCS-54-CYCS-80#CYCS-54-CYCS-87#CYCS-54-CYCS-9#CYCS-56-CYCS-74#CYCS-6-CYCS-88#CYCS-6-CYCS-89#CYCS-73-CYCS-87#CYCS-74-CYCS-87#CYCS-74-CYCS-9…	4.86615784250822e-17#7.42857363227061e-16#3.95319475521071e-26#9.56355238723102e-14	1.23361738542777e-33#1.25478601031366e-22#4.4743549524168e-39#0.00165670076139934#5.68166189464456e-10#4.69776970506631e-61#9.71424446688461e-64#3.12506488689998e-14#5.03448271676878e-07#1.12024504533835e-08#1.93050272846253e-09#2.77127449524068e-10#5.3063879348325e-13#2.83254586571249e-06#2.25930781277655e-31#1.53059643202555e-10#2.31010885569951e-12#2.03623695592351e-17#1.48792320206936e-06#5.6…
SCO1	COA6	8.95408e-25	target	301	125	sp|O75880|SCO1	sp|Q5JTJ3|COA6	SCO1-218-PHB-202#SCO1-218-CYCS-40#SCO1-133-COA6-124#SCO1-218-PHB2-262	COA6-100-COA6-110#COA6-100-COA6-124#COA6-106-COA6-110#COA6-106-COA6-80#COA6-110-COA6-80#COA6-110-COA6-96#COA6-124-COA6-80#COA6-80-COA6-96#SCO2-196-COA6-124#SCO1-133-COA6-124#AIFM1-593-COA6-110#AIFM1-593-COA6-80#PHB-186-COA6-110#PHB-202-COA6-124#PHB-202-COA6-80#PHB-208-COA6-80#AK2-147-COA6-110#AK2-147-COA6-124#AK2-147-COA6-80#AK2-181-COA6-110#AK2-181-COA6-124#AK2-28-COA6-110#AK2-62-COA6-110#CYCS-1…	4.86615784250822e-17#7.42857363227061e-16#3.95319475521071e-26#9.56355238723102e-14	0.00262225580249221#6.18348425187713e-06#2.48935003994706e-08#1.49570308093021e-09#4.3634968545828e-27#8.53613803092436e-36#8.61842297620437e-32#5.69912141227464e-14#1.09318863269495e-26#3.95319475521071e-26#5.01427739700973e-19#2.92367668408194e-18#4.29831034984735e-36#1.11911517188306e-09#4.55518877972394e-41#4.8215129875752e-28#1.93059098195195e-11#4.78942891252063e-11#2.19794405460332e-13#1.7…
SCO1	PHB2	2.16617e-12	target	301	299	sp|O75880|SCO1	sp|Q99623|PHB2	SCO1-218-PHB-202#SCO1-218-CYCS-40#SCO1-133-COA6-124#SCO1-218-PHB2-262	PHB2-142-PHB2-89#PHB2-147-PHB2-97#PHB2-200-PHB2-216#PHB2-200-PHB2-262#PHB2-200-PHB2-296#PHB2-216-PHB2-224#PHB2-216-PHB2-262#PHB2-218-PHB2-224#PHB2-218-PHB2-236#PHB2-218-PHB2-262#PHB2-218-PHB2-89#PHB2-224-PHB2-250#PHB2-224-PHB2-262#PHB2-236-PHB2-244#PHB2-236-PHB2-250#PHB2-236-PHB2-262#PHB2-236-PHB2-296#PHB2-244-PHB2-244#PHB2-244-PHB2-250#PHB2-244-PHB2-296#PHB2-244-PHB2-89#PHB2-250-PHB2-262#PHB2-25…	4.86615784250822e-17#7.42857363227061e-16#3.95319475521071e-26#9.56355238723102e-14	0.000100244690275968#2.41916759090909e-50#7.72642767178509e-36#3.26336261811523e-07#1.35545512202858e-09#9.84244749853282e-31#3.46334560723762e-37#3.03029895377163e-09#1.1319041061519e-05#2.00975559646713e-09#3.46992004057656e-06#2.22398031964672e-06#4.39737784384869e-40#5.7372599763842e-46#5.30474177158485e-07#5.39781476578225e-25#1.57513595951481e-19#8.21630883365891e-41#7.34296704664314e-13#1.…
DCTN3	DCTN2	1.03167e-11	target	186	401	sp|O75935|DCTN3	sp|Q13561|DCTN2	DCTN3-60-DCTN2-295	DCTN3-60-DCTN2-295	6.41581937615127e-14	6.41581937615127e-14
ATP5H	GLUD1	6.06452e-12	target	161	558	sp|O75947|ATP5H	sp|P00367|GLUD1	ATP5H-109-ATP5H-117#ATP5H-58-ATP5H-72#ATP5H-63-ATP5H-63#ATP5H-63-ATP5H-73#ATP5H-72-ATP5H-78#ATP5H-73-ATP5H-78#ATP5H-63-GLUD1-191#ATP5H-85-MT-ATP8-57#ATP5H-63-ATP5F1B-124#ATP5H-63-ATP5F1B-133#ATP5H-63-ATP5F1B-159#ATP5H-63-ATP5F1B-259#ATP5H-63-ATP5F1B-350#ATP5H-72-ATP5F1B-124#ATP5H-72-ATP5F1B-133#ATP5H-72-ATP5F1B-159#ATP5H-72-ATP5F1B-264#ATP5H-72-ATP5F1B-350#ATP5H-73-ATP5F1B-159#ATP5H-73-ATP5F1B-25…	GLUD1-147-GLUD1-183#GLUD1-147-GLUD1-457#GLUD1-162-GLUD1-187#GLUD1-352-GLUD1-352#GLUD1-352-GLUD1-191#GLUD1-390-GLUD1-399#GLUD1-390-GLUD1-415#GLUD1-399-GLUD1-480#GLUD1-457-GLUD1-480#GLUD1-191-GLUD1-480#GLUD1-200-GLUD1-200#GLUD1-480-GLUD1-480#ATP5H-63-GLUD1-191	3.51634858847365e-48#3.59404804081404e-27#4.12449787256736e-51#1.48792320206936e-06#4.05162124020483e-40#1.85540842908719e-06#4.98618421394652e-12#1.43036538871453e-06#9.47887704416169e-12#2.63617388013539e-34#4.20426412676059e-39#1.79233484322046e-12#9.99375270776572e-07#1.21453874117876e-19#6.70415312721442e-27#3.0843293571241e-33#1.04545250963195e-19#5.02283262930128e-07#4.98902068312236e-09#1…	2.27924382771328e-12#1.49962225490615e-06#6.31009244309139e-17#1.13135696400874e-13#2.54956858949743e-29#2.51744646543565e-22#1.54079153664699e-20#3.3834551696926e-42#3.2403570560945e-07#9.40283760702004e-18#9.30507806133812e-20#3.35282232565493e-44#4.98618421394652e-12
ATP5H	MT-ATP8	3.70765e-07	target	161	68	sp|O75947|ATP5H	sp|P03928|MT-ATP8	ATP5H-109-ATP5H-117#ATP5H-58-ATP5H-72#ATP5H-63-ATP5H-63#ATP5H-63-ATP5H-73#ATP5H-72-ATP5H-78#ATP5H-73-ATP5H-78#ATP5H-63-GLUD1-191#ATP5H-85-MT-ATP8-57#ATP5H-63-ATP5F1B-124#ATP5H-63-ATP5F1B-133#ATP5H-63-ATP5F1B-159#ATP5H-63-ATP5F1B-259#ATP5H-63-ATP5F1B-350#ATP5H-72-ATP5F1B-124#ATP5H-72-ATP5F1B-133#ATP5H-72-ATP5F1B-159#ATP5H-72-ATP5F1B-264#ATP5H-72-ATP5F1B-350#ATP5H-73-ATP5F1B-159#ATP5H-73-ATP5F1B-25…	MT-ATP8-40-MT-ATP8-45#MT-ATP8-45-MT-ATP8-45#ATP5H-85-MT-ATP8-57	3.51634858847365e-48#3.59404804081404e-27#4.12449787256736e-51#1.48792320206936e-06#4.05162124020483e-40#1.85540842908719e-06#4.98618421394652e-12#1.43036538871453e-06#9.47887704416169e-12#2.63617388013539e-34#4.20426412676059e-39#1.79233484322046e-12#9.99375270776572e-07#1.21453874117876e-19#6.70415312721442e-27#3.0843293571241e-33#1.04545250963195e-19#5.02283262930128e-07#4.98902068312236e-09#1…	2.06746521726225e-05#0.00336496046266403#1.43036538871453e-06
ATP5H	ATP5F1B	6.96169e-54	target	161	529	sp|O75947|ATP5H	sp|P06576|ATP5F1B	ATP5H-109-ATP5H-117#ATP5H-58-ATP5H-72#ATP5H-63-ATP5H-63#ATP5H-63-ATP5H-73#ATP5H-72-ATP5H-78#ATP5H-73-ATP5H-78#ATP5H-63-GLUD1-191#ATP5H-85-MT-ATP8-57#ATP5H-63-ATP5F1B-124#ATP5H-63-ATP5F1B-133#ATP5H-63-ATP5F1B-159#ATP5H-63-ATP5F1B-259#ATP5H-63-ATP5F1B-350#ATP5H-72-ATP5F1B-124#ATP5H-72-ATP5F1B-133#ATP5H-72-ATP5F1B-159#ATP5H-72-ATP5F1B-264#ATP5H-72-ATP5F1B-350#ATP5H-73-ATP5F1B-159#ATP5H-73-ATP5F1B-25…	ATP5F1B-124-ATP5F1B-124#ATP5F1B-124-ATP5F1B-133#ATP5F1B-124-ATP5F1B-159#ATP5F1B-124-ATP5F1B-201#ATP5F1B-124-ATP5F1B-350#ATP5F1B-124-ATP5F1B-522#ATP5F1B-133-ATP5F1B-133#ATP5F1B-133-ATP5F1B-159#ATP5F1B-133-ATP5F1B-201#ATP5F1B-159-ATP5F1B-159#ATP5F1B-159-ATP5F1B-201#ATP5F1B-159-ATP5F1B-259#ATP5F1B-159-ATP5F1B-264#ATP5F1B-159-ATP5F1B-350#ATP5F1B-198-ATP5F1B-264#ATP5F1B-198-ATP5F1B-350#ATP5F1B-198-ATP…	3.51634858847365e-48#3.59404804081404e-27#4.12449787256736e-51#1.48792320206936e-06#4.05162124020483e-40#1.85540842908719e-06#4.98618421394652e-12#1.43036538871453e-06#9.47887704416169e-12#2.63617388013539e-34#4.20426412676059e-39#1.79233484322046e-12#9.99375270776572e-07#1.21453874117876e-19#6.70415312721442e-27#3.0843293571241e-33#1.04545250963195e-19#5.02283262930128e-07#4.98902068312236e-09#1…	9.30845905582186e-37#1.36987497298734e-33#1.4516980264593e-32#7.74738512627732e-41#9.37861308991286e-07#2.51442650343892e-13#1.75870353989287e-22#7.49470405089182e-38#4.14128270858537e-46#1.24145899287782e-35#4.09987721728181e-10#1.22663758081263e-33#1.08348861336694e-09#1.18540620547023e-06#4.36643306670288e-18#3.2216012181841e-07#2.42717905010808e-07#9.48747316107425e-40#1.06028580059575e-08#4.…
ATP5H	PDHA1	1.95893e-23	target	161	390	sp|O75947|ATP5H	sp|P08559|PDHA1	ATP5H-109-ATP5H-117#ATP5H-58-ATP5H-72#ATP5H-63-ATP5H-63#ATP5H-63-ATP5H-73#ATP5H-72-ATP5H-78#ATP5H-73-ATP5H-78#ATP5H-63-GLUD1-191#ATP5H-85-MT-ATP8-57#ATP5H-63-ATP5F1B-124#ATP5H-63-ATP5F1B-133#ATP5H-63-ATP5F1B-159#ATP5H-63-ATP5F1B-259#ATP5H-63-ATP5F1B-350#ATP5H-72-ATP5F1B-124#ATP5H-72-ATP5F1B-133#ATP5H-72-ATP5F1B-159#ATP5H-72-ATP5F1B-264#ATP5H-72-ATP5F1B-350#ATP5H-73-ATP5F1B-159#ATP5H-73-ATP5F1B-25…	PDHA1-147-PDHA1-313#PDHA1-277-PDHA1-77#PDHA1-277-PDHA1-83#PDHA1-277-PDHA1-142#PDHA1-277-PDHA1-313#PDHA1-77-PDHA1-83#PDHA1-77-PDHA1-313#PDHA1-83-PDHA1-142#PDHA1-83-PDHA1-313#PDHA1-18-PDHA1-3#PDHA1-244-PDHA1-244#PDHA1-313-PDHA1-321#PDHA1-313-PDHA1-39#PDHA1-313-PDHA1-40#PDHA1-321-PDHA1-336#PDHX-194-PDHA1-277#PDHX-58-PDHA1-77#NDUFAB1-97-PDHA1-321#ATP5H-78-PDHA1-277	3.51634858847365e-48#3.59404804081404e-27#4.12449787256736e-51#1.48792320206936e-06#4.05162124020483e-40#1.85540842908719e-06#4.98618421394652e-12#1.43036538871453e-06#9.47887704416169e-12#2.63617388013539e-34#4.20426412676059e-39#1.79233484322046e-12#9.99375270776572e-07#1.21453874117876e-19#6.70415312721442e-27#3.0843293571241e-33#1.04545250963195e-19#5.02283262930128e-07#4.98902068312236e-09#1…	1.69132796884065e-05#1.16355670959093e-05#3.50241176640214e-09#2.275963727597e-05#1.35719931963394e-18#1.41351298202487e-16#1.32987031430312e-12#5.55411032408309e-05#1.76524275050157e-25#8.80518283485336e-13#6.97261082494624e-32#4.34481510003996e-08#4.87418994025769e-21#5.12556708807989e-06#4.12183671125508e-28#1.3638941356731e-31#5.43256047231914e-14#4.38609672223549e-09#2.17658498099203e-23
ATP5H	DLD	5.49666e-19	target	161	509	sp|O75947|ATP5H	sp|P09622|DLD	ATP5H-109-ATP5H-117#ATP5H-58-ATP5H-72#ATP5H-63-ATP5H-63#ATP5H-63-ATP5H-73#ATP5H-72-ATP5H-78#ATP5H-73-ATP5H-78#ATP5H-63-GLUD1-191#ATP5H-85-MT-ATP8-57#ATP5H-63-ATP5F1B-124#ATP5H-63-ATP5F1B-133#ATP5H-63-ATP5F1B-159#ATP5H-63-ATP5F1B-259#ATP5H-63-ATP5F1B-350#ATP5H-72-ATP5F1B-124#ATP5H-72-ATP5F1B-133#ATP5H-72-ATP5F1B-159#ATP5H-72-ATP5F1B-264#ATP5H-72-ATP5F1B-350#ATP5H-73-ATP5F1B-159#ATP5H-73-ATP5F1B-25…	DLD-127-DLD-143#DLD-132-DLD-159#DLD-132-DLD-166#DLD-132-DLD-277#DLD-132-DLD-430#DLD-143-DLD-143#DLD-143-DLD-159#DLD-143-DLD-166#DLD-143-DLD-277#DLD-143-DLD-430#DLD-143-DLD-445#DLD-143-DLD-505#DLD-143-DLD-66#DLD-146-DLD-166#DLD-146-DLD-505#DLD-146-DLD-66#DLD-155-DLD-159#DLD-155-DLD-166#DLD-155-DLD-267#DLD-155-DLD-72#DLD-159-DLD-159#DLD-159-DLD-267#DLD-159-DLD-273#DLD-159-DLD-277#DLD-159-DLD-346#DL…	3.51634858847365e-48#3.59404804081404e-27#4.12449787256736e-51#1.48792320206936e-06#4.05162124020483e-40#1.85540842908719e-06#4.98618421394652e-12#1.43036538871453e-06#9.47887704416169e-12#2.63617388013539e-34#4.20426412676059e-39#1.79233484322046e-12#9.99375270776572e-07#1.21453874117876e-19#6.70415312721442e-27#3.0843293571241e-33#1.04545250963195e-19#5.02283262930128e-07#4.98902068312236e-09#1…	7.34321164773778e-12#1.62317567980905e-19#1.38535201935268e-35#1.03833325975457e-31#1.17064019223404e-55#6.87373447495141e-25#1.1160100289677e-21#5.53027874512932e-26#1.17036165000771e-30#7.93698255914667e-32#4.32545036862418e-21#9.70572418970963e-19#2.73343049447659e-11#2.45274604987975e-09#5.65796428275154e-13#5.3063879348325e-13#2.86791085159504e-10#2.49544123884297e-05#0.00363868739912811#6.7…
ATP5H	HSPD1	2.3531e-34	target	161	573	sp|O75947|ATP5H	sp|P10809|HSPD1	ATP5H-109-ATP5H-117#ATP5H-58-ATP5H-72#ATP5H-63-ATP5H-63#ATP5H-63-ATP5H-73#ATP5H-72-ATP5H-78#ATP5H-73-ATP5H-78#ATP5H-63-GLUD1-191#ATP5H-85-MT-ATP8-57#ATP5H-63-ATP5F1B-124#ATP5H-63-ATP5F1B-133#ATP5H-63-ATP5F1B-159#ATP5H-63-ATP5F1B-259#ATP5H-63-ATP5F1B-350#ATP5H-72-ATP5F1B-124#ATP5H-72-ATP5F1B-133#ATP5H-72-ATP5F1B-159#ATP5H-72-ATP5F1B-264#ATP5H-72-ATP5F1B-350#ATP5H-73-ATP5F1B-159#ATP5H-73-ATP5F1B-25…	HSPD1-125-HSPD1-125#HSPD1-125-HSPD1-130#HSPD1-125-HSPD1-133#HSPD1-125-HSPD1-191#HSPD1-125-HSPD1-196#HSPD1-125-HSPD1-233#HSPD1-125-HSPD1-292#HSPD1-125-HSPD1-301#HSPD1-125-HSPD1-352#HSPD1-125-HSPD1-369#HSPD1-125-HSPD1-417#HSPD1-125-HSPD1-418#HSPD1-125-HSPD1-469#HSPD1-125-HSPD1-473#HSPD1-125-HSPD1-481#HSPD1-125-HSPD1-523#HSPD1-125-HSPD1-58#HSPD1-125-HSPD1-72#HSPD1-125-HSPD1-75#HSPD1-125-HSPD1-82#HSP…	3.51634858847365e-48#3.59404804081404e-27#4.12449787256736e-51#1.48792320206936e-06#4.05162124020483e-40#1.85540842908719e-06#4.98618421394652e-12#1.43036538871453e-06#9.47887704416169e-12#2.63617388013539e-34#4.20426412676059e-39#1.79233484322046e-12#9.99375270776572e-07#1.21453874117876e-19#6.70415312721442e-27#3.0843293571241e-33#1.04545250963195e-19#5.02283262930128e-07#4.98902068312236e-09#1…	4.04913346425445e-22#9.82190168599794e-05#1.96490647583391e-24#3.57607121707459e-23#2.32360752438921e-11#8.96451682760166e-11#1.50259713686508e-06#2.34649229074915e-19#1.82077776459422e-18#2.83254586571249e-06#7.14346466736384e-13#1.37780239549138e-21#3.33414058332719e-14#7.06059618206283e-31#5.41431030988517e-26#8.29886138861072e-22#1.04781412037481e-11#2.06987852786238e-20#5.36170769531995e-20#…
ATP5H	ETFA	3.39766e-15	target	161	333	sp|O75947|ATP5H	sp|P13804|ETFA	ATP5H-109-ATP5H-117#ATP5H-58-ATP5H-72#ATP5H-63-ATP5H-63#ATP5H-63-ATP5H-73#ATP5H-72-ATP5H-78#ATP5H-73-ATP5H-78#ATP5H-63-GLUD1-191#ATP5H-85-MT-ATP8-57#ATP5H-63-ATP5F1B-124#ATP5H-63-ATP5F1B-133#ATP5H-63-ATP5F1B-159#ATP5H-63-ATP5F1B-259#ATP5H-63-ATP5F1B-350#ATP5H-72-ATP5F1B-124#ATP5H-72-ATP5F1B-133#ATP5H-72-ATP5F1B-159#ATP5H-72-ATP5F1B-264#ATP5H-72-ATP5F1B-350#ATP5H-73-ATP5F1B-159#ATP5H-73-ATP5F1B-25…	ETFA-139-ETFA-158#ETFA-139-ETFA-206#ETFA-158-ETFA-164#ETFA-164-ETFA-206#ETFA-187-ETFA-59#ETFA-206-ETFA-226#ETFA-206-ETFA-232#ETFA-206-ETFA-294#ETFA-206-ETFA-59#ETFA-206-ETFA-62#ETFA-216-ETFA-226#ETFA-216-ETFA-294#ETFA-226-ETFA-226#ETFA-226-ETFA-301#ETFA-59-ETFA-69#ETFA-59-ETFA-85#CS-321-ETFA-139#ATP5H-95-ETFA-206#ATP5H-78-ETFA-206#TOMM70-245-ETFA-226#GLUD1-191-ETFA-206#GOT2-150-ETFA-206#GOT2-82-E…	3.51634858847365e-48#3.59404804081404e-27#4.12449787256736e-51#1.48792320206936e-06#4.05162124020483e-40#1.85540842908719e-06#4.98618421394652e-12#1.43036538871453e-06#9.47887704416169e-12#2.63617388013539e-34#4.20426412676059e-39#1.79233484322046e-12#9.99375270776572e-07#1.21453874117876e-19#6.70415312721442e-27#3.0843293571241e-33#1.04545250963195e-19#5.02283262930128e-07#4.98902068312236e-09#1…	4.20796278571677e-49#1.21013891241055e-19#8.402025308252e-12#6.58053779701948e-11#2.47249686245971e-36#1.09087619974269e-16#3.66187897490074e-23#2.51896197119552e-18#2.05815723646918e-24#7.91812394014102e-07#8.88570595389455e-16#1.81401894957091e-34#3.63332645593134e-17#1.27874463701265e-13#2.6034461831314e-22#6.53264308862681e-39#1.90788464839126e-06#7.63557116436136e-10#6.89403291161946e-15#1.5…
ATP5H	CTPS1	0.000250534	target	161	591	sp|O75947|ATP5H	sp|P17812|CTPS1	ATP5H-109-ATP5H-117#ATP5H-58-ATP5H-72#ATP5H-63-ATP5H-63#ATP5H-63-ATP5H-73#ATP5H-72-ATP5H-78#ATP5H-73-ATP5H-78#ATP5H-63-GLUD1-191#ATP5H-85-MT-ATP8-57#ATP5H-63-ATP5F1B-124#ATP5H-63-ATP5F1B-133#ATP5H-63-ATP5F1B-159#ATP5H-63-ATP5F1B-259#ATP5H-63-ATP5F1B-350#ATP5H-72-ATP5F1B-124#ATP5H-72-ATP5F1B-133#ATP5H-72-ATP5F1B-159#ATP5H-72-ATP5F1B-264#ATP5H-72-ATP5F1B-350#ATP5H-73-ATP5F1B-159#ATP5H-73-ATP5F1B-25…	ATP5H-63-CTPS1-466	3.51634858847365e-48#3.59404804081404e-27#4.12449787256736e-51#1.48792320206936e-06#4.05162124020483e-40#1.85540842908719e-06#4.98618421394652e-12#1.43036538871453e-06#9.47887704416169e-12#2.63617388013539e-34#4.20426412676059e-39#1.79233484322046e-12#9.99375270776572e-07#1.21453874117876e-19#6.70415312721442e-27#3.0843293571241e-33#1.04545250963195e-19#5.02283262930128e-07#4.98902068312236e-09#1…	7.17285585997882e-07
ATP5H	ATP5J	8.3442e-60	target	161	108	sp|O75947|ATP5H	sp|P18859|ATP5J	ATP5H-109-ATP5H-117#ATP5H-58-ATP5H-72#ATP5H-63-ATP5H-63#ATP5H-63-ATP5H-73#ATP5H-72-ATP5H-78#ATP5H-73-ATP5H-78#ATP5H-63-GLUD1-191#ATP5H-85-MT-ATP8-57#ATP5H-63-ATP5F1B-124#ATP5H-63-ATP5F1B-133#ATP5H-63-ATP5F1B-159#ATP5H-63-ATP5F1B-259#ATP5H-63-ATP5F1B-350#ATP5H-72-ATP5F1B-124#ATP5H-72-ATP5F1B-133#ATP5H-72-ATP5F1B-159#ATP5H-72-ATP5F1B-264#ATP5H-72-ATP5F1B-350#ATP5H-73-ATP5F1B-159#ATP5H-73-ATP5F1B-25…	ATP5J-41-ATP5J-51#ATP5J-51-ATP5J-105#ATP5H-63-ATP5J-51#ATP5H-63-ATP5J-79#ATP5H-85-ATP5J-99#ATP5H-85-ATP5J-94#MT-ATP8-49-ATP5J-105#MT-ATP8-54-ATP5J-105#ATP5F1B-124-ATP5J-51#ATP5F1B-198-ATP5J-99#ATP5F1B-485-ATP5J-99#DLD-159-ATP5J-51#HSPD1-133-ATP5J-99	3.51634858847365e-48#3.59404804081404e-27#4.12449787256736e-51#1.48792320206936e-06#4.05162124020483e-40#1.85540842908719e-06#4.98618421394652e-12#1.43036538871453e-06#9.47887704416169e-12#2.63617388013539e-34#4.20426412676059e-39#1.79233484322046e-12#9.99375270776572e-07#1.21453874117876e-19#6.70415312721442e-27#3.0843293571241e-33#1.04545250963195e-19#5.02283262930128e-07#4.98902068312236e-09#1…	1.86029764229509e-06#0.00379305668642829#1.47861453481084e-07#3.2190884375854e-56#1.1758624975468e-46#5.21704338868409e-11#9.72417029753783e-08#2.92528928162441e-11#2.64856727103423e-06#2.33269252401821e-24#1.3487937398233e-06#1.81063600617332e-07#2.23757287972802e-13
ATP5H	ATP5F1	2.38308e-42	target	161	529	sp|O75947|ATP5H	sp|P24539|ATP5F1	ATP5H-109-ATP5H-117#ATP5H-58-ATP5H-72#ATP5H-63-ATP5H-63#ATP5H-63-ATP5H-73#ATP5H-72-ATP5H-78#ATP5H-73-ATP5H-78#ATP5H-63-GLUD1-191#ATP5H-85-MT-ATP8-57#ATP5H-63-ATP5F1B-124#ATP5H-63-ATP5F1B-133#ATP5H-63-ATP5F1B-159#ATP5H-63-ATP5F1B-259#ATP5H-63-ATP5F1B-350#ATP5H-72-ATP5F1B-124#ATP5H-72-ATP5F1B-133#ATP5H-72-ATP5F1B-159#ATP5H-72-ATP5F1B-264#ATP5H-72-ATP5F1B-350#ATP5H-73-ATP5F1B-159#ATP5H-73-ATP5F1B-25…	ATP5F1-221-ATP5F1-249#ATP5F1-233-ATP5F1-244#ATP5H-109-ATP5F1-154#ATP5H-109-ATP5F1-162#ATP5H-95-ATP5F1-162#ATP5L-11-ATP5F1-115#MT-ATP6-51-ATP5F1-131#MT-ATP8-49-ATP5F1-162#ATP5F1B-124-ATP5F1-233#DLD-277-ATP5F1-233#HSPD1-133-ATP5F1-162#HSPD1-196-ATP5F1-233#HSPD1-369-ATP5F1-233#HSPD1-369-ATP5F1-162#HSPD1-91-ATP5F1-233#ATP5J-41-ATP5F1-233#ATP5J-41-ATP5F1-238#ATP5J-46-ATP5F1-233#ATP5J-105-ATP5F1-191	3.51634858847365e-48#3.59404804081404e-27#4.12449787256736e-51#1.48792320206936e-06#4.05162124020483e-40#1.85540842908719e-06#4.98618421394652e-12#1.43036538871453e-06#9.47887704416169e-12#2.63617388013539e-34#4.20426412676059e-39#1.79233484322046e-12#9.99375270776572e-07#1.21453874117876e-19#6.70415312721442e-27#3.0843293571241e-33#1.04545250963195e-19#5.02283262930128e-07#4.98902068312236e-09#1…	1.97120299905138e-05#6.00319911682578e-16#9.1936255278581e-39#2.10259799054364e-20#8.68533508238113e-33#1.98848763270153e-09#2.26484913497455e-22#1.86029764229509e-06#5.01220121182288e-27#1.98905876093859e-22#2.6607269177639e-20#2.53913070577821e-07#8.41925232898186e-10#9.35234901759195e-09#7.11840821746966e-16#2.62177799025773e-30#2.35605144247945e-27#7.92754913812531e-12#7.36579860745991e-07
ATP5H	ATP5F1A	6.99313e-72	target	161	553	sp|O75947|ATP5H	sp|P25705|ATP5F1A	ATP5H-109-ATP5H-117#ATP5H-58-ATP5H-72#ATP5H-63-ATP5H-63#ATP5H-63-ATP5H-73#ATP5H-72-ATP5H-78#ATP5H-73-ATP5H-78#ATP5H-63-GLUD1-191#ATP5H-85-MT-ATP8-57#ATP5H-63-ATP5F1B-124#ATP5H-63-ATP5F1B-133#ATP5H-63-ATP5F1B-159#ATP5H-63-ATP5F1B-259#ATP5H-63-ATP5F1B-350#ATP5H-72-ATP5F1B-124#ATP5H-72-ATP5F1B-133#ATP5H-72-ATP5F1B-159#ATP5H-72-ATP5F1B-264#ATP5H-72-ATP5F1B-350#ATP5H-73-ATP5F1B-159#ATP5H-73-ATP5F1B-25…	ATP5F1A-132-ATP5F1A-175#ATP5F1A-161-ATP5F1A-167#ATP5F1A-161-ATP5F1A-175#ATP5F1A-161-ATP5F1A-239#ATP5F1A-161-ATP5F1A-261#ATP5F1A-161-ATP5F1A-305#ATP5F1A-161-ATP5F1A-531#ATP5F1A-167-ATP5F1A-167#ATP5F1A-167-ATP5F1A-175#ATP5F1A-167-ATP5F1A-305#ATP5F1A-167-ATP5F1A-531#ATP5F1A-167-ATP5F1A-539#ATP5F1A-239-ATP5F1A-305#ATP5F1A-239-ATP5F1A-531#ATP5F1A-261-ATP5F1A-531#ATP5F1A-427-ATP5F1A-427#ATP5F1A-427-ATP…	3.51634858847365e-48#3.59404804081404e-27#4.12449787256736e-51#1.48792320206936e-06#4.05162124020483e-40#1.85540842908719e-06#4.98618421394652e-12#1.43036538871453e-06#9.47887704416169e-12#2.63617388013539e-34#4.20426412676059e-39#1.79233484322046e-12#9.99375270776572e-07#1.21453874117876e-19#6.70415312721442e-27#3.0843293571241e-33#1.04545250963195e-19#5.02283262930128e-07#4.98902068312236e-09#1…	4.01424491935597e-05#4.48744061062499e-13#2.4510784150327e-07#7.17306972991435e-11#1.87743150756001e-12#1.09484757137778e-21#6.83300377229714e-23#2.43530791651021e-21#1.10980805263137e-25#5.6226230344202e-34#1.25090473980962e-17#1.21825493698806e-12#3.01423260291555e-16#2.09560270407909e-19#2.0024919111583e-07#1.15589181955734e-24#1.44712091275436e-35#4.02076759631018e-10#1.28262447135633e-06#8.5…
ATP5H	C21orf33	6.0359e-20	target	161	268	sp|O75947|ATP5H	sp|P30042|C21orf33	ATP5H-109-ATP5H-117#ATP5H-58-ATP5H-72#ATP5H-63-ATP5H-63#ATP5H-63-ATP5H-73#ATP5H-72-ATP5H-78#ATP5H-73-ATP5H-78#ATP5H-63-GLUD1-191#ATP5H-85-MT-ATP8-57#ATP5H-63-ATP5F1B-124#ATP5H-63-ATP5F1B-133#ATP5H-63-ATP5F1B-159#ATP5H-63-ATP5F1B-259#ATP5H-63-ATP5F1B-350#ATP5H-72-ATP5F1B-124#ATP5H-72-ATP5F1B-133#ATP5H-72-ATP5F1B-159#ATP5H-72-ATP5F1B-264#ATP5H-72-ATP5F1B-350#ATP5H-73-ATP5F1B-159#ATP5H-73-ATP5F1B-25…	C21orf33-116-C21orf33-157#C21orf33-151-C21orf33-185#C21orf33-151-C21orf33-203#C21orf33-151-C21orf33-157#C21orf33-154-C21orf33-164#C21orf33-154-C21orf33-185#C21orf33-164-C21orf33-185#C21orf33-164-C21orf33-157#C21orf33-171-C21orf33-268#C21orf33-185-C21orf33-157#C21orf33-203-C21orf33-219#C21orf33-203-C21orf33-157#ATP5H-95-C21orf33-233#ATP5L-55-C21orf33-233#ALDH2-368-C21orf33-233#SLC25A5-147-C21orf33…	3.51634858847365e-48#3.59404804081404e-27#4.12449787256736e-51#1.48792320206936e-06#4.05162124020483e-40#1.85540842908719e-06#4.98618421394652e-12#1.43036538871453e-06#9.47887704416169e-12#2.63617388013539e-34#4.20426412676059e-39#1.79233484322046e-12#9.99375270776572e-07#1.21453874117876e-19#6.70415312721442e-27#3.0843293571241e-33#1.04545250963195e-19#5.02283262930128e-07#4.98902068312236e-09#1…	9.41850820629235e-08#1.6151004505768e-50#8.49680923423856e-19#4.32639270219505e-12#0.0020264140273969#2.37184280898192e-14#7.50755366026705e-28#1.13992528586479e-14#9.12114366067705e-10#2.17017756754011e-14#3.6330129113933e-21#4.57685624489134e-11#1.21013891241055e-19#5.8613806768298e-27#1.56339711760271e-19#3.06024826622507e-14#1.03845066444635e-20#3.14159390293224e-11#1.31011268310062e-07#1.273…
ATP5H	PRDX3	8.40401e-25	target	161	256	sp|O75947|ATP5H	sp|P30048|PRDX3	ATP5H-109-ATP5H-117#ATP5H-58-ATP5H-72#ATP5H-63-ATP5H-63#ATP5H-63-ATP5H-73#ATP5H-72-ATP5H-78#ATP5H-73-ATP5H-78#ATP5H-63-GLUD1-191#ATP5H-85-MT-ATP8-57#ATP5H-63-ATP5F1B-124#ATP5H-63-ATP5F1B-133#ATP5H-63-ATP5F1B-159#ATP5H-63-ATP5F1B-259#ATP5H-63-ATP5F1B-350#ATP5H-72-ATP5F1B-124#ATP5H-72-ATP5F1B-133#ATP5H-72-ATP5F1B-159#ATP5H-72-ATP5F1B-264#ATP5H-72-ATP5F1B-350#ATP5H-73-ATP5F1B-159#ATP5H-73-ATP5F1B-25…	PRDX3-149-PRDX3-149#PRDX3-149-PRDX3-241#PRDX3-149-PRDX3-248#PRDX3-149-PRDX3-253#PRDX3-149-PRDX3-91#PRDX3-217-PRDX3-248#PRDX3-217-PRDX3-253#PRDX3-241-PRDX3-248#PRDX3-241-PRDX3-83#PRDX3-248-PRDX3-248#PRDX3-248-PRDX3-83#PRDX3-248-PRDX3-91#PDHX-194-PRDX3-248#BCAT2-353-PRDX3-248#CS-103-PRDX3-248#CS-321-PRDX3-149#CS-321-PRDX3-248#CS-382-PRDX3-248#CS-43-PRDX3-248#ATP5H-63-PRDX3-248#ATP5H-78-PRDX3-149#AT…	3.51634858847365e-48#3.59404804081404e-27#4.12449787256736e-51#1.48792320206936e-06#4.05162124020483e-40#1.85540842908719e-06#4.98618421394652e-12#1.43036538871453e-06#9.47887704416169e-12#2.63617388013539e-34#4.20426412676059e-39#1.79233484322046e-12#9.99375270776572e-07#1.21453874117876e-19#6.70415312721442e-27#3.0843293571241e-33#1.04545250963195e-19#5.02283262930128e-07#4.98902068312236e-09#1…	2.37623855913491e-45#1.33834050642248e-34#1.36691803282998e-40#3.84052270557218e-23#2.21220623768474e-05#1.21013891241055e-19#2.29324047757991e-05#5.82581555444842e-29#8.53576496067752e-16#1.7594615896388e-35#1.2473352935057e-26#7.50976633819811e-21#3.33835051889568e-24#1.92140343843515e-07#4.03795711111585e-12#3.71387573758601e-09#2.76802988716006e-12#1.69081902843955e-11#8.8316027742314e-20#6.2…
ATP5H	PPIF	1.38567e-16	target	161	207	sp|O75947|ATP5H	sp|P30405|PPIF	ATP5H-109-ATP5H-117#ATP5H-58-ATP5H-72#ATP5H-63-ATP5H-63#ATP5H-63-ATP5H-73#ATP5H-72-ATP5H-78#ATP5H-73-ATP5H-78#ATP5H-63-GLUD1-191#ATP5H-85-MT-ATP8-57#ATP5H-63-ATP5F1B-124#ATP5H-63-ATP5F1B-133#ATP5H-63-ATP5F1B-159#ATP5H-63-ATP5F1B-259#ATP5H-63-ATP5F1B-350#ATP5H-72-ATP5F1B-124#ATP5H-72-ATP5F1B-133#ATP5H-72-ATP5F1B-159#ATP5H-72-ATP5F1B-264#ATP5H-72-ATP5F1B-350#ATP5H-73-ATP5F1B-159#ATP5H-73-ATP5F1B-25…	PPIF-118-PPIF-86#PPIF-183-PPIF-57#PPIF-197-PPIF-91#PPIF-73-PPIF-73#PPIF-73-PPIF-86#NDUFA2-13-PPIF-190#ATP5H-63-PPIF-73#GLUD1-480-PPIF-73#SLC25A5-43-PPIF-183#ATP5F1B-124-PPIF-190#ATP5F1B-124-PPIF-57#ATP5F1B-124-PPIF-73#ATP5F1B-124-PPIF-86#ATP5F1B-133-PPIF-190#ATP5F1B-133-PPIF-73#ATP5F1B-159-PPIF-73#ATP5F1B-159-PPIF-86#DLD-159-PPIF-86#DLD-277-PPIF-190#DLAT-376-PPIF-190#HSPD1-133-PPIF-190#HSPD1-133-…	3.51634858847365e-48#3.59404804081404e-27#4.12449787256736e-51#1.48792320206936e-06#4.05162124020483e-40#1.85540842908719e-06#4.98618421394652e-12#1.43036538871453e-06#9.47887704416169e-12#2.63617388013539e-34#4.20426412676059e-39#1.79233484322046e-12#9.99375270776572e-07#1.21453874117876e-19#6.70415312721442e-27#3.0843293571241e-33#1.04545250963195e-19#5.02283262930128e-07#4.98902068312236e-09#1…	1.74629113982215e-15#9.0394489562173e-17#6.89494413669037e-08#1.44337455922778e-32#2.73254956805125e-26#1.42768184244796e-11#3.91296568061666e-16#5.5748299339353e-14#2.08203130716475e-09#2.0652950854462e-12#3.75376567674916e-10#1.01862140588679e-34#9.71703399901335e-18#1.27173945440284e-18#1.18418776242414e-27#7.7080073345362e-09#1.39452578828291e-07#2.90035862212081e-14#8.66217628177135e-15#3.96…
ATP5H	SDHA	6.75744e-25	target	161	664	sp|O75947|ATP5H	sp|P31040|SDHA	ATP5H-109-ATP5H-117#ATP5H-58-ATP5H-72#ATP5H-63-ATP5H-63#ATP5H-63-ATP5H-73#ATP5H-72-ATP5H-78#ATP5H-73-ATP5H-78#ATP5H-63-GLUD1-191#ATP5H-85-MT-ATP8-57#ATP5H-63-ATP5F1B-124#ATP5H-63-ATP5F1B-133#ATP5H-63-ATP5F1B-159#ATP5H-63-ATP5F1B-259#ATP5H-63-ATP5F1B-350#ATP5H-72-ATP5F1B-124#ATP5H-72-ATP5F1B-133#ATP5H-72-ATP5F1B-159#ATP5H-72-ATP5F1B-264#ATP5H-72-ATP5F1B-350#ATP5H-73-ATP5F1B-159#ATP5H-73-ATP5F1B-25…	SDHA-179-SDHA-335#SDHA-179-SDHA-547#SDHA-182-SDHA-335#SDHA-182-SDHA-361#SDHA-182-SDHA-538#SDHA-250-SDHA-480#SDHA-335-SDHA-517#SDHA-335-SDHA-538#SDHA-335-SDHA-547#SDHA-498-SDHA-547#SDHA-517-SDHA-538#SDHA-517-SDHA-541#SDHA-538-SDHA-538#SDHA-538-SDHA-547#SDHA-538-SDHA-550#SDHA-608-SDHA-616#SDHA-615-SDHA-647#SMARCA5-402-SDHA-517#CS-103-SDHA-182#CS-321-SDHA-182#CS-321-SDHA-608#CS-43-SDHA-179#CS-43-SDH…	3.51634858847365e-48#3.59404804081404e-27#4.12449787256736e-51#1.48792320206936e-06#4.05162124020483e-40#1.85540842908719e-06#4.98618421394652e-12#1.43036538871453e-06#9.47887704416169e-12#2.63617388013539e-34#4.20426412676059e-39#1.79233484322046e-12#9.99375270776572e-07#1.21453874117876e-19#6.70415312721442e-27#3.0843293571241e-33#1.04545250963195e-19#5.02283262930128e-07#4.98902068312236e-09#1…	1.52494831505673e-24#1.5333101041388e-19#3.52018485063302e-10#1.38450976909183e-05#1.11134422984532e-06#3.51179638244163e-24#4.12995647065431e-06#1.93330535759443e-25#1.8992840864962e-13#3.66443963087313e-39#1.73112579433542e-32#2.26030652814011e-22#1.08692847863975e-08#7.1789898975284e-20#1.29483094385854e-08#1.00623779129101e-16#2.67542215959934e-13#7.21065087880424e-14#9.5672415864698e-11#1.27…
ATP5H	SHMT2	2.42467e-30	target	161	504	sp|O75947|ATP5H	sp|P34897|SHMT2	ATP5H-109-ATP5H-117#ATP5H-58-ATP5H-72#ATP5H-63-ATP5H-63#ATP5H-63-ATP5H-73#ATP5H-72-ATP5H-78#ATP5H-73-ATP5H-78#ATP5H-63-GLUD1-191#ATP5H-85-MT-ATP8-57#ATP5H-63-ATP5F1B-124#ATP5H-63-ATP5F1B-133#ATP5H-63-ATP5F1B-159#ATP5H-63-ATP5F1B-259#ATP5H-63-ATP5F1B-350#ATP5H-72-ATP5F1B-124#ATP5H-72-ATP5F1B-133#ATP5H-72-ATP5F1B-159#ATP5H-72-ATP5F1B-264#ATP5H-72-ATP5F1B-350#ATP5H-73-ATP5F1B-159#ATP5H-73-ATP5F1B-25…	SHMT2-103-SHMT2-302#SHMT2-103-SHMT2-409#SHMT2-103-SHMT2-469#SHMT2-103-SHMT2-474#SHMT2-200-SHMT2-297#SHMT2-200-SHMT2-302#SHMT2-200-SHMT2-356#SHMT2-200-SHMT2-474#SHMT2-245-SHMT2-297#SHMT2-245-SHMT2-302#SHMT2-269-SHMT2-297#SHMT2-269-SHMT2-302#SHMT2-269-SHMT2-356#SHMT2-269-SHMT2-474#SHMT2-280-SHMT2-409#SHMT2-280-SHMT2-95#SHMT2-297-SHMT2-302#SHMT2-302-SHMT2-302#SHMT2-302-SHMT2-464#SHMT2-409-SHMT2-464#…	3.51634858847365e-48#3.59404804081404e-27#4.12449787256736e-51#1.48792320206936e-06#4.05162124020483e-40#1.85540842908719e-06#4.98618421394652e-12#1.43036538871453e-06#9.47887704416169e-12#2.63617388013539e-34#4.20426412676059e-39#1.79233484322046e-12#9.99375270776572e-07#1.21453874117876e-19#6.70415312721442e-27#3.0843293571241e-33#1.04545250963195e-19#5.02283262930128e-07#4.98902068312236e-09#1…	2.39480800821355e-12#4.53732688380842e-22#3.38309431825457e-37#3.65483583152087e-25#7.05691653445738e-14#1.04312053368776e-13#6.56916139540687e-20#9.84900233578664e-40#2.15196106531781e-17#0.00141586066021134#6.40196144606809e-19#5.51422609509049e-07#5.99834620296611e-15#1.19451557900367e-21#4.81583525544734e-09#1.51317992725573e-37#0.00537952314892434#2.08922147749388e-12#1.00697115688195e-26#5.…
ATP5H	LONP1	1.37674e-15	target	161	959	sp|O75947|ATP5H	sp|P36776|LONP1	ATP5H-109-ATP5H-117#ATP5H-58-ATP5H-72#ATP5H-63-ATP5H-63#ATP5H-63-ATP5H-73#ATP5H-72-ATP5H-78#ATP5H-73-ATP5H-78#ATP5H-63-GLUD1-191#ATP5H-85-MT-ATP8-57#ATP5H-63-ATP5F1B-124#ATP5H-63-ATP5F1B-133#ATP5H-63-ATP5F1B-159#ATP5H-63-ATP5F1B-259#ATP5H-63-ATP5F1B-350#ATP5H-72-ATP5F1B-124#ATP5H-72-ATP5F1B-133#ATP5H-72-ATP5F1B-159#ATP5H-72-ATP5F1B-264#ATP5H-72-ATP5F1B-350#ATP5H-73-ATP5F1B-159#ATP5H-73-ATP5F1B-25…	LONP1-140-LONP1-367#LONP1-140-LONP1-388#LONP1-145-LONP1-232#LONP1-145-LONP1-367#LONP1-145-LONP1-411#LONP1-145-LONP1-426#LONP1-148-LONP1-232#LONP1-148-LONP1-244#LONP1-232-LONP1-244#LONP1-298-LONP1-367#LONP1-298-LONP1-374#LONP1-357-LONP1-361#LONP1-357-LONP1-386#LONP1-361-LONP1-368#LONP1-367-LONP1-368#LONP1-367-LONP1-374#LONP1-368-LONP1-374#LONP1-368-LONP1-386#LONP1-368-LONP1-393#LONP1-368-LONP1-405…	3.51634858847365e-48#3.59404804081404e-27#4.12449787256736e-51#1.48792320206936e-06#4.05162124020483e-40#1.85540842908719e-06#4.98618421394652e-12#1.43036538871453e-06#9.47887704416169e-12#2.63617388013539e-34#4.20426412676059e-39#1.79233484322046e-12#9.99375270776572e-07#1.21453874117876e-19#6.70415312721442e-27#3.0843293571241e-33#1.04545250963195e-19#5.02283262930128e-07#4.98902068312236e-09#1…	7.4825136689891e-14#1.69132796884065e-05#0.000120521963042629#2.78134662270255e-20#1.17119473487769e-09#4.7427602340272e-10#1.54758267335571e-07#2.04662453210189e-14#8.60312580259038e-29#1.28569557317771e-14#9.89608741542499e-18#1.58520744872136e-17#2.18158451990464e-10#4.17579011656049e-19#4.08030443703379e-15#5.83944497476527e-16#3.75104265976234e-10#1.1467891538583e-16#3.92951696683931e-09#0.0…
[truncated: 2,291 more rows]

## Sheet: Supp Data 2_Rep1 (DSSO)
gene_a	gene_b	ppi_score	target_decoy	length_protein_a	length_protein_b	protein_a	protein_b	crosslinks_ab	crosslinks_ba	score_ab	score_ba
[truncated: 1,016 more rows]

## Sheet: Supp Data 3_Rep2 (DSSO)
gene_a	gene_b	ppi_score	target_decoy	length_protein_a	length_protein_b	protein_a	protein_b	crosslinks_ab	crosslinks_ba	score_ab	score_ba
[truncated: 1,511 more rows]

## Sheet: Supp Data 4_Rep3 (DSSO)
gene_a	gene_b	ppi_score	target_decoy	length_protein_a	length_protein_b	protein_a	protein_b	crosslinks_ab	crosslinks_ba	score_ab	score_ba
[truncated: 2,169 more rows]

[truncated: 7 more sheets: Supp Data 5 (DSSO), Supp Data 6 (SVs), Supp Data 7 (SVs), Supp Data 8_Primer, Supp Data 9 (DSBSO), Supp Data 10 (DSBSO), Supp Data 11]
