# Supplementary material for: Cross-link assisted spatial proteomics to map sub-organelle proteomes and membrane protein topologies
Source: Nat Commun. 2024 Apr 17;15:3290. doi: 10.1038/s41467-024-47569-x (PMC11024108; doi:10.1038/s41467-024-47569-x)
Supplement: Supplementary file 6 — Source Data [file 41467_2024_47569_MOESM6_ESM.xlsx]

## Sheet: Figure 1
B				C
Proteins	The number of interactions			Top50	409/748
HSPD1	179	Top10		All LMs	524/748
MDH2	154	Top10
HSPE1	152	Top10
ATP5F1A	146	Top10
HSPA9	132	Top10
C1QBP	92	Top10
CYCS	81	Top10
ATP5F1B	78	Top10
PHB2	72	Top10
SHMT2	69	Top10
PRDX3	62	Top50
DLD	59	Top50
AK2	57	Top50
TUFM	56	Top50
MRPL12	50	Top50
SDHA	46	Top50
CS	46	Top50
ATPIF1	42	Top50
PPIF	42	Top50
LRPPRC	41	Top50
SLC25A5	38	Top50
ATP5O	37	Top50
HSD17B10	35	Top50
IMMT	35	Top50
ETFA	35	Top50
AIFM1	35	Top50
COX4I1	34	Top50
ATP5H	34	Top50
ATAD3A	33	Top50
TRAP1	33	Top50
ECI1	32	Top50
TFAM	31	Top50
PHB	31	Top50
COX5B	30	Top50
HADHA	27	Top50
NDUFAB1	25	Top50
MRPS9	24	Top50
ACAT1	23	Top50
GOT2	23	Top50
UQCRC1	22	Top50
PYCR2	22	Top50
STOML2	21	Top50
CHCHD3	21	Top50
GRPEL1	21	Top50
VDAC2	21	Top50
C21orf33	21	Top50
ATP5F1	21	Top50
FAM136A	20	Top50
PYCR1	20	Top50
ATP5J	19	Top50
TIMM44	19
ACO2	18
TIMM50	18
ATP5F1E	18
UQCRC2	18
COX6C	18
SYNJ2BP	17
ALDH18A1	17
SLC25A6	17
GLUD1	17
MRPS31	16
COA6	16
HADH	16
NDUFA5	16
ETFB	16
DLST	16
ALDH2	16
USMG5	15
NIPSNAP1	15
GFM1	15
PCK2	15
MRPS15	15
LONP1	15
CKMT1A	15
PDHA1	15
COA7	14
NDUFAF2	14
DARS2	14
TOMM20	14
DAP3	14
VDAC1	14
LETM1	14
IARS2	13
SUCLG1	13
ATP5F1C	13
ALDH1B1	13
CYB5R3	13
NDUFS3	13
PGAM5	12
TOMM5	12
SLC25A24	12
PMPCA	12
NDUFV3	12
IDH3A	12
TOMM70	12
PMPCB	12
AFG3L2	11
TIMMDC1	11
TXN2	11
HADHB	11
FH	11
MIF	10
ATP5L	10
MRPS28	10
SUCLA2	10
MRPL40	10
MRPL1	10
SUCLG2	10
MRPS27	10
GRSF1	10
SSBP1	10
SLC25A3	10
MTHFD2	10
PDHX	10
MTX1	9
MRPS23	9
MRPL11	9
MCCC2	9
SLIRP	9
MTHFD1L	9
ACTG1	9
PRDX5	9
COX6B1	9
UQCRH	9
NDUFA7	9
TIMM8A	9
NDUFA13	8
ACOT13	8
MRPL53	8
CCDC58	8
ATP5I	8
ALDH9A1	8
ACADM	8
DLAT	8
OAT	8
NIPSNAP2	8
NDUFS2	8
MRPL30	7
TIMM8B	7
RRBP1	7
NDUFAF4	7
CHCHD6	7
PTCD3	7
DNAJA3	7
ATAD1	7
TRMT10C	7
AGK	7
MRPS5	7
MRPS35	7
MRPS22	7
NDUFA8	7
UQCRFS1	7
NDUFS1	7
OPA1	7
RCC1L	6
CYC1	6
TIMM9	6
VDAC3	6
SLC25A13	6
MRPL39	6
MRPL16	6
PTGES2	6
MRPL37	6
MRPL9	6
TACO1	6
MRPL45	6
MACROD1	6
YME1L1	6
FMC1	6
MMAB	6
FAF2	6
FAM162A	6
SUPV3L1	6
RHOT2	6
HSDL2	6
ATPAF1	6
ATAD3B	6
PITRM1	6
MRPL28	6
MRPS34	6
TIMM10	6
HCCS	6
NDUFV1	6
CLPX	6
ABCB7	6
SCO2	6
TRIAP1	6
NDUFA2	6
BCAT2	6
CHCHD1	5
MRPL22	5
HINT2	5
MRPS11	5
CHCHD4	5
NDUFC2	5
MRPL27	5
ACAD9	5
CLPB	5
TMEM126A	5
PNPT1	5
GLRX5	5
HIBCH	5
LYRM7	5
LARS2	5
MRPL58	5
COX17	5
NNT	5
ECH1	5
MRPS36	5
RPS27A	5
RIDA	5
IDH3G	5
TSFM	5
CANX	5
AK4	5
CPT2	5
SDHB	5
NDUFV2	5
HSPA5	5
MT-ATP8	5
NDUFA10	5
GLS	5
UQCRQ	5
MRPS18A	5
MRPS26	5
ABHD10	5
AURKAIP1	4
ETFDH	4
GCSH	4
ATP5F1D	4
NDUFB10	4
SCO1	4
NDUFA4	4
MTCH2	4
TIMM13	4
PAM16	4
NDUFAF1	4
POLDIP2	4
COA3	4
EXOG	4
ACAD8	4
CYB5R1	4
SLC25A10	4
TXNRD2	4
PLGRKT	4
MRPL44	4
MECR	4
PARK7	4
MRPL48	4
LRRC59	4
MRPL24	4
BOD1L1	4
MRPL54	4
MRPL2	4
ALDH1L2	4
HSDL1	4
TST	4
CRYZ	4
SLC25A1	4
MRPL19	4
GPD2	4
ACAA2	4
CPOX	4
ATP6V1E1	4
GK	4
YWHAQ	4
IVD	4
CFL1	4
ATP6V1B2	4
UQCRB	4
HSP90B1	4
SLC25A4	4
HSP90AB1	4
PTMA	4
RPN1	4
MTX2	4
NDUFS6	4
NDUFS7	4
NDUFS5	4
HAX1	4
MRPL47	4
PDHB	4
MRPL55	3
TOMM22	3
MRPL57	3
MRPS18C	3
RPL34	3
MRPL21	3
CENPE	3
COX5A	3
FDXR	3
SYNE1	3
NDUFB4	3
MT-ND1	3
TIMM17B	3
HTATSF1	3
CYB5B	3
SAMM50	3
MRPS2	3
COQ6	3
MRPS7	3
SPG7	3
UQCR10	3
MRPL15	3
COA4	3
OCIAD1	3
MTPAP	3
ARMC1	3
DNAJC11	3
MRM3	3
MTIF3	3
TARS2	3
APOO	3
MGME1	3
SFXN2	3
DNAJC19	3
FOXRED1	3
CCDC127	3
GFM2	3
AKAP1	3
MAIP1	3
GPT2	3
GDAP1	3
GADD45GIP1	3
PDPR	3
RHOT1	3
CMC1	3
MRPL10	3
TTC19	3
2024-03-01	3
VARS2	3
COX19	3
CLPP	3
OXA1L	3
FKBP8	3
AHNAK	3
SLC25A11	3
OGDH	3
RPL8	3
IDH2	3
MTIF2	3
GARS	3
MYH9	3
ECHS1	3
MARCKS	3
MUT	3
NCL	3
VAPB	3
GATB	3
ECI2	3
MRPL33	3
IDH3B	3
NDUFB5	3
GTPBP10	3
MRPS33	3
UQCC1	3
NDUFB9	3
CCDC90B	3
TTN	3
NDUFA11	3
FLAD1	3
HDHD5	3
DDX28	2
MRPL32	2
COQ10B	2
PYURF	2
DLGAP5	2
MRPL41	2
ATPAF2	2
MRPS6	2
RBFA	2
MRPS21	2
GNG5	2
MLLT11	2
POLG	2
NDUFB7	2
AKR1B1	2
TPR	2
DMD	2
MPST	2
GNAI2	2
GNB1	2
KIF4A	2
NDUFB8	2
GCAT	2
WDR1	2
MRPS14	2
GNG7	2
GSTZ1	2
COX7A2	2
HTRA2	2
APOB	2
CHCHD2	2
MRPS18B	2
FIS1	2
MTO1	2
TDRKH	2
BCS1L	2
MAGED2	2
AK3	2
ATP6V1H	2
LIMA1	2
GRHPR	2
COX16	2
PDP1	2
COQ3	2
EXD2	2
AGPAT5	2
LYRM2	2
DIABLO	2
MIEF1	2
L2HGDH	2
SFXN1	2
OPA3	2
MRPL46	2
ISCU	2
C17orf80	2
UQCC2	2
MICU1	2
MIPEP	2
CDK5RAP1	2
DHTKD1	2
SMIM12	2
CCDC51	2
OMA1	2
MRRF	2
RMDN1	2
KIAA1191	2
2024-03-02	2
TBRG4	2
HSD17B8	2
NOA1	2
RDH13	2
CBR4	2
ELMOD2	2
MICU2	2
THNSL1	2
MRPL52	2
MTERF4	2
NDUFAF7	2
DHX30	2
APOOL	2
SLC30A9	2
FAHD1	2
MRPL14	2
ETFRF1	2
COX20	2
NADK2	2
NDUFA9	2
PDIA6	2
LBR	2
RPL18A	2
PPIA	2
RPL7A	2
RPS3A	2
MP68	2
MANF	2
RPL14	2
ALDH7A1	2
ACADSB	2
CRAT	2
IARS	2
ATP6V1A	2
RPL4	2
STIP1	2
YWHAB	2
HIBADH	2
ME2	2
HK1	2
BCKDHA	2
HNRNPC	2
HSP90AA1	2
EPRS	2
PCCA	2
TOMM40	2
PFDN1	2
NDUFB3	2
NDUFS4	2
MGST3	2
POLRMT	2
PGRMC1	2
SLC35A4	2
ESYT2	2
MRPL17	2
SPG21	2
COX11	2
CHCHD5	2
MRPS17	2
HSCB	2
AGAP3	2
SARS2	2
GCDH	2
SPRYD4	2
AARS2	2
BPHL	2
MYO5A	2
GOLGA4	2
IDI1	2
SDR39U1	2
FXN	2
MAP4	2
RAB24	2
TIMM22	1
MRPL13	1
PPWD1	1
MUL1	1
ZC3H15	1
MRPL50	1
MCAT	1
ARMC8	1
IRF2BP2	1
MPRIP	1
NDUFAF5	1
TSR1	1
KPNB1	1
BYSL	1
SRSF4	1
CALD1	1
MPP1	1
RPL19	1
MRPS10	1
RPL31	1
CRIP2	1
SUOX	1
RANBP2	1
MTREX	1
NUP62	1
MCM3	1
LIG1	1
GAP43	1
SETSIP	1
ANXA4	1
GNAO1	1
NEFL	1
MT-ATP6	1
CRYZL1	1
AP2A1	1
SEC24B	1
KIF20A	1
NDUFB6	1
SLIT2	1
MPDZ	1
NDUFB1	1
NME6	1
DPM1	1
SMARCA5	1
GTPBP6	1
GATC	1
PAPSS1	1
PPM1G	1
NDUFA1	1
XPO1	1
TIMM23	1
NDUFS8	1
NFS1	1
PUS1	1
ATP6V1D	1
HYOU1	1
PTRH2	1
GSTK1	1
PRELID1	1
NDUFA12	1
PFDN2	1
POLG2	1
VAPA	1
CISD1	1
2024-03-05	1
ABCB10	1
XPNPEP3	1
SLC25A22	1
TRABD	1
GHITM	1
NUCKS1	1
MTFR1L	1
NLN	1
TIMM21	1
ISCA1	1
DHRS4	1
NTPCR	1
FAM213A	1
PFDN5	1
IMMP2L	1
MCCC1	1
MRPL38	1
MCUR1	1
ISOC2	1
MGARP	1
COQ8A	1
CHDH	1
SERBP1	1
GUF1	1
TMEM126B	1
DCXR	1
FASTKD5	1
TATDN1	1
PDE12	1
C12orf73	1
RARS2	1
EARS2	1
BOLA3	1
FASTKD1	1
ACSF3	1
DGUOK	1
GUK1	1
SURF1	1
PDK2	1
KARS	1
NUMA1	1
PDIA5	1
CTTN	1
DYNC1H1	1
MRPL49	1
DNAJC3	1
ASPH	1
BAX	1
CKAP4	1
MRPS25	1
ARG2	1
PRKDC	1
YWHAZ	1
RPL11	1
RPL10A	1
YWHAE	1
YWHAG	1
RPL27	1
RAB8A	1
HSD17B7	1
ARHGDIA	1
HNRNPM	1
RAB13	1
RAB7A	1
DNM2	1
MTHFS	1
ACADVL	1
HARS2	1
CENPF	1
RPL29	1
UTRN	1
RANBP1	1
MYH10	1
ERP29	1
PPIB	1
FECH	1
NME2	1
PCMT1	1
BCKDHB	1
RAB3A	1
POR	1
PLS3	1
PDIA4	1
PC	1
FDX1	1
VIM	1
SLC3A2	1
PGK1	1
GSR	1
SLC25A12	1
TRMU	1
ATP6V1G1	1
CTNND1	1
ACSL4	1
KIAA0391	1
BCKDK	1
SRRM2	1
GNB4	1
MRPL42	1
GNG12	1
SCCPDH	1
KIF1BP	1
LYRM1	1
MRPS30	1
DMGDH	1
HIGD1A	1
PISD	1
DMAC2	1
BOD1	1
SNX6	1
PET117	1
FARP1	1
KIF15	1
MINOS1	1
C2orf16	1
TOMM7	1
ACIN1	1
MRPL20	1
PINK1	1
NUDT8	1
COX15	1
DHODH	1
AMPD2	1
DNAJC21	1
ENAH	1
FABP5	1
TIMM29	1
STRAP	1
NISCH	1
NT5DC2	1
ABHD11	1
HAGH	1
COA5	1
GFER	1
POLE3	1
ARHGEF7	1
ARHGEF39	1
PSMB3	1
MRPL18	1
ACTR2	1
DST	1
SHOC2	1
NAXD	1
PA2G4	1
RANBP3	1
UACA	1
AFG1L	1
TCOF1	1
CHMP4A	1
FAM107B	1
KIF11	1
CNPY2	1
DCD	1
COX7B	1
SLC4A1AP	1
MYO18A	1
WDR81	1
WDR43	1
SRSF11	1
RAPH1	1
HEATR5B	1
LUZP1	1
DEK	1
PCCB	1
APEH	1
MLEC	1
DNAH8	1
BNIP3	1
RRP12	1
NDUFB11	1
RPAP3	1
MCL1	1
PRKCD	1
CTPS1	1
SRPK1	1
TRIM28	1
ANK3	1
ACOT2	1
NDUFA6	1
LCLAT1	1
PIP4K2C	1

## Sheet: Figure 2
A
	Left pie chart				Right pie chart
		Number	Percentage			Number	Percentage
	Consistent with previous reports	146	0.49		New mitochondrial-associated proteins	3	0.02
	Ambiguous	28	0.09		New sub-compartment localization	97	0.78
	Localization or topology currently unknown	115	0.39		New membrane topology	24	0.2
	Contradict previous reports	9	0.03		Total	124	1
	Total	298	1
B
		CLASP	Go et al.	Antonicka et al.
	More than one sub-compartment	28	217	452
	Single sub-compartment	270	286	1013
C
		CLASP	Go et al.	Antonicka et al.
	More than one sub-compartment	0.09	0.43	0.31
	Single sub-compartment	0.91	0.57	0.69
C
		CLASP	Go et al.	Antonicka et al.
	No. of single sub-compartment predictions per experiment	90	23.8	10.13

## Sheet: Figure 4
											E
											Pearson correlation analysis
											Replicate 1			Replicate 2			Replicate 3			Replicate 4
											FAF2:ER	FAF2:Mito		FAF2:ER	FAF2:Mito		FAF2:ER	FAF2:Mito		FAF2:ER	FAF2:Mito
											-0.33	0.68		0.6	0.51		0.42	0.62		0.42	0.73
											0.58	-0.27		0.35	0.54		0.51	0.79		-0.07	0.61
											-0.36	0.41		0.44	0.69		0.54	0.53		0.38	0.79
											-0.13	0.23		0.42	0.76		0.36	0.69		0.62	0.5
											-0.2	0.55		0.5	0.6		0.53	0.76		-0.01	0.72
											0.3	0.68		0.49	0.72		0.43	0.57		0.57	0.66
											0.25	-0.39		0.58	0.72		-0.16	0.18		-0.05	0.59
											0.24	0.54		0.34	0.41		0.59	0.66		0.37	0.65
											0.07	0.32		0.44	-0.3		0.58	0.71		0.43	0.71
											0.49	0.48		0.76	0.44		0.45	0.77		0.35	0.64
											0.44	0.54		0.36	0.4		0.36	0.79		0.01	0.48
											-0.3	-0.04		0.35	0.63		0.51	0.69		0.37	0.57
											0.19	0.57		0.62	0.78		0.79	0.72		0.33	0.66
											0.32	0.5		0.35	0.23		0.55	0.62		0.4	0.67
											0.22	0.74		0.78	0.61		0.24	0.8		-0.25	0.65
											-0.33	-0.24		-0.06	0.72		0.08	0.76
											0.23	0.61		0.61	0.2		0.4	0.43
											0.61	0.52		0.22	0.59		0.49	0.63
											-0.22	0.56					0.58	0.7
											0.5	0.58					0.44	0.37
											0.51	0.34					0.61	0.4

## Sheet: Figure S1
A				B				C
Category	Number of unique cross-link sites	Percentage		Category	Number of unique cross-link protein pairs	Percentage		Category	Replicate1		Replicate2		Replicate3
Replicate1 (5476)	1041	0.07		Replicate1 (1016)	151	0.05			Number	Percentage	Number	Percentage	Number	Percentage
Replicate2 (8151)	2644	0.18		Replicate2 (1511)	382	0.14		Consistent with previous reports	74	0.52	107	0.54	120	0.57
Replicate3 (10035)	4858	0.33		Replicate3 (2169)	1019	0.36		Ambiguous	11	0.08	14	0.07	16	0.08
Replicate1&Replicate2	965	0.07		Replicate1&Replicate2	99	0.04		New mitochondrial-associated proteins	1	0.01	3	0.02	2	0.01
Replicate1&Replicate3	635	0.04		Replicate1&Replicate3	120	0.04		New sub-compartment localization	39	0.27	52	0.26	53	0.25
Replicate2&Replicate3	1707	0.12		Replicate2&Replicate3	384	0.14		New membrane topology	18	0.12	21	0.11	19	0.09
Replicate1&Replicate2&Replicate3	2835	0.19		Replicate1&Replicate2&Replicate3	646	0.23		Total	143	1	197	1	210	1

## Sheet: Figure S2
A
Cα-Cα distance (Å)	Number		TIMM9-TIMM10 complex (2BSK)				TIMM22 complex (7CGP)				MCAD-ETF (1T9G)
5-10	72		Cross-links number	Cross-links	Distance (Å)		Cross-links number	Cross-links	Distance (Å)		Cross-links number	Cross-links	Distance (Å)
10-15	143		1	Chain_A_Residue_58-Chain_A_Residue_81	35.7272		1	Chain_A_Residue_55-Chain_L_Residue_58	12.6274		1	Chain_A_Residue_173-Chain_A_Residue_212	14.7599
15-20	114		2	Chain_B_Residue_32-Chain_A_Residue_34	21.677		2	Chain_A_Residue_60-Chain_L_Residue_58	12.7427		2	Chain_A_Residue_236-Chain_A_Residue_69	17.3053
20-25	57		3	Chain_B_Residue_39-Chain_A_Residue_34	15.0195		3	Chain_B_Residue_61-Chain_N_Residue_45	9.91252		3	Chain_A_Residue_301-Chain_S_Residue_35	20.8476
25-30	38		4	Chain_B_Residue_39-Chain_A_Residue_42	15.6225		4	Chain_B_Residue_99-Chain_L_Residue_42	15.8943		4	Chain_R_Residue_59-Chain_R_Residue_69	17.9543
30-35	24		5	Chain_B_Residue_45-Chain_A_Residue_58	12.5985		5	Chain_B_Residue_107-Chain_B_Residue_199	18.2354		5	Chain_R_Residue_59-Chain_R_Residue_85	9.59804
35-40	15		6	Chain_B_Residue_68-Chain_A_Residue_58	34.0892		6	Chain_B_Residue_220-Chain_B_Residue_233	11.0039		6	Chain_R_Residue_139-Chain_R_Residue_158	9.26267
>40	20						7	Chain_B_Residue_327-Chain_B_Residue_352	30.3771		7	Chain_R_Residue_158-Chain_R_Residue_164	10.3432
							8	Chain_B_Residue_327-Chain_B_Residue_403	16.6524		8	Chain_R_Residue_187-Chain_R_Residue_59	13.5579
							9	Chain_B_Residue_327-Chain_B_Residue_412	19.9384		9	Chain_S_Residue_110-Chain_S_Residue_116	10.0766
							10	Chain_B_Residue_403-Chain_B_Residue_412	19.5449		10	Chain_S_Residue_114-Chain_S_Residue_205	18.5623
							11	Chain_K_Residue_15-Chain_K_Residue_15	8.45267		11	Chain_S_Residue_116-Chain_S_Residue_176	15.9769
							12	Chain_M_Residue_39-Chain_K_Residue_34	24.7441		12	Chain_S_Residue_200-Chain_S_Residue_205	10.9293
							13	Chain_M_Residue_39-Chain_K_Residue_42	32.3372		13	Chain_S_Residue_205-Chain_S_Residue_59	17.4361
							14	Chain_H_Residue_45-Chain_C_Residue_242	25.6299
							15	Chain_G_Residue_45-Chain_D_Residue_58	12.3986
							16	Chain_M_Residue_68-Chain_K_Residue_58	14.8345

## Sheet: Figure S3
A			B
Structure (PDB)	Percentage within 40Å distance		Cross-links number	Cross-link distance (Å)	Structure (PDB)	Chain	Residue	Structure (PDB)	Chain	Residue
1PC2	100		1	17.3569	1PC2	A	25	1PC2	A	53
1T9G	100		2	18.0425	1PC2	A	25	1PC2	A	64
1UMK	100		3	12.2506	1PC2	A	108	1PC2	A	116
2BSK	100		4	21.763	1QK1	A	139	1QK1	A	291
2CW9	100		5	29.543	1QK1	A	199	1QK1	D	58
3BIC	100		6	22.6857	1QK1	A	199	1QK1	A	275
4BUM	100		7	21.3193	1QK1	A	199	1QK1	A	280
4P5W	100		8	13.0601	1QK1	A	199	1QK1	A	291
4PED	100		9	35.7287	1QK1	A	199	1QK1	A	331
4ZTU	100		10	45.2009	1QK1	A	199	1QK1	D	337
5KZ5	100		11	13.8203	1QK1	A	275	1QK1	A	331
5T5C	100		12	25.6565	1QK1	A	275	1QK1	A	337
5XTE	100		13	16.7303	1QK1	A	280	1QK1	A	291
6DL7	100		14	29.348	1QK1	A	280	1QK1	A	337
6G4Q	100		15	33.0123	1QK1	A	291	1QK1	A	331
6G6U	100		16	12.16	1QK1	A	331	1QK1	A	337
6IQE	100		17	12.6677	1QK1	A	337	1QK1	A	343
6JTG	100		18	14.7599	1T9G	A	173	1T9G	A	212
6NZU	100		19	17.3053	1T9G	A	236	1T9G	A	69
6WDN	100		20	20.8476	1T9G	A	301	1T9G	S	35
7CGP	100		21	17.9543	1T9G	R	59	1T9G	R	69
7CK6	100		22	9.59804	1T9G	R	59	1T9G	R	85
6DV2	99		23	9.26267	1T9G	R	139	1T9G	R	158
4Z1I	95		24	10.3432	1T9G	R	158	1T9G	R	164
5Z62	95		25	13.5579	1T9G	R	187	1T9G	R	59
7OIE	95		26	10.0766	1T9G	S	110	1T9G	S	116
5XTD	94		27	18.5623	1T9G	S	114	1T9G	S	205
1QK1	93		28	15.9769	1T9G	S	116	1T9G	S	176
1ZOY	88		29	10.9293	1T9G	S	200	1T9G	S	205
5ZF6	88		30	17.4361	1T9G	S	205	1T9G	S	59
6ERQ	88		31	24.0085	1UMK	A	154	1UMK	A	163
			32	8.7539	1UMK	A	154	1UMK	A	173
			33	9.11592	1UMK	A	156	1UMK	A	173
			34	19.0521	1UMK	A	163	1UMK	A	42
			35	8.99395	1ZOY	B	98	1ZOY	B	13
			36	6.73545	1ZOY	B	130	1ZOY	B	132
			37	14.7719	1ZOY	B	130	1ZOY	B	205
			38	13.6711	1ZOY	A	125	1ZOY	B	139
			39	19.6746	1ZOY	B	205	1ZOY	B	233
			40	34.5597	1ZOY	A	293	1ZOY	B	227
			41	13.8037	1ZOY	B	239	1ZOY	B	246
			42	17.0691	1ZOY	A	475	1ZOY	B	39
			43	19.1981	1ZOY	A	137	1ZOY	A	293
			44	56.4895	1ZOY	A	137	1ZOY	A	505
			45	15.863	1ZOY	A	140	1ZOY	A	293
			46	38.0473	1ZOY	A	140	1ZOY	A	319
			47	46.5285	1ZOY	A	140	1ZOY	A	496
			48	7.4342	1ZOY	A	208	1ZOY	A	438
			49	31.2271	1ZOY	A	293	1ZOY	A	475
			50	37.468	1ZOY	A	293	1ZOY	A	496
			51	48.6992	1ZOY	A	293	1ZOY	A	505
			52	9.7651	1ZOY	A	456	1ZOY	A	505
			53	10.8197	1ZOY	A	475	1ZOY	A	496
			54	13.7478	1ZOY	A	475	1ZOY	A	499
			55	16.0163	1ZOY	A	496	1ZOY	A	505
			56	20.3965	1ZOY	A	496	1ZOY	A	508
			57	15.1093	1ZOY	A	566	1ZOY	A	574
			58	17.994	1ZOY	A	573	1ZOY	A	605
			59	35.7272	2BSK	A	58	2BSK	A	81
			60	21.677	2BSK	B	32	2BSK	A	34
			61	15.0195	2BSK	B	39	2BSK	A	34
			62	15.6225	2BSK	B	39	2BSK	A	42
			63	12.5985	2BSK	B	45	2BSK	A	58
			64	34.0892	2BSK	B	68	2BSK	A	58
			65	19.7641	2CW9	A	282	2CW9	A	312
			66	9.11333	3BIC	A	223	3BIC	A	465
			67	13.323	3BIC	A	340	3BIC	A	89
			68	13.8961	3BIC	A	465	3BIC	A	577
			69	17.6679	3BIC	A	465	3BIC	A	621
			70	12.8059	3BIC	A	570	3BIC	A	577
			71	33.602	3BIC	A	577	3BIC	A	730
			72	12.4176	3BIC	A	595	3BIC	A	730
			73	13.4849	3BIC	A	602	3BIC	A	730
			74	13.9487	3BIC	A	606	3BIC	A	741
			75	20.3477	4BUM	X	109	4BUM	X	115
			76	21.9402	4BUM	X	109	4BUM	X	53
			77	18.2153	4BUM	X	115	4BUM	X	61
			78	10.9657	4BUM	X	12	4BUM	X	20
			79	28.0505	4BUM	X	12	4BUM	X	34
			80	18.0291	4BUM	X	20	4BUM	X	32
			81	24.5051	4BUM	X	20	4BUM	X	34
			82	21.3722	4BUM	X	20	4BUM	X	53
			83	20.0062	4BUM	X	28	4BUM	X	34
			84	12.1478	4BUM	X	28	4BUM	X	53
			85	10.6794	4BUM	X	32	4BUM	X	61
			86	9.61326	4BUM	X	34	4BUM	X	61
			87	12.3533	4BUM	X	34	4BUM	X	63
			88	13.0024	4P5W	A	235	4P5W	A	245
			89	21.8391	4PED	A	540	4PED	A	642
			90	24.9288	4Z1I	A	87	4Z1I	A	96
			91	18.1174	4Z1I	A	109	4Z1I	A	96
			92	24.7418	4Z1I	A	109	4Z1I	A	181
			93	11.481	4Z1I	A	109	4Z1I	A	258
			94	11.8034	4Z1I	A	109	4Z1I	A	262
			95	29.433	4Z1I	A	126	4Z1I	A	95
			96	30.9492	4Z1I	A	126	4Z1I	A	96
			97	6.4697	4Z1I	A	126	4Z1I	A	130
			98	10.8144	4Z1I	A	126	4Z1I	A	181
			99	38.5165	4Z1I	A	126	4Z1I	A	324
			100	16.38	4Z1I	A	126	4Z1I	A	369
			101	30.8199	4Z1I	A	126	4Z1I	A	375
			102	21.6109	4Z1I	A	130	4Z1I	A	369
			103	23.4407	4Z1I	A	181	4Z1I	A	95
			104	24.1521	4Z1I	A	181	4Z1I	A	96
			105	30.8386	4Z1I	A	181	4Z1I	A	258
			106	32.7558	4Z1I	A	181	4Z1I	A	262
			107	40.3312	4Z1I	A	181	4Z1I	A	324
			108	25.6827	4Z1I	A	181	4Z1I	A	332
			109	17.1813	4Z1I	A	181	4Z1I	A	369
			110	27.9966	4Z1I	A	181	4Z1I	A	375
			111	35.966	4Z1I	A	181	4Z1I	A	382
			112	27.4141	4Z1I	A	181	4Z1I	A	413
			113	24.4753	4Z1I	A	262	4Z1I	A	96
			114	38.3329	4Z1I	A	262	4Z1I	A	324
			115	42.0747	4Z1I	A	262	4Z1I	A	332
			116	27.7775	4Z1I	A	262	4Z1I	A	369
			117	27.1923	4Z1I	A	262	4Z1I	A	375
			118	49.7059	4Z1I	A	324	4Z1I	A	96
			119	23.3559	4Z1I	A	324	4Z1I	A	369
			120	19.6126	4Z1I	A	324	4Z1I	A	375
			121	18.4106	4Z1I	A	324	4Z1I	A	436
			122	15.1474	4Z1I	A	332	4Z1I	A	369
			123	19.2287	4Z1I	A	349	4Z1I	A	375
			124	16.5657	4Z1I	A	349	4Z1I	A	436
			125	24.937	4Z1I	A	369	4Z1I	A	382
			126	33.4603	4Z1I	A	375	4Z1I	A	95
			127	31.6562	4Z1I	A	375	4Z1I	A	96
			128	12.9221	4Z1I	A	375	4Z1I	A	382
			129	16.8459	4Z1I	A	413	4Z1I	A	424
			130	11.88	4ZTU	A	553	4ZTU	B	472
			131	10.0566	4ZTU	B	265	4ZTU	B	483
			132	10.69	5KZ5	1	226	5KZ5	1	248
			133	6.35307	5KZ5	1	320	5KZ5	1	324
			134	7.0356	5KZ5	a	110	5KZ5	a	84
			135	4.84664	5KZ5	a	112	5KZ5	a	84
			136	9.29889	5KZ5	a	154	5KZ5	a	161
			137	12.5935	5KZ5	a	156	5KZ5	a	161
			138	24.5938	5KZ5	a	160	5KZ5	a	54
			139	26.3521	5KZ5	a	161	5KZ5	a	54
			140	17.989	5KZ5	a	161	5KZ5	a	57
			141	13.7648	5KZ5	a	161	5KZ5	a	82
			142	16.8251	5KZ5	a	166	5KZ5	a	82
			143	14.757	5T5C	A	148	5T5C	A	315
			144	11.4377	5T5C	A	315	5T5C	A	327
			145	15.633	5XTD	a	152	5XTD	g	105
			146	45.8222	5XTD	a	158	5XTD	a	184
			147	16.5711	5XTD	A	104	5XTD	A	81
			148	14.2818	5XTD	d	105	5XTD	b	93
			149	19.0446	5XTD	d	121	5XTD	b	100
			150	13.6235	5XTD	d	131	5XTD	o	120
			151	14.3513	5XTD	E	121	5XTD	L	73
			152	12.204	5XTD	F	39	5XTD	F	46
			153	48.4145	5XTD	h	54	5XTD	h	88
			154	27.0374	5XTD	H	7	5XTD	B	49
			155	6.974	5XTD	H	40	5XTD	H	46
			156	15.1474	5XTD	H	40	5XTD	I	92
			157	16.5172	5XTD	H	40	5XTD	I	93
			158	9.49627	5XTD	H	46	5XTD	I	92
			159	9.95166	5XTD	H	46	5XTD	I	93
			160	22.6992	5XTD	H	46	5XTD	P	56
			161	13.215	5XTD	H	55	5XTD	I	93
			162	17.9654	5XTD	I	33	5XTD	I	40
			163	12.0022	5XTD	I	40	5XTD	Q	367
			164	21.8107	5XTD	I	74	5XTD	I	92
			165	15.5295	5XTD	I	92	5XTD	P	56
			166	15.3563	5XTD	I	93	5XTD	P	56
			167	10.6943	5XTD	I	102	5XTD	Q	304
			168	12.0334	5XTD	J	147	5XTD	J	189
			169	9.37959	5XTD	L	95	5XTD	L	98
			170	12.3861	5XTD	M	84	5XTD	M	98
			171	14.6753	5XTD	M	87	5XTD	A	226
			172	12.4369	5XTD	M	108	5XTD	M	84
			173	8.89194	5XTD	M	108	5XTD	M	87
			174	18.7258	5XTD	M	157	5XTD	M	163
			175	22.5392	5XTD	M	157	5XTD	M	170
			176	19.0175	5XTD	M	163	5XTD	M	709
			177	13.782	5XTD	M	170	5XTD	M	709
			178	17.5495	5XTD	M	170	5XTD	T	105
			179	17.3624	5XTD	M	170	5XTD	T	108
			180	15.3355	5XTD	M	298	5XTD	M	709
			181	8.79854	5XTD	M	467	5XTD	M	499
			182	11.5638	5XTD	N	34	5XTD	N	53
			183	15.9271	5XTD	N	53	5XTD	I	33
			184	16.8857	5XTD	N	101	5XTD	I	33
			185	15.3905	5XTD	N	101	5XTD	N	43
			186	18.8931	5XTD	N	107	5XTD	N	43
			187	19.166	5XTD	o	114	5XTD	g	114
			188	10.2237	5XTD	O	61	5XTD	O	68
			189	16.6041	5XTD	O	125	5XTD	O	159
			190	9.53174	5XTD	O	154	5XTD	O	159
			191	10.5071	5XTD	P	217	5XTD	C	136
			192	29.6612	5XTD	Q	78	5XTD	C	136
			193	10.555	5XTD	Q	357	5XTD	Q	367
			194	108.273	5XTD	Q	437	5XTD	O	68
			195	35.3351	5XTD	s	35	5XTD	C	136
			196	44.0858	5XTD	s	35	5XTD	P	217
			197	7.28488	5XTD	S	64	5XTD	u	19
			198	37.3556	5XTD	T	38	5XTD	T	98
			199	9.58074	5XTD	u	14	5XTD	u	61
			200	13.3584	5XTD	u	14	5XTD	u	65
			201	19.1379	5XTD	V	138	5XTD	h	54
			202	10.0506	5XTD	w	75	5XTD	w	84
			203	18.811	5XTD	w	181	5XTD	G	151
			204	19.7162	5XTD	w	181	5XTD	w	243
			205	31.8438	5XTD	w	243	5XTD	Q	62
			206	13.1369	5XTD	w	252	5XTD	w	285
			207	24.94	5XTD	w	268	5XTD	H	60
			208	25.5477	5XTD	w	277	5XTD	Q	437
			209	19.8112	5XTD	W	7	5XTD	I	33
			210	6.70927	5XTD	W	7	5XTD	I	40
			211	17.9883	5XTD	W	7	5XTD	Q	367
			212	8.69414	5XTD	Z	34	5XTD	Z	39
			213	14.5606	5XTE	C	163	5XTE	C	182
			214	5.95538	5XTE	C	168	5XTE	C	172
			215	12.1243	5XTE	D	2	5XTE	C	101
			216	20.9272	5XTE	D	2	5XTE	L	447
			217	40.0816	5XTE	E	85	5XTE	A	82
			218	18.4597	5XTE	F	45	5XTE	A	2
			219	15.626	5XTE	F	96	5XTE	W	92
			220	30.1829	5XTE	K	159	5XTE	A	2
			221	12.5686	5XTE	K	159	5XTE	K	199
			222	14.9404	5XTE	K	250	5XTE	K	66
			223	21.4187	5XTE	K	250	5XTE	K	430
			224	16.5271	5Z62	D	29	5Z62	D	87
			225	26.0629	5Z62	D	29	5Z62	E	72
			226	18.4439	5Z62	D	29	5Z62	F	86
			227	12.1	5Z62	D	60	5Z62	D	67
			228	26.0052	5Z62	D	60	5Z62	E	72
			229	54.4427	5Z62	D	60	5Z62	F	57
			230	4.89546	5Z62	D	140	5Z62	K	75
			231	26.5126	5Z62	E	72	5Z62	F	68
			232	18.9657	5Z62	F	56	5Z62	F	68
			233	26.4473	5Z62	F	57	5Z62	F	86
			234	24.4623	5Z62	F	121	5Z62	F	57
			235	13.6432	5Z62	F	121	5Z62	F	68
			236	9.66775	5Z62	H	13	5Z62	H	8
			237	30.597	5Z62	H	13	5Z62	H	47
			238	20.8231	5Z62	H	13	5Z62	N	73
			239	11.6338	5Z62	H	42	5Z62	H	85
			240	30.1237	5Z62	I	47	5Z62	I	67
			241	10.726	5Z62	I	60	5Z62	I	67
			242	15.8409	5Z62	I	60	5Z62	I	75
			243	9.69382	5ZF6	A	275	5ZF6	A	89
			244	12.3911	5ZF6	A	289	5ZF6	A	327
			245	34.609	5ZF6	A	315	5ZF6	A	89
			246	25.7455	5ZF6	A	325	5ZF6	A	89
			247	56.7433	5ZF6	A	378	5ZF6	A	55
			248	9.29221	5ZF6	A	552	5ZF6	A	583
			249	16.0894	5ZF6	A	552	5ZF6	A	595
			250	5.27555	5ZF6	A	616	5ZF6	A	619
			251	5.1447	6DL7	A	200	6DL7	A	203
			252	28.5054	6DV2	A	181	6DV2	A	72
			253	12.2578	6DV2	A	181	6DV2	A	201
			254	36.7909	6DV2	A	181	6DV2	A	272
			255	20.6115	6DV2	A	188	6DV2	B	72
			256	18.9364	6DV2	A	188	6DV2	A	201
			257	25.8116	6DV2	A	188	6DV2	B	272
			258	15.6182	6DV2	A	188	6DV2	B	293
			259	26.4208	6DV2	A	190	6DV2	B	72
			260	21.7863	6DV2	A	190	6DV2	A	201
			261	31.7203	6DV2	A	190	6DV2	B	272
			262	33.4251	6DV2	A	190	6DV2	B	277
			263	19.1824	6DV2	A	190	6DV2	B	291
			264	15.9623	6DV2	A	190	6DV2	B	293
			265	37.3621	6DV2	A	201	6DV2	A	72
			266	25.173	6DV2	A	201	6DV2	B	272
			267	34.8862	6DV2	A	201	6DV2	B	277
			268	37.371	6DV2	A	201	6DV2	B	291
			269	22.1967	6DV2	A	253	6DV2	A	268
			270	10.1716	6DV2	A	253	6DV2	A	277
			271	10.1575	6DV2	A	272	6DV2	A	72
			272	10.883	6DV2	A	334	6DV2	A	447
			273	7.22536	6DV2	G	60	6DV2	G	94
			274	26.1444	6DV2	G	129	6DV2	G	303
			275	14.2644	6DV2	G	163	6DV2	A	348
			276	12.0967	6DV2	G	163	6DV2	G	214
			277	19.5411	6DV2	G	163	6DV2	G	230
			278	13.58	6DV2	G	163	6DV2	G	415
			279	14.0757	6DV2	G	166	6DV2	G	60
			280	17.441	6DV2	G	166	6DV2	G	350
			281	16.2056	6DV2	G	166	6DV2	G	531
			282	14.5063	6DV2	G	214	6DV2	G	415
			283	21.2223	6DV2	G	230	6DV2	G	46
			284	20.3498	6DV2	G	230	6DV2	G	60
			285	20.0894	6DV2	G	254	6DV2	A	293
			286	9.71445	6DV2	G	289	6DV2	G	295
			287	15.3525	6DV2	G	295	6DV2	G	569
			288	24.0821	6DV2	G	295	6DV2	G	644
			289	19.8293	6DV2	G	295	6DV2	G	646
			290	7.21949	6DV2	G	303	6DV2	G	326
			291	29.2216	6DV2	G	334	6DV2	G	353
			292	15.9956	6DV2	G	334	6DV2	G	728
			293	24.7725	6DV2	G	337	6DV2	G	353
			294	15.9526	6DV2	G	350	6DV2	G	60
			295	8.93238	6DV2	G	350	6DV2	G	353
			296	18.0029	6DV2	G	350	6DV2	G	519
			297	9.73467	6DV2	G	350	6DV2	G	531
			298	19.4758	6DV2	G	353	6DV2	G	60
			299	10.4511	6DV2	G	353	6DV2	G	519
			300	13.6245	6DV2	G	353	6DV2	G	540
			301	14.7816	6DV2	G	359	6DV2	G	386
			302	6.55731	6DV2	G	362	6DV2	G	386
			303	11.3782	6DV2	G	362	6DV2	G	531
			304	17.1821	6DV2	G	386	6DV2	B	268
			305	29.9716	6DV2	G	390	6DV2	B	254
			306	35.6803	6DV2	G	406	6DV2	A	188
			307	13.179	6DV2	G	406	6DV2	B	268
			308	12.7557	6DV2	G	406	6DV2	B	272
			309	19.8508	6DV2	G	406	6DV2	G	644
			310	6.47122	6DV2	G	411	6DV2	G	415
			311	30.2493	6DV2	G	415	6DV2	A	201
			312	12.3395	6DV2	G	519	6DV2	G	540
			313	18.1993	6DV2	G	569	6DV2	G	644
			314	12.0039	6DV2	G	569	6DV2	G	646
			315	14.9627	6DV2	G	625	6DV2	G	634
			316	7.13593	6DV2	G	644	6DV2	G	646
			317	75.6044	6DV2	G	664	6DV2	B	253
			318	11.8483	6DV2	G	664	6DV2	G	735
			319	13.09	6DV2	G	664	6DV2	G	742
			320	10.6749	6DV2	G	728	6DV2	G	735
			321	15.9291	6ERQ	A	143	6ERQ	C	147
			322	14.9749	6ERQ	A	419	6ERQ	A	428
			323	19.6833	6ERQ	A	622	6ERQ	A	767
			324	20.2862	6ERQ	A	1223	6ERQ	A	372
			325	14.81	6ERQ	C	52	6ERQ	C	62
			326	28.0733	6ERQ	C	52	6ERQ	C	76
			327	9.09071	6ERQ	C	111	6ERQ	C	52
			328	10.5773	6ERQ	C	111	6ERQ	C	118
			329	34.2431	6ERQ	C	111	6ERQ	C	147
			330	14.4528	6ERQ	C	118	6ERQ	C	52
			331	41.289	6ERQ	C	118	6ERQ	C	76
			332	17.4021	6ERQ	C	118	6ERQ	C	136
			333	33.2217	6ERQ	C	118	6ERQ	C	147
			334	47.0644	6ERQ	C	118	6ERQ	C	154
			335	16.4848	6ERQ	C	136	6ERQ	C	52
			336	26.3301	6ERQ	C	136	6ERQ	C	62
			337	16.4919	6ERQ	C	136	6ERQ	C	147
			338	26.4664	6ERQ	C	147	6ERQ	C	52
			339	28.1767	6ERQ	C	147	6ERQ	C	62
			340	30.7694	6ERQ	C	147	6ERQ	C	69
			341	24.9133	6ERQ	C	147	6ERQ	C	76
			342	42.1236	6ERQ	C	174	6ERQ	C	76
			343	13.3202	6ERQ	C	186	6ERQ	C	197
			344	13.6547	6ERQ	F	127	6ERQ	F	163
			345	4.93718	6G4Q	A	57	6G4Q	A	81
			346	14.6771	6G4Q	A	66	6G4Q	A	90
			347	7.91333	6G4Q	B	88	6G4Q	B	93
			348	20.7172	6G4Q	B	108	6G4Q	A	308
			349	20.4932	6G4Q	B	108	6G4Q	B	78
			350	10.7502	6G4Q	B	108	6G4Q	B	120
			351	9.37527	6G4Q	B	108	6G4Q	B	143
			352	15.467	6G4Q	B	108	6G4Q	B	148
			353	12.1924	6G4Q	B	116	6G4Q	B	138
			354	12.9873	6G4Q	B	116	6G4Q	B	143
			355	15.5587	6G4Q	B	120	6G4Q	B	138
			356	19.6283	6G4Q	B	120	6G4Q	B	143
			357	10.6311	6G4Q	B	129	6G4Q	B	88
			358	12.1547	6G4Q	B	138	6G4Q	B	148
			359	16.8835	6G4Q	B	143	6G4Q	A	308
			360	18.6531	6G4Q	B	143	6G4Q	A	312
			361	22.013	6G4Q	B	143	6G4Q	B	368
			362	11.5595	6G4Q	B	368	6G4Q	B	401
			363	12.7542	6G4Q	B	368	6G4Q	B	451
			364	20.7709	6G6U	A	12	6G6U	A	96
			365	13.3795	6G6U	A	12	6G6U	A	197
			366	21.2855	6G6U	A	20	6G6U	A	34
			367	9.25079	6G6U	A	34	6G6U	A	61
			368	16.8145	6G6U	A	61	6G6U	A	96
			369	22.8014	6G6U	A	109	6G6U	A	53
			370	19.7198	6G6U	A	109	6G6U	A	115
			371	8.12149	6G6U	A	115	6G6U	A	96
			372	24.2876	6IQE	A	200	6IQE	A	216
			373	12.5325	6IQE	A	216	6IQE	A	224
			374	9.95602	6IQE	A	218	6IQE	A	224
			375	26.6156	6IQE	A	218	6IQE	A	236
			376	13.0844	6IQE	A	236	6IQE	A	244
			377	20.646	6JTG	A	238	6JTG	A	245
			378	12.4733	6JTG	A	241	6JTG	A	245
			379	12.2894	6NZU	A	226	6NZU	A	248
			380	6.84048	6NZU	A	320	6NZU	A	324
			381	31.6972	6NZU	D	38	6NZU	D	54
			382	8.88664	6NZU	D	110	6NZU	D	84
			383	22.989	6NZU	D	112	6NZU	D	38
			384	6.21718	6NZU	D	112	6NZU	D	84
			385	14.1203	6WDN	A	194	6WDN	A	202
			386	11.3304	6WDN	A	199	6WDN	A	206
			387	5.965	6WDN	A	351	6WDN	A	355
			388	18.8355	6WDN	B	110	6WDN	B	126
			389	17.3549	6WDN	B	126	6WDN	B	447
			390	13.2135	6WDN	B	126	6WDN	B	449
			391	12.6037	6WDN	B	294	6WDN	B	302
			392	17.4948	6WDN	B	438	6WDN	B	449
			393	16.184	6WDN	C	211	6WDN	C	332
			394	12.6274	7CGP	A	55	7CGP	L	58
			395	12.7427	7CGP	A	60	7CGP	L	58
			396	9.91252	7CGP	B	61	7CGP	N	45
			397	15.8943	7CGP	B	99	7CGP	L	42
			398	18.2354	7CGP	B	107	7CGP	B	199
			399	11.0039	7CGP	B	220	7CGP	B	233
			400	30.3771	7CGP	B	327	7CGP	B	352
			401	16.6524	7CGP	B	327	7CGP	B	403
			402	19.9384	7CGP	B	327	7CGP	B	412
			403	19.5449	7CGP	B	403	7CGP	B	412
			404	8.45267	7CGP	M	32	7CGP	K	34
			405	24.7441	7CGP	M	39	7CGP	K	34
			406	32.3372	7CGP	M	39	7CGP	K	42
			407	25.6299	7CGP	H	45	7CGP	C	242
			408	12.3986	7CGP	G	45	7CGP	D	58
			409	14.8345	7CGP	M	68	7CGP	K	58
			410	23.1626	7CK6	A	175	7CK6	A	91
			411	9.26786	7OIE	1	40	7OIE	1	59
			412	10.5299	7OIE	5	118	7OIE	5	127
			413	15.4574	7OIE	6	305	7OIE	j	104
			414	21.6059	7OIE	7	68	7OIE	d	288
			415	11.563	7OIE	7	121	7OIE	7	68
			416	18.2767	7OIE	7	121	7OIE	7	253
			417	9.10495	7OIE	7	126	7OIE	7	72
			418	12.353	7OIE	7	196	7OIE	7	204
			419	15.5735	7OIE	7	196	7OIE	7	322
			420	9.08198	7OIE	7	243	7OIE	7	253
			421	12.429	7OIE	9	69	7OIE	Y	93
			422	14.6147	7OIE	c	279	7OIE	c	303
			423	12.2049	7OIE	d	54	7OIE	d	62
			424	15.0337	7OIE	d	71	7OIE	Y	80
			425	13.9389	7OIE	d	126	7OIE	d	135
			426	11.4409	7OIE	d	133	7OIE	d	140
			427	15.0285	7OIE	D	125	7OIE	5	118
			428	21.128	7OIE	D	231	7OIE	D	254
			429	16.8794	7OIE	e	216	7OIE	e	265
			430	12.8385	7OIE	e	216	7OIE	e	267
			431	19.0695	7OIE	E	141	7OIE	E	308
			432	13.905	7OIE	E	150	7OIE	E	157
			433	7.12909	7OIE	E	177	7OIE	E	298
			434	17.6298	7OIE	E	279	7OIE	E	70
			435	13.4246	7OIE	E	298	7OIE	E	303
			436	20.2781	7OIE	f	130	7OIE	f	187
			437	16.6723	7OIE	f	130	7OIE	m	58
			438	12.0435	7OIE	g	134	7OIE	g	150
			439	12.6423	7OIE	g	134	7OIE	o	75
			440	13.5696	7OIE	h	139	7OIE	o	99
			441	12.0425	7OIE	H	61	7OIE	H	81
			442	10.3156	7OIE	H	137	7OIE	H	144
			443	20.6428	7OIE	I	57	7OIE	o	32
			444	15.8247	7OIE	I	132	7OIE	k	25
			445	24.5504	7OIE	I	132	7OIE	r	103
			446	10.3889	7OIE	j	104	7OIE	j	97
			447	13.6478	7OIE	J	73	7OIE	J	81
			448	25.5715	7OIE	k	25	7OIE	r	58
			449	13.6245	7OIE	L	129	7OIE	L	68
			450	8.49549	7OIE	M	218	7OIE	M	228
			451	17.5432	7OIE	N	61	7OIE	W	40
			452	8.58737	7OIE	N	129	7OIE	N	61
			453	14.1569	7OIE	N	129	7OIE	N	155
			454	13.9081	7OIE	N	188	7OIE	N	197
			455	22.4502	7OIE	N	188	7OIE	N	238
			456	14.981	7OIE	N	188	7OIE	N	249
			457	14.7188	7OIE	N	197	7OIE	N	249
			458	17.4102	7OIE	N	238	7OIE	Z	44
			459	19.5494	7OIE	N	249	7OIE	o	32
			460	32.1056	7OIE	O	58	7OIE	Q	214
			461	18.1764	7OIE	O	98	7OIE	0	172
			462	23.4547	7OIE	p	153	7OIE	p	174
			463	45.9961	7OIE	q	106	7OIE	q	59
			464	60.7077	7OIE	q	106	7OIE	q	150
			465	8.69464	7OIE	Q	178	7OIE	Q	205
			466	13.9542	7OIE	Q	178	7OIE	Q	214
			467	10.3743	7OIE	Q	181	7OIE	Q	214
			468	11.4035	7OIE	S	151	7OIE	Z	152
			469	37.9002	7OIE	T	50	7OIE	d	62
			470	24.4984	7OIE	T	50	7OIE	V	100
			471	26.275	7OIE	T	184	7OIE	a	134
			472	49.3308	7OIE	T	191	7OIE	7	64
			473	22.3008	7OIE	T	191	7OIE	a	134
			474	18.4114	7OIE	v	44	7OIE	w	92
			475	20.5528	7OIE	v	65	7OIE	Q	205
			476	20.616	7OIE	V	32	7OIE	d	62
			477	16.5584	7OIE	V	32	7OIE	d	71
			478	20.3443	7OIE	V	32	7OIE	Y	120
			479	22.4922	7OIE	V	100	7OIE	d	62
			480	29.3451	7OIE	V	100	7OIE	V	75
			481	59.0372	7OIE	W	137	7OIE	W	40
			482	14.1779	7OIE	X	51	7OIE	H	61
			483	21.4452	7OIE	X	51	7OIE	H	81

## Sheet: Figure S4
Different mitochondrial proteome resources	Number of proteins
DSSO	201
Borner	272
Lilley_LOPIT_DC	4
Lilley_HyperLOPIT	10
MitoCarta	140
MitoCop	129
DSSO&Borner	3
DSSO&Lilley_LOPIT_DC	1
DSSO&Lilley_HyperLOPIT	1
DSSO&MitoCarta	1
DSSO&MitoCop	17
Borner&Lilley_LOPIT_DC	3
Borner&Lilley_HyperLOPIT	1
Borner&MitoCarta	6
Borner&MitoCop	17
Lilley_LOPIT_DC&Lilley_HyperLOPIT	0
Lilley_LOPIT_DC&MitoCarta	0
Lilley_LOPIT_DC&MitoCop	1
Lilley_HyperLOPIT&MitoCarta	1
Lilley_HyperLOPIT&MitoCop	1
MitoCarta&MitoCop	236
DSSO&Borner&Lilley_LOPIT_DC	1
DSSO&Borner&Lilley_HyperLOPIT	0
DSSO&Borner&MitoCarta	6
DSSO&Borner&MitoCop	4
DSSO&Lilley_LOPIT_DC&Lilley_HyperLOPIT	1
DSSO&Lilley_LOPIT_DC&MitoCarta	1
DSSO&Lilley_LOPIT_DC&MitoCop	1
DSSO&Lilley_HyperLOPIT&MitoCarta	0
DSSO&Lilley_HyperLOPIT&MitoCop	0
DSSO&MitoCarta&MitoCop	39
Borner&Lilley_LOPIT_DC&Lilley_HyperLOPIT	1
Borner&Lilley_LOPIT_DC&MitoCarta	0
Borner&Lilley_LOPIT_DC&MitoCop	0
Borner&Lilley_HyperLOPIT&MitoCarta	2
Borner&Lilley_HyperLOPIT&MitoCop	3
Borner&MitoCarta&MitoCop	90
Lilley_LOPIT_DC&Lilley_HyperLOPIT&MitoCarta	2
Lilley_LOPIT_DC&Lilley_HyperLOPIT&MitoCop	1
Lilley_LOPIT_DC&MitoCarta&MitoCop	4
Lilley_HyperLOPIT&MitoCarta&MitoCop	14
DSSO&Borner&Lilley_LOPIT_DC&Lilley_HyperLOPIT	0
DSSO&Borner&Lilley_LOPIT_DC&MitoCarta	1
DSSO&Borner&Lilley_LOPIT_DC&MitoCop	0
DSSO&Borner&Lilley_HyperLOPIT&MitoCarta	0
DSSO&Borner&Lilley_HyperLOPIT&MitoCop	1
DSSO&Borner&MitoCarta&MitoCop	53
DSSO&Lilley_LOPIT_DC&Lilley_HyperLOPIT&MitoCarta	3
DSSO&Lilley_LOPIT_DC&Lilley_HyperLOPIT&MitoCop	1
DSSO&Lilley_LOPIT_DC&MitoCarta&MitoCop	5
DSSO&Lilley_HyperLOPIT&MitoCarta&MitoCop	6
Borner&Lilley_LOPIT_DC&Lilley_HyperLOPIT&MitoCarta	3
Borner&Lilley_LOPIT_DC&Lilley_HyperLOPIT&MitoCop	0
Borner&Lilley_LOPIT_DC&MitoCarta&MitoCop	9
Borner&Lilley_HyperLOPIT&MitoCarta&MitoCop	40
Lilley_LOPIT_DC&Lilley_HyperLOPIT&MitoCarta&MitoCop	19
DSSO&Borner&Lilley_LOPIT_DC&Lilley_HyperLOPIT&MitoCarta	13
DSSO&Borner&Lilley_LOPIT_DC&Lilley_HyperLOPIT&MitoCop	4
DSSO&Borner&Lilley_LOPIT_DC&MitoCarta&MitoCop	22
DSSO&Borner&Lilley_HyperLOPIT&MitoCarta&MitoCop	58
DSSO&Lilley_LOPIT_DC&Lilley_HyperLOPIT&MitoCarta&MitoCop	18
Borner&Lilley_LOPIT_DC&Lilley_HyperLOPIT&MitoCarta&MitoCop	58
DSSO&Borner&Lilley_LOPIT_DC&Lilley_HyperLOPIT&MitoCarta&MitoCop	286

## Sheet: Figure S7
B
	TOMM20	TIMM23	TMEM126A	FAM162A	NIPSNAP2	SDHA
Replicate 1	0.97	0.87	0.93	0.75	0.38	0.53
	0.96	0.89	0.91	0.85	0.37	0.54
	0.96	0.88	0.94	0.82	0.38	0.56
	0.97	0.9	0.93	0.81	0.37	0.54
	0.97	0.91	0.92	0.8	0.5	0.47
	0.97	0.89	0.92	0.88	0.32	0.51
	0.97	0.89	0.93	0.81	0.36	0.56
	0.97	0.89	0.86	0.81	0.41	0.57
	0.97	0.9	0.91	0.85	0.32	0.55
	0.97	0.89	0.9	0.86	0.45	0.49
	0.97		0.9	0.94	0.53	0.52
Replicate 2	0.97	0.84	0.85	0.76	0.55	0.26
	0.96	0.84	0.91	0.95	0.46	0.25
	0.97	0.83	0.85	0.96	0.46	0.25
	0.96	0.84	0.88	0.94	0.57	0.24
	0.95	0.84	0.85	0.92	0.48	0.22
	0.96	0.87	0.8	0.9	0.54	0.34
	0.96	0.86	0.88	0.93	0.27	0.26
	0.97	0.88	0.77	0.94	0.43	0.21
	0.96	0.87	0.92	0.9	0.56	0.27
	0.96	0.86	0.92	0.91	0.41	0.28
	0.96	0.88	0.93	0.94	0.3	0.3
Replicate 3	0.96	0.86	0.89	0.82	0.52	0.54
	0.96	0.91	0.9	0.96	0.56	0.5
	0.95	0.89	0.87	0.75	0.61	0.45
	0.95	0.9	0.89	0.79	0.62	0.48
	0.95	0.89	0.85	0.82	0.63	0.52
	0.96	0.9	0.88	0.82	0.47	0.51
	0.95	0.9	0.89	0.74	0.58	0.49
	0.95	0.87	0.95	0.79	0.68	0.56
	0.96	0.91	0.91	0.78	0.67	0.47
	0.97	0.91	0.87	0.86	0.7	0.45
	0.96	0.92	0.9	0.85	0.75	0.54

## Sheet: Figure S10
C
Left pie chart				Right pire chart
	Number	Percentage			Number	Percentage
Consistent with previous reports	142	0.34		New mitochondrial-associated proteins	8	0.05
Ambiguous	28	0.07		New sub-compartment localization	122	0.76
Localization or topology currently unknown	232	0.55		New membrane topology	30	0.19
Contradict previous reports	18	0.04		Total	160	1
Total	420	1

## Sheet: Figure S13
iBAQ value	The number of interactors	Proteins
2.42815e+09	158	HSPD1
1.70112e+09	149	MDH2
1.04565e+09	10	SSBP1
1022180000	92	C1QBP
1.01989e+09	152	HSPE1
8.54052e+08	31	PHB
8.15749e+08	121	HSPA9
6.76095e+08	35	HSD17B10
653832000	38	SLC25A5
6.45605e+08	72	PHB2
6.42102e+08	56	TUFM
590560000	67	CYCS
541315000	67	SHMT2
5.34797e+08	62	PRDX3
4.84703e+08	10	ATP5L
4.42509e+08	11	VDAC1
4.2122e+08	46	CS
4.13339e+08	3	TOMM22
3.93189e+08	23	ACAT1
3.82928e+08	45	AK2
3.44255e+08	4	PDHB
338650000	34	ATP5H
3.38285e+08	21	VDAC2
3.35028e+08	21	STOML2
3.31235e+08	19	ATP5J
3.30238e+08	16	ETFB
3.30045e+08	16	NDUFA5
3.25232e+08	20	PYCR1
3.24338e+08	18	UQCRC2
3.21109e+08	30	TRAP1
3.20417e+08	37	ATP5O
3.16777e+08	33	ETFA
3.13484e+08	34	COX4I1
3.0621e+08	7	ATP5I
3.02746e+08	8	OAT
2.9924e+08	22	UQCRC1
288962500	30	COX5B
2.8492e+08	4	UQCRB
2.81477e+08	3	ECHS1
2.80103e+08	21	PYCR2
2.79527e+08	2	COX7A2
2.73946e+08	10	SLC25A3
2.6151e+08	9	SLIRP
2.55606e+08	18	COX6C
2.49156e+08	26	HADHA
2.44844e+08	15	PDHA1
242764000	41	LRPPRC
240985000	17	GLUD1
2.32799e+08	15	HADH
2.28936e+08	16	ALDH2
2.27027e+08	11	HADHB
2.25735e+08	3	COX5A
2.20149e+08	21	ATP5F1
2.17421e+08	9	UQCRH
205680000	59	DLD
2.00126e+08	2	TOMM40
1.99825e+08	18	ACO2
1.99363e+08	9	PRDX5
1.95645e+08	46	SDHA
1.95492e+08	21	GRPEL1
1.94921e+08	17	SLC25A6
1.91699e+08	13	ALDH1B1
1.90388e+08	17	ALDH18A1
1.85749e+08	42	ATPIF1
1.74257e+08	31	AIFM1
1.73293e+08	14	LONP1
1.70614e+08	9	COX6B1
168137000	6	TIMM9
1.6422e+08	8	ACADM
1.63865e+08	4	NDUFA4
1.63672e+08	14	TOMM20
1.61455e+08	3	SLC25A11
1.5961e+08	8	NDUFA13
157784750	21	NDUFAB1
1.55702e+08	13	SUCLG1
1.55118e+08	3	NDUFB4
1.50501e+08	5	TSFM
1.44855e+08	14	LETM1
1.44794e+08	6	TIMM8A
138010500	5	HINT2
1.37508e+08	14	DARS2
133425500	31	TFAM
1.33116e+08	9	PGAM5
1.3152e+08	7	NDUFS1
1.30374e+08	21	C21orf33
1.28902e+08	7	NDUFA8
1.28778e+08	5	UQCRQ
1.26512e+08	10	MTHFD2
1.25404e+08	4	GCSH
1.25319e+08	8	DLAT
1.24614e+08	6	VDAC3
1.24304e+08	13	NDUFS3
1.22307e+08	6	NDUFA2
1.21846e+08	8	ACOT13
1.2174e+08	2	PPIA
1.19299e+08	3	MRPS7
1.18805e+08	5	SDHB
1.18245e+08	4	NDUFB10
1.18239e+08	16	DLST
1.18109e+08	7	TRMT10C
1.17939e+08	3	IDH3B
1.17459e+08	15	CHCHD3
1.17327e+08	5	LYRM7
1.17306e+08	19	TIMM44
1.1654e+08	15	USMG5
1.15941e+08	2	MRPL41
1.15091e+08	3	CHCHD4
1.14193e+08	18	TIMM50
1.13371e+08	23	GOT2
1.12926e+08	9	MRPL11
1.10762e+08	12	IDH3A
1.10429e+08	1	MRPS25
110095750	7	AGK
108903500	6	NDUFV1
1.08546e+08	6	TACO1
1.07712e+08	6	CYC1
106899750	11	FH
1.06766e+08	3	NDUFB9
1.04916e+08	5	GLRX5
103341000	10	GRSF1
1.0225e+08	7	CCDC58
9.99176e+07	5	ABHD10
9.93673e+07	9	MIF
9.89331e+07	10	SUCLG2
9.88475e+07	1	TOMM7
9.85019e+07	2	MRPS6
9.84039e+07	12	PMPCB
9.80569e+07	2	DIABLO
9.67117e+07	1	MRPL50
9.54241e+07	42	PPIF
9.43988e+07	10	CYB5R3
9.27612e+07	3	IDH2
8.90253e+07	4	NDUFS5
8.86422e+07	4	SLC25A10
8.83207e+07	7	MRPS22
8.8301e+07	5	PNPT1
8.81461e+07	15	PCK2
8.71259e+07	5	NDUFV2
85811000	1	NDUFB1
8.5735e+07	10	PMPCA
83644750	5	AK4
8.31581e+07	5	NDUFA10
8.24721e+07	9	MRPS23
8.24404e+07	1	NDUFA12
82014750	1	NDUFA6
81941500	13	IARS2
8.16626e+07	3	MRPL57
8.15178e+07	8	NDUFS2
8.12133e+07	4	ACAA2
81019250	6	MCCC2
8.02285e+07	8	MRPL53
7.89801e+07	4	NDUFS6
7.86224e+07	3	MRPL10
7.7523e+07	2	MRPL46
7.74917e+07	33	ATAD3A
76552250	5	NDUFC2
7.62399e+07	15	NIPSNAP1
7.56582e+07	14	DAP3
7.53696e+07	5	MRPS36
7.47044e+07	1	MRPL13
7.40755e+07	3	MRPS33
7.36631e+07	2	MRPS18B
7.36019e+07	5	COX17
7.31646e+07	10	MRPL40
7.08366e+07	10	MRPL1
70717000	1	NDUFS8
7.06694e+07	16	COA6
6.92825e+07	11	TOMM5
6.91381e+07	4	MRPL48
6.90546e+07	6	SLC25A13
6.86319e+07	15	GFM1
6.84509e+07	5	MT-ATP8
6.83607e+07	7	MRPS35
6.7719e+07	2	MRPS21
6.75877e+07	10	SUCLA2
6.74713e+07	4	SLC25A1
6.72998e+07	2	MRPL52
6.71201e+07	4	MRPL54
6.68984e+07	2	MRPL14
6.55092e+07	3	MTX2
6.55092e+07	10	MRPS27
6.52005e+07	3	MT-ND1
6.51116e+07	1	ISOC2
6.41252e+07	9	MTHFD1L
6.38652e+07	6	PITRM1
6.34294e+07	6	MRPS34
6.33182e+07	3	COA3
6.27141e+07	5	IDH3G
62447500	6	MRPL16
6.19083e+07	2	NDUFB8
6.18986e+07	1	MRPL49
6.05401e+07	6	MMAB
6.04764e+07	4	MRPL44
6.0234e+07	4	CPOX
6.02089e+07	3	MRPL15
5.86925e+07	4	PTMA
5.83972e+07	2	UQCC2
5.8075e+07	3	MGME1
5.80566e+07	2	NDUFA9
57921750	4	CRYZ
5.74954e+07	5	ACAD9
5.67472e+07	2	NDUFB3
5.6707e+07	6	TIMM10
5.63468e+07	5	MRPS11
5.55771e+07	5	MRPS26
5.53264e+07	14	NDUFAF2
5.4969e+07	1	NDUFB6
5.49249e+07	7	PTCD3
5.47102e+07	2	MRRF
5.46933e+07	9	NDUFA7
5.4373e+07	16	MRPS31
5.41084e+07	6	HSDL2
54101000	2	MRPS14
5.34808e+07	6	MRPL37
5.33981e+07	5	MRPL27
5.33209e+07	6	FAM162A
5.28532e+07	1	MRPS10
5.27012e+07	3	CYB5B
5.24364e+07	6	MRPL45
5.21649e+07	4	MRPL24
5.19246e+07	2	MRPL17
51878000	3	MRPL21
5.18633e+07	3	MRPL55
5.18536e+07	4	MRPL47
5.18369e+07	4	MRPL2
5.12152e+07	3	UQCR10
5.08646e+07	24	MRPS9
5.04999e+07	5	CHCHD1
5.03765e+07	6	MRPL9
5.02742e+07	6	MRPL28
5.00731e+07	10	MRPS28
4.98141e+07	5	NNT
4.97496e+07	8	ALDH9A1
4.90591e+07	2	NDUFS4
4.87429e+07	4	POLDIP2
48644000	4	MRPL19
4.83347e+07	3	NDUFA11
4.83224e+07	3	NDUFB5
4.82118e+07	10	AFG3L2
4.81292e+07	6	MRPL39
4.80301e+07	4	IVD
4.78432e+07	3	ALDH1L2
4.77274e+07	1	NDUFB11
4.76279e+07	12	SLC25A24
4.7302e+07	2	GRHPR
4.701e+07	7	NDUFAF4
4.68978e+07	6	ATPAF1
4.642e+07	5	CPT2
4.64157e+07	3	GADD45GIP1
4.61866e+07	6	HCCS
4.6061e+07	2	ACADSB
4.58616e+07	2	FXN
4.57766e+07	11	TXN2
4.55752e+07	3	MRPS2
4.50859e+07	1	RANBP1
44411500	7	DNAJA3
4.37831e+07	1	MRPS30
4.31532e+07	2	ECI2
4.29663e+07	7	MRPS5
4.29496e+07	2	FAHD1
4.24035e+07	1	MRPL38
4.17486e+07	3	GPT2
4.15807e+07	5	MRPL22
4.14137e+07	16	FAM136A
41233750	2	AK3
4.11413e+07	2	GCDH
4.1137e+07	4	NDUFS7
4.07356e+07	3	OGDH
3.9689e+07	5	HIBCH
3.88902e+07	2	DHX30
3.839e+07	4	PARK7
3.77148e+07	5	CLPX
3.76629e+07	3	MRPL33
3.70364e+07	6	MACROD1
3.67073e+07	2	MRPL32
3.63976e+07	2	SARS2
3.61574e+07	1	MRPL42
3.60818e+07	4	SCO1
3.60762e+07	2	TARS2
3.59536e+07	1	RAB7A
3.56266e+07	6	SUPV3L1
35546500	1	SLC25A22
3.55088e+07	1	MRPL18
3.51692e+07	3	DNAJC19
3.49932e+07	15	MRPS15
3.48659e+07	3	MRPS18C
3.46123e+07	2	BCKDHA
3.44952e+07	2	AARS2
3.43561e+07	7	COA7
3.43283e+07	3	OCIAD1
34310800	1	DCXR
3.40623e+07	1	HSP90B1
3.39928e+07	3	OXA1L
3.32845e+07	3	SAMM50
3.30343e+07	5	ATAD3B
3.29024e+07	2	TBRG4
3.28099e+07	2	COX20
3.26565e+07	1	MRPL20
3.21009e+07	10	PDHX
3.17354e+07	1	NT5DC2
3.13133e+07	4	TXNRD2
30894600	1	MCAT
3.08803e+07	5	GLS
3.08348e+07	1	BCKDHB
3.06969e+07	7	MRPL30
3.06818e+07	5	MRPS18A
3.06284e+07	5	LARS2
3.0492e+07	1	PGK1
3.03031e+07	1	PCMT1
3.00765e+07	4	PLGRKT
2.99439e+07	2	BCS1L
2.99024e+07	1	HARS2
2.98023e+07	2	NADK2
2.96489e+07	2	CCDC51
2.90176e+07	2	NDUFB7
2.80439e+07	6	CHCHD6
2.76282e+07	3	OPA1
2.71199e+07	5	SCO2
2.71166e+07	2	SDR39U1
2.70638e+07	1	GATC
2.70021e+07	6	BCAT2
2.69709e+07	4	TST
2.66497e+07	1	BOLA3
2.63436e+07	5	PTGES2
2.61699e+07	4	CYB5R1
26163250	1	PDE12
2.52361e+07	3	GARS
2.50309e+07	3	TIMM17B
2.49149e+07	1	ACADVL
2.47804e+07	2	AKR1B1
2.46222e+07	2	MUT
2.39427e+07	1	NDUFA1
2.36427e+07	11	TIMMDC1
2.33346e+07	1	ABHD11
2.29435e+07	3	GTPBP10
2.26267e+07	4	ETFDH
2.26149e+07	6	ATAD1
2.25584e+07	4	MECR
2.24296e+07	5	MTX1
2.21094e+07	2	POLRMT
21884850	1	EARS2
2.13832e+07	2	FOXRED1
2.10821e+07	1	PUS1
20489100	2	MPST
2.03633e+07	3	FKBP8
2.01486e+07	1	NTPCR
1.9352e+07	5	YME1L1
1.93014e+07	1	TIMM22
1.92265e+07	6	ABCB7
1.83454e+07	1	PA2G4
1.77715e+07	1	NLN
1.77266e+07	2	DHTKD1
1.73768e+07	1	MYH9
1.66828e+07	2	MIPEP
16623500	3	SFXN2
1.64492e+07	2	COX19
15984225	12	NDUFV3
1.59441e+07	1	RPL11
1.59436e+07	2	GSTZ1
1.56272e+07	2	ISCU
15476500	2	ATPAF2
15213200	2	HSDL1
1.4887e+07	2	NOA1
1.48742e+07	4	ACAD8
1.46664e+07	3	GFM2
1.46651e+07	2	RMDN1
14553000	5	TMEM126A
1.44438e+07	2	COX11
1.44366e+07	3	MTIF2
14337300	3	MTPAP
14243100	3	NDUFAF1
13957050	1	TRABD
1.35916e+07	1	KPNB1
1.35674e+07	2	BPHL
1.3552e+07	2	UQCC1
1.31592e+07	3	GDAP1
1.31347e+07	2	SPRYD4
12943500	1	HAGH
1.29332e+07	1	RARS2
1.28113e+07	6	FAF2
1.27023e+07	1	BCKDK
12468650	2	DDX28
1.23014e+07	1	KIAA0391
1.19701e+07	2	CRAT
1.17186e+07	1	KARS
1.12652e+07	1	GHITM
1.08273e+07	1	GTPBP6
1.06937e+07	2	TTC19
1.04674e+07	2	IDI1
1.03199e+07	3	PDPR
1.01233e+07	1	GUF1
1.00186e+07	1	ACSF3
9.85946e+06	1	DHRS4
9.71912e+06	1	SLC25A12
9.68761e+06	2	APOOL
9.50473e+06	1	ABCB10
9.44368e+06	1	CKAP4
9.04864e+06	1	TIMM21
8.95761e+06	2	CCDC90B
8.85057e+06	2	FIS1
8.62873e+06	3	VARS2
8.59284e+06	1	FASTKD5
8.38588e+06	1	SLC30A9
8.14044e+06	2	MICU2
8.06579e+06	4	SLC25A4
7.90476e+06	1	BAX
7.61471e+06	2	MICU1
7.43653e+06	3	NCL
7.42006e+06	1	SURF1
7.40315e+06	1	DGUOK
7.31183e+06	2	NDUFAF7
6.84324e+06	3	MTIF3
6.78274e+06	3	FLAD1
6.71654e+06	1	POLG2
6.48417e+06	2	PDP1
6.47285e+06	1	STRAP
6.46977e+06	1	THNSL1
6.06844e+06	2	MTERF4
5.97684e+06	2	HNRNPC
5.78348e+06	2	POLG
5.72093e+06	4	EXOG
5.46794e+06	1	TRMU
4.8525e+06	1	EPRS
4.83457e+06	2	RBFA
4.78144e+06	2	45352
4.52619e+06	1	PSMB3
4.46727e+06	1	CTPS1
4.37811e+06	1	CTNND1
4187475	2	SPG7
4.15506e+06	1	AKAP1
4038510	2	OPA3
3.93366e+06	2	TDRKH
3.83417e+06	1	PFDN2
3.75716e+06	1	MANF
3.69495e+06	2	MTO1
3.56305e+06	1	RAB8A
3.56127e+06	2	C17orf80
3.31111e+06	2	AGPAT5
3.30924e+06	1	HNRNPM
3.14547e+06	1	FASTKD1
2.2705e+06	1	DYNC1H1
2143165	2	OMA1
2.13358e+06	1	RAB13
1.73354e+06	1	TATDN1
1.48689e+06	1	LIMA1
1.44325e+06	1	SNX6
1.37815e+06	2	MAGED2
1.33375e+06	2	RRBP1
1.236e+06	2	HK1
1.22975e+06	1	APEH
1.17805e+06	1	MPP1
1.13242e+06	2	LBR
1.12682e+06	1	GAP43
1.02091e+06	1	XPO1
774138	3	HTATSF1
764920	2	MAP4
718208	3	AHNAK
716853	1	RAB3A
577908	1	CRIP2
524903	1	RAPH1
519127	1	PPM1G
404178	2	DMD
383010	1	RANBP3
373193	1	ESYT2
370050	2	SPG21
369077	2	AGAP3
355067	1	AMPD2
354923	1	CRYZL1
347428	1	ZC3H15
270870	1	CHMP4A
259795	1	PAPSS1
215142	1	MPRIP
208503	2	KIF4A
188267	1	PRKCD
177064	1	DNAJC21
175056	1	TCOF1
165686	1	MCM3
141403	1	ARHGEF7
137774	1	NISCH
137299	2	TPR
129636	1	C2orf16
126379	1	NEFL
124321	2	MIEF1
122359	1	TSR1
100097	1	SRRM2
93720.3	2	GOLGA4
89561.3	1	SMARCA5
71976.6	1	SLIT2
57753	1	DNAH8
56139	1	KIF20A
41651.2	1	SEC24B
39232.3	2	APOB
32491.3	1	ACIN1
32264.7	1	UACA
26142.4	2	SYNE1
14400.3	1	MYO5A
8311.93	1	DST
